# Supplementary material for: Chlorogenic Acid and VX765 Alleviate Deoxynivalenol-Induced Enterohepatic Injury and Lipid Metabolism Disorders by Improving Intestinal Microecology
Source: Toxins (Basel). 2025 Sep 18;17(9):467. doi: 10.3390/toxins17090467 (PMC12474391; doi:10.3390/toxins17090467)
Supplement: Supplementary file 1 [file toxins-17-00467-s001.zip]

Archive with 1 entries (1 files):
- toxins-3760195-supplementary.xls
