# Supplementary material for: Chlorogenic Acid and VX765 Alleviate Deoxynivalenol-Induced Enterohepatic Injury and Lipid Metabolism Disorders by Improving Intestinal Microecology
Source: Toxins (Basel). 2025 Sep 18;17(9):467. doi: 10.3390/toxins17090467 (PMC12474391; doi:10.3390/toxins17090467)
Supplement: Supplementary file 1 [file toxins-17-00467-s001.zip › toxins-3760195-supplementary.xls]

## Sheet: Data matrix
ID	m/z	Retention time (min)	Ion mode	Metabolites	KEGG	ID Annotation	Annotation	ChEBI	Reactome_id	Reactome_Description	Class	Sub Class	Total Carbon	Total Unsaturation	Connection Method	FattyAcid	FA1	FA2	FA3	FA4	Adducts	Formula	Delta(ppm)	mScore	Grade	QC1	QC2	QC3	QC4	CGA_1	CGA_2	CGA_3	CGA_4	CGA_5	CGA_6	CTRL_1	CTRL_2	CTRL_3	CTRL_4	CTRL_5	CTRL_6	DON_1	DON_2	DON_3	DON_4	DON_5	DON_6	VX_1	VX_2
1	727.566	10.3805	pos	Co(Q8)							ST	Co				(Q8)	(Q8)				M+H	C49 H74 O4	0.949014	3.79511	A	26.3116	26.3324	26.3162	26.2917	26.5988	26.083	26.7982	26.3142	26.5786	26.4807	26.644	26.4941	26.2669	26.1372	26.0488	26.6173	26.4758	26.3781	26.5673	26.4384	26.6757	26.4779	26.3202	26.0634
2	795.629	11.3672	pos	Co(Q9)							ST	Co				(Q9)	(Q9)				M+H	C54 H82 O4	0.680556	4.15989	A	28.0535	28.0883	28.0888	28.0835	28.3222	27.8653	28.2734	27.9779	27.9933	28.2078	28.3851	28.3021	28.2258	28.0291	27.6686	28.3204	28.4251	28.3099	28.1523	28.0976	28.4773	28.198	28.2677	27.8175
3	634.541	8.48982	pos	DG(18:2/18:2)	C00165	mmu01521,mmu04010,mmu04012,mmu04014,mmu04015,mmu04020,mmu04024,mmu04062,mmu04064,mmu04066,mmu04071,mmu04072,mmu04261,mmu04270,mmu04370,mmu04371,mmu04540,mmu04611,mmu04613,mmu04625,mmu04650,mmu04658,mmu04659,mmu04660,mmu04662,mmu04664,mmu04666,mmu04713,mmu04714,mmu04720,mmu04722,mmu04723,mmu04724,mmu04725,mmu04726,mmu04728,mmu04730,mmu04750,mmu04911,mmu04912,mmu04915,mmu04916,mmu04918,mmu04919,mmu…	EGFR tyrosine kinase inhibitor resistance|MAPK signaling pathway|ErbB signaling pathway|Ras signaling pathway|Rap1 signaling pathway|Calcium signaling pathway|cAMP signaling pathway|Chemokine signaling pathway|NF-kappa B signaling pathway|HIF-1 signaling pathway|Sphingolipid signaling pathway|Phospholipase D signaling pathway|Adrenergic signaling in cardiomyocytes|Vascular smooth muscle contracti…	77127			GL	DG	36	4		(18:2/18:2)	(18:2)	(18:2)			M+NH4	C39 H68 O5 N0	1.53413	36.6303	A	28.56	28.4854	28.5734	28.4955	28.7024	28.0598	29.6176	27.7584	28.3008	28.0579	26.5076	27.8208	28.7279	27.0679	26.7403	27.5159	27.3897	28.3079	28.123	28.8341	26.9912	28.3135	28.9272	30.9222
4	756.551	8.07079	pos	PC(16:0/16:0)	C00157	mmu00564,mmu00590,mmu00591,mmu00592,mmu04723,mmu04981,mmu05231	Glycerophospholipid metabolism|Arachidonic acid metabolism|Linoleic acid metabolism|alpha-Linolenic acid metabolism|Retrograde endocannabinoid signaling|Folate transport and metabolism|Choline metabolism in cancer	72999			GP	PC	32	0		(16:0/16:0)	(16:0)	(16:0)			M+Na	C40 H80 O8 N1 P1 Na0	1.96876	66.9388	A	28.0462	27.9875	28.001	27.9771	28.026	27.6231	27.8605	27.85	28.1584	28.1785	28.3561	28.2676	27.5293	28.1057	28.0058	28.0823	28.0558	28.1785	28.0566	27.7197	28.39	28.0021	27.5707	27.5124
5	832.583	8.38257	pos	PC(18:0/20:4)				74965			GP	PC	38	4		(18:0/20:4)	(18:0)	(20:4)			M+Na	C46 H84 O8 N1 P1 Na0	2.30184	59.6302	A	28.2205	27.8564	27.9978	28.1473	28.4164	27.996	27.654	28.3531	28.2664	28.3433	28.3077	28.3355	28.0263	28.215	27.878	28.8598	28.2604	27.8517	27.8932	28.6596	28.6338	27.8631	27.927	27.7598
6	716.522	7.77461	pos	PE(16:0/18:2)				73008			GP	PE	34	2		(16:0/18:2)	(16:0)	(18:2)			M+H	C39 H74 O8 N1 P1	1.1995	29.7934	A	30.9543	30.9454	30.9651	30.9308	31.231	31.0526	31.1816	30.8734	31.3193	31.4955	30.961	30.7383	30.7728	30.7269	30.5338	31.0047	31.0353	30.9586	31.2256	30.1821	31.246	31.3239	31.3185	31.2456
7	764.544	5.60579	pos	PG(16:0/18:2)				73238			GP	PG	34	2		(16:0/18:2)	(16:0)	(18:2)			M+NH4	C40 H75 O10 N0 P1	0.59582	24.6039	A	26.5723	26.3142	26.6079	26.6206	26.0644	26.7422	26.6829	26.8507	27.3588	26.9597	26.9655	27.1367	26.0984	26.307	25.5497	25.9544	26.6706	26.169	26.258	26.3692	27.1387	26.7343	27.4229	26.7258
8	796.739	12.9682	pos	TG(16:0/14:0/16:0)							GL	TG	46	0		(16:0/14:0/16:0)	(16:0)	(14:0)	(16:0)		M+NH4	C49 H94 O6 N0	1.71633	63.6752	A	29.0262	29.0188	28.9622	28.9433	27.7364	26.732	28.9028	26.67	29.7149	29.6962	28.779	28.3262	28.7656	29.7914	30.5151	27.9259	30.2831	29.2078	28.7512	29.7115	27.5223	27.4271	29.8579	27.525
9	824.77	13.3438	pos	TG(16:0/16:0/16:0)				77393			GL	TG	48	0		(16:0/16:0/16:0)	(16:0)	(16:0)	(16:0)		M+NH4	C51 H98 O6 N0	1.79501	71.0918	A	30.8741	30.8316	30.8634	30.8731	29.9394	29.0099	30.9049	28.6811	31.4406	31.5613	30.5845	30.1304	30.6059	31.4551	31.9607	29.8372	31.795	31.0046	30.702	31.4863	29.5626	29.5212	31.7011	29.6694
10	820.739	12.6534	pos	TG(16:0/14:0/18:2)							GL	TG	48	2		(16:0/14:0/18:2)	(16:0)	(14:0)	(18:2)		M+NH4	C51 H94 O6 N0	1.30793	57.9507	A	31.3506	31.3288	31.3393	31.3409	29.7127	29.4081	31.2862	29.6022	31.6436	29.9088	30.07	30.5533	31.242	31.6297	32.1743	30.0133	31.7339	31.1356	30.9604	31.7499	28.8552	29.6861	31.3127	32.1244
11	818.723	12.2841	pos	TG(16:1/14:0/18:2)							GL	TG	48	3		(16:1/14:0/18:2)	(16:1)	(14:0)	(18:2)		M+NH4	C51 H92 O6 N0	1.00702	64.8673	A	29.9726	29.652	29.6067	29.902	27.6069	26.7689	29.3776	26.7137	29.3709	26.7761	27.4141	27.191	29.4244	29.265	30.1141	27.218	29.1744	28.6844	28.9089	29.7504	25.9231	27.0184	28.4677	31.9772
12	838.786	13.5296	pos	TG(16:0/16:0/17:0)							GL	TG	49	0		(16:0/16:0/17:0)	(16:0)	(16:0)	(17:0)		M+NH4	C52 H100 O6 N0	1.25237	65.3829	A	25.9285	26.0258	25.9775	25.981	25.4263	25.1139	26.3686	24.9941	26.4926	26.6793	25.5373	25.357	26.0711	26.4508	26.8252	25.1381	26.3755	25.8965	26.0883	26.5188	25.0046	25.2864	27.2068	25.4464
13	836.77	13.2138	pos	TG(15:0/16:0/18:1)							GL	TG	49	1		(15:0/16:0/18:1)	(15:0)	(16:0)	(18:1)		M+NH4	C52 H98 O6 N0	1.2757	59.5982	A	27.7923	27.8798	27.8843	27.8729	26.8508	27.2792	27.9466	27.3666	28.0714	27.1114	27.0509	27.9238	28.0606	28.3557	28.5214	27.1436	28.0774	27.7974	27.9639	28.5404	25.8221	27.3531	27.9694	27.4518
14	834.755	12.8635	pos	TG(15:0/16:0/18:2)							GL	TG	49	2		(15:0/16:0/18:2)	(15:0)	(16:0)	(18:2)		M+NH4	C52 H96 O6 N0	1.60223	58.2662	A	28.2412	28.2826	28.2708	28.2424	27.3114	27.3211	28.2609	27.3808	28.3477	27.032	26.8084	27.753	28.2602	28.443	28.8724	26.8779	28.0653	27.8953	28.1362	28.7376	26.2425	27.2647	28.4195	28.4159
15	852.801	13.7034	pos	TG(18:0/16:0/16:0)							GL	TG	50	0		(18:0/16:0/16:0)	(18:0)	(16:0)	(16:0)		M+NH4	C53 H102 O6 N0	2.16166	67.2092	A	29.9124	29.9148	29.9306	29.9096	28.648	28.2519	30.2395	27.8787	30.2829	30.0747	29.3392	28.7904	29.5643	30.3288	31.2122	28.9741	30.9805	29.8271	29.5427	30.5551	28.53	28.5506	30.8687	29.4484
16	850.786	13.3868	pos	TG(16:0/16:0/18:1)	C00422	mmu00561,mmu04714,mmu04923,mmu04931,mmu04975,mmu04977,mmu04979,mmu05417	Glycerolipid metabolism|Thermogenesis|Regulation of lipolysis in adipocytes|Insulin resistance|Fat digestion and absorption|Vitamin digestion and absorption|Cholesterol metabolism|Lipid and atherosclerosis				GL	TG	50	1		(16:0/16:0/18:1)	(16:0)	(16:0)	(18:1)		M+NH4	C53 H100 O6 N0	1.13245	69.7596	A	32.6162	32.6331	32.6416	32.6318	31.5081	31.6635	32.6023	31.5137	32.8065	32.0571	32.2478	32.5267	32.6703	32.9541	33.1172	32.0574	33.1788	32.6838	32.5326	33.2054	31.2457	31.9477	32.7713	32.9147
17	848.77	13.0548	pos	TG(16:0/16:0/18:2)	C00422	mmu00561,mmu04714,mmu04923,mmu04931,mmu04975,mmu04977,mmu04979,mmu05417	Glycerolipid metabolism|Thermogenesis|Regulation of lipolysis in adipocytes|Insulin resistance|Fat digestion and absorption|Vitamin digestion and absorption|Cholesterol metabolism|Lipid and atherosclerosis				GL	TG	50	2		(16:0/16:0/18:2)	(16:0)	(16:0)	(18:2)		M+NH4	C53 H98 O6 N0	1.91509	66.4402	A	33.3398	33.3477	33.3485	33.3528	32.462	32.3968	33.3878	32.3898	33.4435	32.6837	32.5682	33.1257	33.3043	33.4356	33.7032	32.5485	33.5391	33.2128	33.1398	33.6266	31.8752	32.5807	33.5609	33.657
18	846.755	12.7052	pos	TG(16:0/16:1/18:2)	C00422	mmu00561,mmu04714,mmu04923,mmu04931,mmu04975,mmu04977,mmu04979,mmu05417	Glycerolipid metabolism|Thermogenesis|Regulation of lipolysis in adipocytes|Insulin resistance|Fat digestion and absorption|Vitamin digestion and absorption|Cholesterol metabolism|Lipid and atherosclerosis				GL	TG	50	3		(16:0/16:1/18:2)	(16:0)	(16:1)	(18:2)		M+NH4	C53 H96 O6 N0	1.53937	65.0308	A	32.3338	32.3116	32.3389	32.1449	31.2918	31.235	32.3606	31.2546	32.4019	30.7471	31.1079	31.9953	32.7493	32.4036	32.7816	31.2407	32.3585	32.1053	31.9929	32.7831	30.1113	31.3691	31.8135	32.8768
19	864.801	13.5677	pos	TG(16:0/17:0/18:1)							GL	TG	51	1		(16:0/17:0/18:1)	(16:0)	(17:0)	(18:1)		M+NH4	C54 H102 O6 N0	1.74437	60.8566	A	28.5645	28.5767	28.5281	28.5025	27.3234	27.949	29.0727	27.9543	28.3754	27.3549	27.3112	28.1561	28.8107	28.6208	29.1644	27.5298	28.5962	28.2672	28.6834	29.4824	26.3061	27.9986	28.8044	29.5716
20	862.786	13.2519	pos	TG(16:0/17:1/18:1)							GL	TG	51	2		(16:0/17:1/18:1)	(16:0)	(17:1)	(18:1)		M+NH4	C54 H100 O6 N0	1.0854	56.7637	A	29.9817	29.9863	29.9861	29.9574	28.8429	29.4718	30.3362	29.527	29.5133	28.2663	28.0739	29.5203	30.1546	29.7738	30.2899	28.7082	29.4583	29.4838	29.9104	30.6224	27.2889	29.3649	29.8537	30.6221
21	876.801	13.4421	pos	TG(16:0/18:1/18:1)	C00422	mmu00561,mmu04714,mmu04923,mmu04931,mmu04975,mmu04977,mmu04979,mmu05417	Glycerolipid metabolism|Thermogenesis|Regulation of lipolysis in adipocytes|Insulin resistance|Fat digestion and absorption|Vitamin digestion and absorption|Cholesterol metabolism|Lipid and atherosclerosis	75583			GL	TG	52	2		(16:0/18:1/18:1)	(16:0)	(18:1)	(18:1)		M+NH4	C55 H102 O6 N0	1.46381	72.9467	A	33.7299	33.6542	33.7172	33.7149	32.9876	33.6388	33.8578	33.7125	33.4062	32.5142	32.737	33.8409	34.0416	33.669	33.8575	33.3888	33.6903	33.6054	33.6296	34.0504	32.2898	33.664	33.4491	34.0711
22	874.786	13.1126	pos	TG(16:0/18:1/18:2)	C00422	mmu00561,mmu04714,mmu04923,mmu04931,mmu04975,mmu04977,mmu04979,mmu05417	Glycerolipid metabolism|Thermogenesis|Regulation of lipolysis in adipocytes|Insulin resistance|Fat digestion and absorption|Vitamin digestion and absorption|Cholesterol metabolism|Lipid and atherosclerosis				GL	TG	52	3		(16:0/18:1/18:2)	(16:0)	(18:1)	(18:2)		M+NH4	C55 H100 O6 N0	1.77812	68.5163	A	34.2941	34.2992	34.2978	34.2824	33.8229	34.1578	34.4367	34.0625	33.9364	33.1526	33.0018	34.0223	34.4703	33.8518	34.0721	33.6846	33.9676	34.0598	34.2661	34.4031	32.7619	34.1305	33.8952	34.5152
23	872.77	12.7576	pos	TG(16:0/18:2/18:2)	C00422	mmu00561,mmu04714,mmu04923,mmu04931,mmu04975,mmu04977,mmu04979,mmu05417	Glycerolipid metabolism|Thermogenesis|Regulation of lipolysis in adipocytes|Insulin resistance|Fat digestion and absorption|Vitamin digestion and absorption|Cholesterol metabolism|Lipid and atherosclerosis				GL	TG	52	4		(16:0/18:2/18:2)	(16:0)	(18:2)	(18:2)		M+NH4	C55 H98 O6 N0	1.2987	66.9077	A	34.1088	34.0582	34.1075	34.0568	33.4926	33.4554	34.3663	33.2343	33.659	32.6667	32.2489	33.134	34.1938	33.3744	33.7588	32.8361	33.4681	33.5885	34.1167	34.2212	31.9207	33.5075	33.635	34.6172
24	900.801	13.1711	pos	TG(18:1/18:1/18:2)	C00422	mmu00561,mmu04714,mmu04923,mmu04931,mmu04975,mmu04977,mmu04979,mmu05417	Glycerolipid metabolism|Thermogenesis|Regulation of lipolysis in adipocytes|Insulin resistance|Fat digestion and absorption|Vitamin digestion and absorption|Cholesterol metabolism|Lipid and atherosclerosis				GL	TG	54	4		(18:1/18:1/18:2)	(18:1)	(18:1)	(18:2)		M+NH4	C57 H102 O6 N0	2.17969	67.6038	A	33.1843	33.1829	33.1921	33.1784	32.1404	32.0345	33.412	31.7408	32.9137	31.1045	31.9907	31.0397	32.4518	32.9528	33.4872	31.522	32.8231	32.7545	33.1755	33.4564	31.2853	31.7852	32.9795	33.7041
25	898.786	12.8279	pos	TG(18:1/18:2/18:2)	C00422	mmu00561,mmu04714,mmu04923,mmu04931,mmu04975,mmu04977,mmu04979,mmu05417	Glycerolipid metabolism|Thermogenesis|Regulation of lipolysis in adipocytes|Insulin resistance|Fat digestion and absorption|Vitamin digestion and absorption|Cholesterol metabolism|Lipid and atherosclerosis				GL	TG	54	5		(18:1/18:2/18:2)	(18:1)	(18:2)	(18:2)		M+NH4	C57 H100 O6 N0	2.50167	67.9169	A	33.1277	33.203	33.1788	33.1785	32.1088	31.7824	33.265	31.3749	32.6471	30.858	31.3605	28.9956	32.3374	32.5468	33.2244	31.02	32.3803	32.3556	32.8963	33.1756	30.7567	31.4627	32.7722	34.0911
27	894.755	12.0744	pos	TG(18:3/18:2/18:2)							GL	TG	54	7		(18:3/18:2/18:2)	(18:3)	(18:2)	(18:2)		M+NH4	C57 H96 O6 N0	1.36179	61.3651	A	29.7976	29.7909	29.787	29.8029	27.9421	26.9488	29.7294	26.1179	28.4089	26.4801	26.0368	25.1399	28.481	27.9542	29.067	26.0999	27.0411	27.2887	28.8619	28.9316	25.2983	26.5192	28.6164	32.5304
29	944.77	12.1332	pos	TG(18:2/18:2/22:6)							GL	TG	58	10		(18:2/18:2/22:6)	(18:2)	(18:2)	(22:6)		M+NH4	C61 H98 O6 N0	1.43259	46.7966	A	30.1339	29.9625	29.9383	30.116	29.0341	28.2581	30.1911	26.6269	27.8652	26.8446	24.4543	24.7569	29.1482	24.98	25.4797	26.1899	26.4718	27.9434	30.1201	28.9074	25.5889	27.5453	28.74	32.4491
30	592.567	9.83304	neg	Cer(d18:1/20:0)	C00195	mmu00600,mmu04071,mmu04217,mmu04722,mmu04920,mmu04931,mmu04933,mmu05140,mmu05415	Sphingolipid metabolism|Sphingolipid signaling pathway|Necroptosis|Neurotrophin signaling pathway|Adipocytokine signaling pathway|Insulin resistance|AGE-RAGE signaling pathway in diabetic complications|Leishmaniasis|Diabetic cardiomyopathy	72962			SP	Cer	38	1		(d18:1/20:0)	(d18:1)	(20:0)			M-H	C38 H75 O3 N1	4.59436	68.36	A	25.1577	25.0412	24.9874	25.1154	25.1952	24.8527	25.1634	24.6127	24.8049	25.2621	24.8663	24.8693	24.6956	24.7594	24.6048	24.7382	25.7014	25.1294	24.7053	24.8647	25.5149	24.5229	25.4967	25.5576
31	620.599	10.5633	neg	Cer(d18:1/22:0)	C00195	mmu00600,mmu04071,mmu04217,mmu04722,mmu04920,mmu04931,mmu04933,mmu05140,mmu05415	Sphingolipid metabolism|Sphingolipid signaling pathway|Necroptosis|Neurotrophin signaling pathway|Adipocytokine signaling pathway|Insulin resistance|AGE-RAGE signaling pathway in diabetic complications|Leishmaniasis|Diabetic cardiomyopathy	72966			SP	Cer	40	1		(d18:1/22:0)	(d18:1)	(22:0)			M-H	C40 H79 O3 N1	4.64153	75.6444	A	27.2063	27.0991	27.1241	27.136	27.462	27.3793	27.2768	26.7537	27.3251	27.2366	26.639	26.533	27.0883	26.6109	26.6793	26.8199	27.3664	27.1546	26.9641	26.9064	27.249	27.0895	27.9598	27.3694
32	618.583	9.85739	neg	Cer(d18:1/22:1)							SP	Cer	40	2		(d18:1/22:1)	(d18:1)	(22:1)			M-H	C40 H77 O3 N1	3.98415	75.6626	A	24.8398	25.1327	25.0232	24.9319	24.9386	25.0572	24.8753	25.0306	24.9041	25.1699	25.1381	24.7831	24.6563	24.9255	24.7784	24.8485	25.2115	25.2722	24.7745	24.7309	25.215	24.5268	25.3334	25.23
33	634.614	10.879	neg	Cer(d15:0/26:1)							SP	Cer	41	1		(d15:0/26:1)	(d15:0)	(26:1)			M-H	C41 H81 O3 N1	3.75114	34.7671	A	28.1479	28.109	28.1104	28.1111	28.2893	28.5283	28.4169	27.9339	28.4026	28.3466	27.6712	27.5956	28.1632	27.5309	27.5293	27.9157	28.2231	28.374	28.0044	27.8466	27.5938	28.3012	28.6055	28.3393
34	632.599	10.2199	neg	Cer(d17:1/24:1)							SP	Cer	41	2		(d17:1/24:1)	(d17:1)	(24:1)			M-H	C41 H79 O3 N1	3.79155	77.0599	A	25.4106	25.4868	25.4434	25.5045	25.7537	26.3038	25.4856	25.764	26.1441	25.8636	25.0225	24.9389	25.5636	25.2711	25.1633	25.0715	25.0096	24.9846	25.1738	24.8696	25.3674	25.7425	25.6028	25.0178
35	648.63	11.2056	neg	Cer(d18:1/24:0)	C00195	mmu00600,mmu04071,mmu04217,mmu04722,mmu04920,mmu04931,mmu04933,mmu05140,mmu05415	Sphingolipid metabolism|Sphingolipid signaling pathway|Necroptosis|Neurotrophin signaling pathway|Adipocytokine signaling pathway|Insulin resistance|AGE-RAGE signaling pathway in diabetic complications|Leishmaniasis|Diabetic cardiomyopathy	72965			SP	Cer	42	1		(d18:1/24:0)	(d18:1)	(24:0)			M-H	C42 H83 O3 N1	4.44865	73.6294	A	28.2429	28.2693	28.2132	28.213	28.3366	28.4761	28.3424	27.94	28.4707	28.5975	27.8504	27.4085	28.1184	27.6174	27.8195	27.9325	28.3702	28.2467	27.9693	27.84	28.2137	28.3441	28.8662	28.3081
36	646.614	10.5288	neg	Cer(d18:1/24:1)							SP	Cer	42	2		(d18:1/24:1)	(d18:1)	(24:1)			M-H	C42 H81 O3 N1	3.87639	74.5495	A	28.6055	28.5799	28.5888	28.664	28.6769	28.9783	28.7662	28.567	28.8598	28.9268	28.3004	28.0648	28.4683	28.4379	28.3219	28.568	28.7812	28.7209	28.5105	28.1587	28.678	28.6667	28.5425	28.2669
37	644.599	9.94436	neg	Cer(d18:1/24:2)							SP	Cer	42	3		(d18:1/24:2)	(d18:1)	(24:2)			M-H	C42 H79 O3 N1	3.47275	84.131	A	26.6525	26.7647	26.8592	26.7001	26.7794	27.1889	27.0329	26.8728	27.1285	27.4318	26.5109	26.3022	26.5835	26.6628	26.2173	26.6672	26.8443	26.8197	26.7945	26.4351	27.064	26.8665	26.7628	26.3471
38	554.346	1.89264	neg	LPC(16:0)	C04230	mmu00564,mmu04148,mmu05231	Glycerophospholipid metabolism|Efferocytosis|Choline metabolism in cancer	72998			GP	LPC	16	0		(16:0)	(16:0)				M+CH3COO	C24 H50 O7 N1 P1	0.401428	33.4143	A	32.384	32.3817	32.3756	32.4217	32.3108	32.6063	32.294	32.4319	32.317	32.3792	32.4331	32.2376	32.4027	32.4402	32.3602	32.2677	32.5849	32.5165	32.2021	32.2931	32.4913	32.247	32.3209	32.2395
39	582.378	2.47529	neg	LPC(18:0)	C04230	mmu00564,mmu04148,mmu05231	Glycerophospholipid metabolism|Efferocytosis|Choline metabolism in cancer	73858			GP	LPC	18	0		(18:0)	(18:0)				M+CH3COO	C26 H54 O7 N1 P1	0.539976	32.2092	A	31.9583	31.945	31.9486	31.9347	32.0619	32.2677	31.9226	32.0006	31.6664	32.0646	31.4157	31.4277	32.2897	31.7204	32.0484	31.9235	32.2004	32.1651	32.0671	32.0092	32.1934	32.0225	32.1434	31.6484
40	580.362	1.95686	neg	LPC(18:1)				28610			GP	LPC	18	1		(18:1)	(18:1)				M+CH3COO	C26 H52 O7 N1 P1	0.581482	32.2406	A	30.7941	30.7891	30.7747	30.8067	30.3024	30.9823	30.2378	31.2845	30.39	30.3346	31.4154	31.3016	30.67	31.5648	31.6774	30.8956	30.7908	31.1022	30.4167	30.4248	30.5875	30.4912	30.09	28.8831
41	578.346	1.63339	neg	LPC(18:2)				28733			GP	LPC	18	2		(18:2)	(18:2)				M+CH3COO	C26 H50 O7 N1 P1	0.780622	34.6425	A	32.6584	32.6506	32.6528	32.6812	32.43	32.6708	32.3029	32.6094	32.3404	32.1802	33.0068	33.0609	32.5617	33.0265	32.9673	32.7154	32.6394	33.2504	32.9365	32.309	32.5473	32.5237	32.579	31.2423
42	576.331	1.48279	neg	LPC(18:3)				133456			GP	LPC	18	3		(18:3)	(18:3)				M+CH3COO	C26 H48 O7 N1 P1	0.951658	32.6153	A	27.0986	27.1147	27.1588	27.1692	26.786	27.3422	26.4757	27.1024	26.618	26.5611	27.6934	28.0567	27.1615	27.6956	27.2456	27.4272	27.0882	27.9757	27.3191	26.8734	26.6673	26.8601	26.7233	25.9341
43	610.409	3.33439	neg	LPC(20:0)	C04230	mmu00564,mmu04148,mmu05231	Glycerophospholipid metabolism|Efferocytosis|Choline metabolism in cancer	74968			GP	LPC	20	0		(20:0)	(20:0)				M+CH3COO	C28 H58 O7 N1 P1	1.14754	20.2569	A	24.0635	24.2602	24.3171	24.2718	24.475	24.5758	23.8419	24.2918	24.5633	24.6381	23.9967	23.6905	23.8776	24.2442	23.6308	24.1091	24.1117	24.0549	24.0828	23.902	24.165	24.0996	25.0924	23.311
44	602.346	1.61475	neg	LPC(20:4)	C04230	mmu00564,mmu04148,mmu05231	Glycerophospholipid metabolism|Efferocytosis|Choline metabolism in cancer	74344			GP	LPC	20	4		(20:4)	(20:4)				M+CH3COO	C28 H50 O7 N1 P1	0.583502	34.2725	A	32.5195	32.515	32.4867	32.5351	32.1695	32.3443	31.9787	32.5196	31.9142	32.0917	32.7868	32.8805	32.4749	32.8645	32.7775	32.8852	32.5377	33.1436	32.8079	32.7448	32.4145	32.1489	32.0404	30.4308
45	626.346	1.55036	neg	LPC(22:6)	C04230	mmu00564,mmu04148,mmu05231	Glycerophospholipid metabolism|Efferocytosis|Choline metabolism in cancer	73873			GP	LPC	22	6		(22:6)	(22:6)				M+CH3COO	C30 H50 O7 N1 P1	0.526019	28.4986	A	31.7751	31.7564	31.7504	31.7768	31.4555	31.5264	31.3641	31.719	31.1323	31.2453	32.0812	32.4142	31.6625	32.2527	32.1424	32.2664	31.7588	32.4423	32.0603	31.8754	31.5733	31.3125	31.3014	29.8905
46	818.592	8.26218	neg	PC(16:0/18:1)	C00157	mmu00564,mmu00590,mmu00591,mmu00592,mmu04723,mmu04981,mmu05231	Glycerophospholipid metabolism|Arachidonic acid metabolism|Linoleic acid metabolism|alpha-Linolenic acid metabolism|Retrograde endocannabinoid signaling|Folate transport and metabolism|Choline metabolism in cancer	73001			GP	PC	34	1		(16:0/18:1)	(16:0)	(18:1)			M+CH3COO	C42 H82 O8 N1 P1	1.06582	43.6531	A	31.7583	31.7454	31.7092	31.7032	31.7053	32.069	31.5477	31.7839	31.8487	31.8258	31.7614	31.5542	31.5236	31.9108	32.012	31.5356	31.8187	31.423	31.0731	31.2478	31.8083	31.7699	31.5697	31.5317
47	816.576	7.57729	neg	PC(16:0/18:2)	C00157	mmu00564,mmu00590,mmu00591,mmu00592,mmu04723,mmu04981,mmu05231	Glycerophospholipid metabolism|Arachidonic acid metabolism|Linoleic acid metabolism|alpha-Linolenic acid metabolism|Retrograde endocannabinoid signaling|Folate transport and metabolism|Choline metabolism in cancer	73002			GP	PC	34	2		(16:0/18:2)	(16:0)	(18:2)			M+CH3COO	C42 H80 O8 N1 P1	1.07212	42.1582	A	32.7326	32.7402	32.6879	32.7216	32.8717	32.9418	32.7477	32.532	32.9154	32.9011	32.469	32.2063	32.5782	32.4654	32.6192	32.3416	32.793	32.5551	32.5474	32.3336	32.8579	32.8495	33.0418	33.1221
48	830.592	8.02421	neg	PC(17:0/18:2)							GP	PC	35	2		(17:0/18:2)	(17:0)	(18:2)			M+CH3COO	C43 H82 O8 N1 P1	0.984202	42.5171	A	28.3162	28.3449	28.2756	28.4069	28.5969	28.7622	28.3414	28.4274	28.3699	28.8443	27.8088	27.5742	28.1114	27.9597	28.3148	27.9184	28.1229	28.1375	28.286	27.9478	28.4221	28.578	28.9262	28.3843
49	846.623	9.10086	neg	PC(18:0/18:1)	C00157	mmu00564,mmu00590,mmu00591,mmu00592,mmu04723,mmu04981,mmu05231	Glycerophospholipid metabolism|Arachidonic acid metabolism|Linoleic acid metabolism|alpha-Linolenic acid metabolism|Retrograde endocannabinoid signaling|Folate transport and metabolism|Choline metabolism in cancer	86109			GP	PC	36	1		(18:0/18:1)	(18:0)	(18:1)			M+CH3COO	C44 H86 O8 N1 P1	1.0199	43.1202	A	31.1509	31.1157	31.1029	31.1065	31.3817	31.1712	30.7614	31.0209	30.9089	31.1524	30.8825	30.8935	31.3836	31.1529	31.6289	31.1063	30.9888	30.8013	30.6974	30.5529	31.2419	31.2997	31.1416	30.3183
50	844.607	8.46589	neg	PC(18:0/18:2)	C00157	mmu00564,mmu00590,mmu00591,mmu00592,mmu04723,mmu04981,mmu05231	Glycerophospholipid metabolism|Arachidonic acid metabolism|Linoleic acid metabolism|alpha-Linolenic acid metabolism|Retrograde endocannabinoid signaling|Folate transport and metabolism|Choline metabolism in cancer	84822			GP	PC	36	2		(18:0/18:2)	(18:0)	(18:2)			M+CH3COO	C44 H84 O8 N1 P1	0.750017	43.1849	A	32.1648	32.0929	32.0755	32.1032	32.2346	32.3884	32.0617	31.9732	32.1232	32.3579	31.6108	31.4489	32.2171	31.8458	32.2544	31.9627	32.0426	31.9661	32.091	31.8282	32.2033	32.335	32.462	32.0811
51	840.576	7.02411	neg	PC(18:2/18:2)	C00157	mmu00564,mmu00590,mmu00591,mmu00592,mmu04723,mmu04981,mmu05231	Glycerophospholipid metabolism|Arachidonic acid metabolism|Linoleic acid metabolism|alpha-Linolenic acid metabolism|Retrograde endocannabinoid signaling|Folate transport and metabolism|Choline metabolism in cancer	42027			GP	PC	36	4		(18:2/18:2)	(18:2)	(18:2)			M+CH3COO	C44 H80 O8 N1 P1	0.938012	30.2774	A	30.0133	30.0281	30.0868	30.1282	30.0892	30.5072	30.1143	30.0958	30.2593	30.1862	30.1254	29.4956	30.0322	29.9013	30.3025	29.7208	30.0596	29.9066	29.8566	29.7664	30.2298	30.2525	30.4165	29.8689
52	858.623	8.89529	neg	PC(19:0/18:2)							GP	PC	37	2		(19:0/18:2)	(19:0)	(18:2)			M+CH3COO	C45 H86 O8 N1 P1	2.45331	37.0668	A	27.4357	27.1268	27.4011	27.135	27.5453	28.18	26.7984	27.2705	27.4067	28.2035	26.9279	26.1074	27.1717	26.631	26.9995	26.6908	27.1769	27.3153	26.9863	26.8172	26.7216	27.3877	28.0704	27.1404
53	864.576	6.95239	neg	PC(18:2/20:4)	C00157	mmu00564,mmu00590,mmu00591,mmu00592,mmu04723,mmu04981,mmu05231	Glycerophospholipid metabolism|Arachidonic acid metabolism|Linoleic acid metabolism|alpha-Linolenic acid metabolism|Retrograde endocannabinoid signaling|Folate transport and metabolism|Choline metabolism in cancer	84563			GP	PC	38	6		(18:2/20:4)	(18:2)	(20:4)			M+CH3COO	C46 H80 O8 N1 P1	0.619344	32.7578	A	30.0556	30.0979	30.123	30.1925	30.0937	30.4779	30.1018	30.2213	30.2301	30.4516	30.0652	29.655	30.4043	30.0781	30.2425	30.1078	30.1466	29.9001	29.8758	30.2355	30.2249	30.2619	30.4333	29.022
54	864.576	7.22586	neg	PC(16:0/22:6)	C00157	mmu00564,mmu00590,mmu00591,mmu00592,mmu04723,mmu04981,mmu05231	Glycerophospholipid metabolism|Arachidonic acid metabolism|Linoleic acid metabolism|alpha-Linolenic acid metabolism|Retrograde endocannabinoid signaling|Folate transport and metabolism|Choline metabolism in cancer	74963			GP	PC	38	6		(16:0/22:6)	(16:0)	(22:6)			M+CH3COO	C46 H80 O8 N1 P1	0.795153	34.5929	A	32.3452	32.3061	32.2832	32.2962	32.4262	32.4223	32.2715	32.1144	32.3408	32.4924	31.9875	31.8423	32.2306	32.0849	32.2217	32.2982	32.3338	32.1053	32.1165	32.3098	32.4713	32.3294	32.5271	32.3844
55	890.592	7.37679	neg	PC(18:1/22:6)	C00157	mmu00564,mmu00590,mmu00591,mmu00592,mmu04723,mmu04981,mmu05231	Glycerophospholipid metabolism|Arachidonic acid metabolism|Linoleic acid metabolism|alpha-Linolenic acid metabolism|Retrograde endocannabinoid signaling|Folate transport and metabolism|Choline metabolism in cancer	84812			GP	PC	40	7		(18:1/22:6)	(18:1)	(22:6)			M+CH3COO	C48 H82 O8 N1 P1	0.422719	35.0661	A	29.3474	29.374	29.2649	29.3366	29.4018	29.7108	29.0528	29.749	29.4746	29.5685	29.6927	28.9987	29.2473	29.6418	29.9943	29.4628	29.226	28.8786	28.8151	29.33	29.4634	29.3634	29.2007	28.1544
56	888.576	6.67446	neg	PC(18:2/22:6)	C00157	mmu00564,mmu00590,mmu00591,mmu00592,mmu04723,mmu04981,mmu05231	Glycerophospholipid metabolism|Arachidonic acid metabolism|Linoleic acid metabolism|alpha-Linolenic acid metabolism|Retrograde endocannabinoid signaling|Folate transport and metabolism|Choline metabolism in cancer				GP	PC	40	8		(18:2/22:6)	(18:2)	(22:6)			M+CH3COO	C48 H80 O8 N1 P1	2.73081	34.6965	A	29.0309	29.1516	29.122	29.2026	29.1226	29.3833	29.6261	29.2149	29.0847	29.3863	29.068	27.7372	29.2147	29.1919	29.4369	29.1908	29.2551	29.0679	29.1314	29.045	29.7847	29.669	29.2168	27.9412
57	833.519	5.40746	neg	PI(16:0/18:2)				73212			GP	PI	34	2		(16:0/18:2)	(16:0)	(18:2)			M-H	C43 H79 O13 N0 P1	1.45824	63.7813	A	26.043	26.4403	26.4453	26.4786	26.3565	26.4859	26.4046	26.177	26.9105	26.7879	25.5062	25.7075	25.7751	26.3204	25.1348	26.4197	26.4863	25.7799	26.2415	26.1051	26.4461	25.9809	26.9151	27.1755
58	859.534	5.58911	neg	PI(18:1/18:2)				88598			GP	PI	36	3		(18:1/18:2)	(18:1)	(18:2)			M-H	C45 H81 O13 N0 P1	0.944081	53.2078	A	26.0557	25.9158	25.8512	25.9797	25.3756	26.5319	25.4776	26.5525	26.3289	24.962	25.8238	25.7655	25.5072	26.5044	26.0224	26.2162	25.951	25.3725	25.727	25.8202	25.9945	26.0573	25.966	25.438
59	857.519	5.38239	neg	PI(16:0/20:4)				73209			GP	PI	36	4		(16:0/20:4)	(16:0)	(20:4)			M-H	C45 H79 O13 N0 P1	1.03376	89.4156	A	28.6279	28.6752	28.6753	28.726	28.8328	29.0993	28.1982	28.7495	29.0386	29.181	28.001	28.4673	28.2388	28.4551	28.1433	28.3803	28.9512	28.4547	27.9781	28.4621	28.6139	28.795	28.6795	28.8475
60	871.534	5.81018	neg	PI(17:0/20:4)							GP	PI	37	4		(17:0/20:4)	(17:0)	(20:4)			M-H	C46 H81 O13 N0 P1	1.33956	88.1122	A	26.0775	26.1203	26.1841	26.0351	25.9827	26.6983	25.6381	26.3652	26.2852	26.7825	25.3847	25.333	25.3798	25.4739	25.476	25.975	26.1321	26.0201	25.9434	25.7322	25.8878	26.0186	26.4198	26.6511
61	885.55	6.28014	neg	PI(18:0/20:4)				84153			GP	PI	38	4		(18:0/20:4)	(18:0)	(20:4)			M-H	C47 H83 O13 N0 P1	1.29238	90.394	A	31.8416	31.834	31.8378	31.823	31.7826	31.9698	31.656	31.7147	31.8919	31.8284	31.0842	31.2429	31.7202	31.3788	31.645	31.5566	32.1712	31.9185	31.8046	31.9205	31.9758	31.8006	32.0443	32.514
62	883.534	5.55214	neg	PI(18:1/20:4)				82762			GP	PI	38	5		(18:1/20:4)	(18:1)	(20:4)			M-H	C47 H81 O13 N0 P1	1.20026	80.3191	A	27.3565	27.3132	27.7071	27.774	27.3997	28.0571	26.7119	27.8982	27.6691	27.4346	27.4365	27.2709	27.5283	27.5185	27.6216	27.3831	27.6544	27.1511	27.1987	27.2578	27.4001	27.6778	26.9968	26.3514
64	586.541	9.47254	pos	DG(16:0/16:0)	C00165	mmu01521,mmu04010,mmu04012,mmu04014,mmu04015,mmu04020,mmu04024,mmu04062,mmu04064,mmu04066,mmu04071,mmu04072,mmu04261,mmu04270,mmu04370,mmu04371,mmu04540,mmu04611,mmu04613,mmu04625,mmu04650,mmu04658,mmu04659,mmu04660,mmu04662,mmu04664,mmu04666,mmu04713,mmu04714,mmu04720,mmu04722,mmu04723,mmu04724,mmu04725,mmu04726,mmu04728,mmu04730,mmu04750,mmu04911,mmu04912,mmu04915,mmu04916,mmu04918,mmu04919,mmu…	EGFR tyrosine kinase inhibitor resistance|MAPK signaling pathway|ErbB signaling pathway|Ras signaling pathway|Rap1 signaling pathway|Calcium signaling pathway|cAMP signaling pathway|Chemokine signaling pathway|NF-kappa B signaling pathway|HIF-1 signaling pathway|Sphingolipid signaling pathway|Phospholipase D signaling pathway|Adrenergic signaling in cardiomyocytes|Vascular smooth muscle contracti…	82929			GL	DG	32	0		(16:0/16:0)	(16:0)	(16:0)			M+NH4	C35 H68 O5 N0	0.669127	36.7821	A	24.9494	25.1312	25.0006	25.2608	24.7298	25.0856	25.5884	25.0186	25.3289	25.2156	24.9992	26.1258	25.9414	24.7096	24.2127	24.9591	25.4286	24.4945	25.1164	25.2153	23.8167	25.4817	24.8453	25.0515
65	768.708	12.558	pos	TG(16:0/12:0/16:0)							GL	TG	44	0		(16:0/12:0/16:0)	(16:0)	(12:0)	(16:0)		M+NH4	C47 H90 O6 N0	1.75811	58.4288	A	26.603	26.5845	26.6087	26.5424	24.9444	24.2639	26.5674	24.2822	27.2781	26.7402	25.5726	25.1085	26.2074	27.0494	27.9826	25.0662	27.6519	26.7312	26.4479	27.4184	24.4291	24.6747	27.2185	25.6918
66	866.817	13.8633	pos	TG(18:0/16:0/17:0)							GL	TG	51	0		(18:0/16:0/17:0)	(18:0)	(16:0)	(17:0)		M+NH4	C54 H104 O6 N0	1.27763	50.2452	A	25.1602	25.2337	25.224	25.2267	24.1778	24.1002	25.9834	23.7459	25.4829	25.0037	24.3176	23.9295	25.4937	25.4145	26.2213	24.2613	25.6226	24.7034	25.1854	26.0207	23.5754	24.1817	26.3639	25.4798
67	870.755	12.4018	pos	TG(16:0/18:2/18:3)							GL	TG	52	5		(16:0/18:2/18:3)	(16:0)	(18:2)	(18:3)		M+NH4	C55 H96 O6 N0	1.46249	64.1236	A	31.9492	31.9462	31.9969	31.957	30.854	30.4186	32.1812	30.534	31.6868	29.5388	29.6119	29.973	31.9693	31.3588	32.0342	29.8246	30.8007	29.6662	31.5209	31.9584	28.9466	30.3958	31.4047	33.2969
69	892.607	8.12707	neg	PC(18:0/22:6)	C00157	mmu00564,mmu00590,mmu00591,mmu00592,mmu04723,mmu04981,mmu05231	Glycerophospholipid metabolism|Arachidonic acid metabolism|Linoleic acid metabolism|alpha-Linolenic acid metabolism|Retrograde endocannabinoid signaling|Folate transport and metabolism|Choline metabolism in cancer	84829			GP	PC	40	6		(18:0/22:6)	(18:0)	(22:6)			M+CH3COO	C48 H84 O8 N1 P1	1.25864	36.9583	A	31.0819	31.0507	31.0505	31.1072	31.3657	31.2522	31.1446	30.8156	30.8076	31.3524	29.998	30.2709	31.236	30.5975	31.0688	31.0817	31.2033	30.9131	31.1319	31.1781	31.2632	31.2446	31.4037	31.1046
70	762.504	6.46032	pos	PE(18:2/18:2)				84846			GP	PE	36	4		(18:2/18:2)	(18:2)	(18:2)			M+Na	C41 H74 O8 N1 P1 Na0	3.46035	21.531	A	25.1186	25.1013	25.089	25.2104	25.1138	26.043	24.9735	25.4084	25.6775	25.7782	25.8529	25.6488	25.558	25.5245	25.5603	25.4312	25.0739	24.6483	24.5503	28.4407	25.2282	25.6555	25.4483	22.4488
71	622.614	10.7278	neg	Cer(d18:0/22:0)				67021			SP	Cer	40	0		(d18:0/22:0)	(d18:0)	(22:0)			M-H	C40 H81 O3 N1	4.93649	42.824	A	24.0388	24.0824	24.0938	24.1395	23.6619	23.9856	24.3277	24.0586	23.2939	24.2488	23.9349	24.0173	23.4644	23.7885	23.2803	23.4932	24.5233	23.5602	23.3706	22.8199	24.4745	23.3247	24.5669	25.1021
72	880.718	12.206	pos	Co(Q10)							ST	Co	4			(Q10)	(Q10)				M+NH4	C59 H90 O4 N0	1.77636	2.87399	A	27.6863	27.7136	27.6932	27.6513	27.8639	27.0665	27.9934	27.4691	27.5565	27.3693	27.6076	27.5852	27.9301	27.5354	27.1206	27.6236	27.9882	27.9194	27.8563	27.8209	27.7474	27.4844	27.8565	24.9173
73	794.723	12.6107	pos	TG(16:0/14:0/16:1)							GL	TG	46	1		(16:0/14:0/16:1)	(16:0)	(14:0)	(16:1)		M+NH4	C49 H92 O6 N0	1.81003	58.4881	A	28.8786	28.8523	28.8618	28.8474	26.8335	26.4818	28.4913	26.677	29.436	27.6127	27.8616	27.9914	28.924	29.4355	29.9932	27.548	29.8455	28.9744	28.7856	29.7158	26.2589	27.0343	28.5065	29.2333
74	792.708	12.2244	pos	TG(14:0/14:0/18:2)							GL	TG	46	2		(14:0/14:0/18:2)	(14:0)	(14:0)	(18:2)		M+NH4	C49 H90 O6 N0	1.65442	57.4172	A	29.0467	29.0205	28.9869	28.9502	25.9181	25.2852	28.3422	25.1146	28.4204	25.7011	26.4853	25.5979	27.8507	28.3089	29.1796	25.8225	28.2252	27.6823	27.8712	28.7484	24.7509	25.411	27.7864	31.3821
75	880.833	14.035	pos	TG(18:0/16:0/18:0)				132773			GL	TG	52	0		(18:0/16:0/18:0)	(18:0)	(16:0)	(18:0)		M+NH4	C55 H106 O6 N0	2.28133	70.6349	A	27.7587	27.741	27.7151	27.7255	26.1844	26.0357	28.1996	25.5457	28.3392	27.5795	26.9296	26.0737	27.5787	27.9884	29.384	27.451	29.069	27.4335	27.0784	28.6565	26.7517	26.2385	29.0379	27.2444
76	908.864	14.3428	pos	TG(18:0/18:0/18:0)	C00422	mmu00561,mmu04714,mmu04923,mmu04931,mmu04975,mmu04977,mmu04979,mmu05417	Glycerolipid metabolism|Thermogenesis|Regulation of lipolysis in adipocytes|Insulin resistance|Fat digestion and absorption|Vitamin digestion and absorption|Cholesterol metabolism|Lipid and atherosclerosis	45956			GL	TG	54	0		(18:0/18:0/18:0)	(18:0)	(18:0)	(18:0)		M+NH4	C57 H110 O6 N0	1.22629	74.7286	A	24.6749	24.5943	24.6338	24.5965	23.4204	23.4383	25.5126	22.8668	25.124	24.1116	23.8443	23.0782	25.4406	24.743	26.0038	24.2293	25.761	24.0255	24.1011	25.3046	23.6139	23.3465	25.7285	23.386
77	906.848	14.07	pos	TG(18:0/18:0/18:1)	C00422	mmu00561,mmu04714,mmu04923,mmu04931,mmu04975,mmu04977,mmu04979,mmu05417	Glycerolipid metabolism|Thermogenesis|Regulation of lipolysis in adipocytes|Insulin resistance|Fat digestion and absorption|Vitamin digestion and absorption|Cholesterol metabolism|Lipid and atherosclerosis				GL	TG	54	1		(18:0/18:0/18:1)	(18:0)	(18:0)	(18:1)		M+NH4	C57 H108 O6 N0	1.44398	67.5208	A	28.9009	28.916	28.8691	28.8699	26.9724	27.5816	29.7054	27.2648	29.1011	27.4017	28.2161	27.5989	28.7263	29.3442	30.5154	28.1347	30.177	28.6549	28.5741	29.9753	27.0563	27.5912	29.7061	29.3708
78	930.848	13.8078	pos	TG(20:1/18:1/18:1)							GL	TG	56	3		(20:1/18:1/18:1)	(20:1)	(18:1)	(18:1)		M+NH4	C59 H108 O6 N0	4.40831	63.2136	A	29.4398	29.46	29.4503	29.4316	28.3433	28.628	30.2985	28.4924	29.2921	27.1977	27.9737	27.7828	29.1624	29.2809	30.2774	27.9414	29.7711	29.0495	29.474	30.4369	27.3006	28.2617	29.6308	30.964
79	536.505	8.18557	neg	Cer(d18:1/16:0)	C00195	mmu00600,mmu04071,mmu04217,mmu04722,mmu04920,mmu04931,mmu04933,mmu05140,mmu05415	Sphingolipid metabolism|Sphingolipid signaling pathway|Necroptosis|Neurotrophin signaling pathway|Adipocytokine signaling pathway|Insulin resistance|AGE-RAGE signaling pathway in diabetic complications|Leishmaniasis|Diabetic cardiomyopathy	72959			SP	Cer	34	1		(d18:1/16:0)	(d18:1)	(16:0)			M-H	C34 H67 O3 N1	2.5471	102.695	A	26.9936	27.0548	27.0414	26.9612	27.0371	27.349	27.2589	26.9784	27.4859	27.4665	26.7126	26.864	26.8761	26.6617	26.5193	26.8529	27.4234	27.1794	27.0738	27.0463	27.1131	26.9147	27.439	27.0322
80	540.331	1.69439	neg	LPC(15:0)	C04230	mmu00564,mmu04148,mmu05231	Glycerophospholipid metabolism|Efferocytosis|Choline metabolism in cancer	131924			GP	LPC	15	0		(15:0)	(15:0)				M+CH3COO	C23 H48 O7 N1 P1	1.0781	30.658	A	24.5996	24.5148	24.6944	24.7989	25.3158	25.024	24.5215	24.9749	24.8671	25.1125	24.9284	24.2881	24.4687	24.7546	24.3317	24.2513	24.7375	24.6436	24.3328	24.5554	24.8182	24.384	24.8832	24.5104
81	552.331	1.59625	neg	LPC(16:1)	C04230	mmu00564,mmu04148,mmu05231	Glycerophospholipid metabolism|Efferocytosis|Choline metabolism in cancer	73851			GP	LPC	16	1		(16:1)	(16:1)				M+CH3COO	C24 H48 O7 N1 P1	1.44937	30.2596	A	27.7356	27.7494	27.6531	27.7805	27.271	27.9388	27.0953	28.1716	27.6519	27.4457	28.316	28.4185	28.017	28.4589	27.9901	27.6957	27.5415	27.5347	26.4909	27.2818	27.4245	27.6377	26.9304	26.2781
82	604.362	1.757	neg	LPC(20:3)				86256			GP	LPC	20	3		(20:3)	(20:3)				M+CH3COO	C28 H52 O7 N1 P1	1.19046	33.2365	A	29.801	29.8229	29.7648	29.8666	28.9095	29.9443	28.9409	29.8598	29.3017	29.1079	30.2604	30.6692	29.7557	30.7235	30.5538	30.3248	29.6307	30.6128	30.1361	29.4163	29.397	29.5187	29.3749	26.0681
83	600.331	1.42532	neg	LPC(20:5)	C04230	mmu00564,mmu04148,mmu05231	Glycerophospholipid metabolism|Efferocytosis|Choline metabolism in cancer				GP	LPC	20	5		(20:5)	(20:5)				M+CH3COO	C28 H48 O7 N1 P1	1.21845	32.189	A	27.7748	27.8459	27.8694	27.8607	27.2187	28.1815	26.3964	27.8425	27.2874	27.0932	28.2454	29.2561	27.8305	29.1872	28.4748	28.3733	27.5273	28.3325	27.5477	26.8582	26.8972	27.6554	26.7813	23.9607
84	619.289	1.18407	neg	LPI(20:4)				83053			GP	LPI	20	4		(20:4)	(20:4)				M-H	C29 H49 O12 N0 P1	1.66557	27.8482	A	23.9651	23.9409	23.9461	24.1752	23.8953	24.4413	23.9736	24.7634	24.1661	23.8848	23.6787	24.0275	23.9697	24.6154	23.7103	24.072	24.3879	24.5672	24.3709	24.0421	23.7659	23.7707	24.1888	24.1189
85	848.639	9.69646	neg	PC(18:0/18:0)	C00157	mmu00564,mmu00590,mmu00591,mmu00592,mmu04723,mmu04981,mmu05231	Glycerophospholipid metabolism|Arachidonic acid metabolism|Linoleic acid metabolism|alpha-Linolenic acid metabolism|Retrograde endocannabinoid signaling|Folate transport and metabolism|Choline metabolism in cancer	83718			GP	PC	36	0		(18:0/18:0)	(18:0)	(18:0)			M+CH3COO	C44 H88 O8 N1 P1	2.05443	32.3035	A	25.3357	25.2647	25.3827	25.3303	25.6801	25.3483	25.4575	25.3506	25.3202	25.9085	25.2296	24.9936	26.013	25.1034	25.4535	25.4125	25.6555	24.9081	25.5834	25.3349	25.7344	25.3085	25.5831	24.5073
86	842.592	7.80936	neg	PC(18:1/18:2)	C00157	mmu00564,mmu00590,mmu00591,mmu00592,mmu04723,mmu04981,mmu05231	Glycerophospholipid metabolism|Arachidonic acid metabolism|Linoleic acid metabolism|alpha-Linolenic acid metabolism|Retrograde endocannabinoid signaling|Folate transport and metabolism|Choline metabolism in cancer	74670			GP	PC	36	3		(18:1/18:2)	(18:1)	(18:2)			M+CH3COO	C44 H82 O8 N1 P1	0.529948	34.4926	A	31.2175	31.1704	31.2904	31.1737	31.124	31.6126	30.9642	31.4947	31.3625	31.2376	31.411	30.9567	31.1054	31.5193	31.7247	31.1144	31.1122	30.9807	30.7586	30.7777	31.2859	31.3833	31.0413	30.5311
87	840.576	7.50796	neg	PC(16:0/20:4)	C00157	mmu00564,mmu00590,mmu00591,mmu00592,mmu04723,mmu04981,mmu05231	Glycerophospholipid metabolism|Arachidonic acid metabolism|Linoleic acid metabolism|alpha-Linolenic acid metabolism|Retrograde endocannabinoid signaling|Folate transport and metabolism|Choline metabolism in cancer				GP	PC	36	4		(16:0/20:4)	(16:0)	(20:4)			M+CH3COO	C44 H80 O8 N1 P1	0.678737	44.2633	A	32.2069	32.2908	32.241	32.2188	32.3219	32.3327	32.0213	32.2251	32.2698	32.4746	32.0628	31.7584	32.2385	32.1447	32.2694	32.1245	32.3716	32.2156	32.0397	32.3499	32.3758	32.2088	32.2081	32.0233
88	854.592	7.97289	neg	PC(17:0/20:4)				84470			GP	PC	37	4		(17:0/20:4)	(17:0)	(20:4)			M+CH3COO	C45 H82 O8 N1 P1	2.3034	44.5739	A	28.4457	28.435	28.4009	28.493	28.768	28.7295	28.3291	28.5836	28.3762	28.9968	27.8584	27.4155	28.3909	27.8683	28.1313	28.362	28.216	28.3591	28.5938	28.7379	28.5776	28.5464	28.7957	28.0523
89	862.56	6.29857	neg	PC(16:1/22:6)	C00157	mmu00564,mmu00590,mmu00591,mmu00592,mmu04723,mmu04981,mmu05231	Glycerophospholipid metabolism|Arachidonic acid metabolism|Linoleic acid metabolism|alpha-Linolenic acid metabolism|Retrograde endocannabinoid signaling|Folate transport and metabolism|Choline metabolism in cancer				GP	PC	38	7		(16:1/22:6)	(16:1)	(22:6)			M+CH3COO	C46 H78 O8 N1 P1	1.55174	31.5037	A	26.677	26.533	26.6519	26.5717	26.7138	27.2271	26.3759	26.9944	26.8549	26.8617	26.3835	26.4015	26.813	26.9809	26.9922	26.8525	26.5409	26.1584	25.7988	26.0771	26.4882	26.9571	27.0146	25.7263
90	612.556	9.595	pos	DG(16:0/18:1)	C13861			75466			GL	DG	34	1		(16:0/18:1)	(16:0)	(18:1)			M+NH4	C37 H70 O5 N0	1.40146	38.8783	A	31.1708	31.2124	31.3101	31.2827	30.6068	31.5557	31.6958	31.9035	31.3822	30.7883	31.6215	32.296	31.8377	31.5617	31.2881	31.6153	31.2236	30.6476	31.3702	31.6786	29.5941	31.8894	30.0669	31.1813
91	610.541	8.9885	pos	DG(16:0/18:2)	C00165	mmu01521,mmu04010,mmu04012,mmu04014,mmu04015,mmu04020,mmu04024,mmu04062,mmu04064,mmu04066,mmu04071,mmu04072,mmu04261,mmu04270,mmu04370,mmu04371,mmu04540,mmu04611,mmu04613,mmu04625,mmu04650,mmu04658,mmu04659,mmu04660,mmu04662,mmu04664,mmu04666,mmu04713,mmu04714,mmu04720,mmu04722,mmu04723,mmu04724,mmu04725,mmu04726,mmu04728,mmu04730,mmu04750,mmu04911,mmu04912,mmu04915,mmu04916,mmu04918,mmu04919,mmu…	EGFR tyrosine kinase inhibitor resistance|MAPK signaling pathway|ErbB signaling pathway|Ras signaling pathway|Rap1 signaling pathway|Calcium signaling pathway|cAMP signaling pathway|Chemokine signaling pathway|NF-kappa B signaling pathway|HIF-1 signaling pathway|Sphingolipid signaling pathway|Phospholipase D signaling pathway|Adrenergic signaling in cardiomyocytes|Vascular smooth muscle contracti…	82927			GL	DG	34	2		(16:0/18:2)	(16:0)	(18:2)			M+NH4	C37 H68 O5 N0	1.14402	37.9268	A	32.5751	32.5755	32.6702	32.6268	32.012	32.7972	33.2526	32.8283	33.1511	32.0188	32.5688	33.1954	33.1328	32.3002	31.6662	32.7287	32.2856	31.5365	32.9101	33.0732	30.0543	33.0579	31.7446	33.6178
92	802.536	6.86996	pos	PC(16:1/20:4)	C00157	mmu00564,mmu00590,mmu00591,mmu00592,mmu04723,mmu04981,mmu05231	Glycerophospholipid metabolism|Arachidonic acid metabolism|Linoleic acid metabolism|alpha-Linolenic acid metabolism|Retrograde endocannabinoid signaling|Folate transport and metabolism|Choline metabolism in cancer	84816			GP	PC	36	5		(16:1/20:4)	(16:1)	(20:4)			M+Na	C44 H78 O8 N1 P1 Na0	1.7002	55.7676	A	28.4202	28.4168	28.4178	28.3796	28.5857	28.8529	27.8266	28.733	28.737	28.7768	28.7401	28.7328	28.4551	28.8013	28.0889	28.349	28.1486	27.9765	27.5202	27.7028	28.3841	28.5652	28.2232	26.5129
93	830.567	7.67764	pos	PC(18:1/20:4)	C00157	mmu00564,mmu00590,mmu00591,mmu00592,mmu04723,mmu04981,mmu05231	Glycerophospholipid metabolism|Arachidonic acid metabolism|Linoleic acid metabolism|alpha-Linolenic acid metabolism|Retrograde endocannabinoid signaling|Folate transport and metabolism|Choline metabolism in cancer	74671			GP	PC	38	5		(18:1/20:4)	(18:1)	(20:4)			M+Na	C46 H82 O8 N1 P1 Na0	2.32428	67.3765	A	26.7474	27.5922	27.6032	26.9372	27.8866	27.0895	27.338	27.8669	27.4357	27.9905	27.2845	27.8713	27.7065	27.7474	27.7837	27.2439	27.505	27.4994	27.4443	27.5577	27.6412	27.5879	27.54	25.1802
94	860.77	12.914	pos	TG(16:0/17:1/18:2)							GL	TG	51	3		(16:0/17:1/18:2)	(16:0)	(17:1)	(18:2)		M+NH4	C54 H98 O6 N0	1.81636	53.8413	A	29.7912	29.7558	29.7139	29.7084	28.8161	29.1968	30.1793	28.9072	29.1791	27.5754	27.3691	28.7132	29.9381	29.2158	29.8771	28.0863	28.8277	29.0583	29.6508	30.3229	26.5615	29.0232	29.007	30.5796
95	452.278	1.95896	neg	LPE(16:0)				73004			GP	LPE	16	0		(16:0)	(16:0)				M-H	C21 H44 O7 N1 P1	0.743945	37.8336	A	31.6564	31.6191	31.6358	31.6242	31.2306	31.4873	31.4384	31.7013	31.506	31.502	32.0498	32.2152	31.5212	31.955	31.5808	31.8163	31.5966	31.9465	31.3494	31.4118	31.5981	31.3266	31.4515	30.9819
96	478.294	2.08164	neg	LPE(18:1)				74971			GP	LPE	18	1		(18:1)	(18:1)				M-H	C23 H46 O7 N1 P1	1.08203	37.3728	A	31.3526	31.3655	31.3428	31.3577	30.6514	31.1151	31.033	31.8196	31.3637	30.9946	32.3542	32.1307	31.1635	32.0598	31.7968	31.5568	30.9133	31.72	30.9383	31.0301	31.3089	30.8834	30.9746	29.6975
97	716.524	8.44718	neg	PE(16:0/18:1)	C13877			73007			GP	PE	34	1		(16:0/18:1)	(16:0)	(18:1)			M-H	C39 H76 O8 N1 P1	0.662183	48.9987	A	30.0455	29.9386	29.9854	29.9587	29.7738	30.407	30.0199	30.4152	30.3289	30.5682	30.3833	29.6885	29.8427	30.3366	30.385	30.0907	29.9105	29.5325	29.6642	29.0798	29.96	30.2225	30.0307	29.3247
98	946.786	12.5126	pos	TG(18:1/18:2/22:6)							GL	TG	58	9		(18:1/18:2/22:6)	(18:1)	(18:2)	(22:6)		M+NH4	C61 H100 O6 N0	1.76225	50.5695	A	30.3284	30.4915	30.3574	30.4974	29.9602	29.7897	30.7973	28.3905	28.7989	28.2362	26.1009	26.6813	30.1492	26.7155	27.2883	28.0768	28.3657	29.0386	30.8821	30.1315	27.1812	29.2522	29.2908	31.9169
99	822.755	13.0135	pos	TG(16:0/16:0/16:1)	C00422	mmu00561,mmu04714,mmu04923,mmu04931,mmu04975,mmu04977,mmu04979,mmu05417	Glycerolipid metabolism|Thermogenesis|Regulation of lipolysis in adipocytes|Insulin resistance|Fat digestion and absorption|Vitamin digestion and absorption|Cholesterol metabolism|Lipid and atherosclerosis				GL	TG	48	1		(16:0/16:0/16:1)	(16:0)	(16:0)	(16:1)		M+NH4	C51 H96 O6 N0	2.5943	62.2876	A	31.025	31.0572	31.082	31.0249	29.6029	29.5005	30.79	29.6729	31.5877	30.4518	30.6982	30.9782	31.3193	31.7399	32.0787	30.4105	32.0465	31.2901	30.9665	31.773	29.3381	30.0099	30.9965	30.6773
100	892.833	13.9055	pos	TG(16:0/18:1/19:0)							GL	TG	53	1		(16:0/18:1/19:0)	(16:0)	(18:1)	(19:0)		M+NH4	C56 H106 O6 N0	0.941352	62.0473	A	26.7995	26.8466	26.8477	26.823	25.3278	25.9423	27.7535	25.8746	26.7971	25.3803	25.7249	25.8318	26.8659	26.9251	27.8796	25.8002	27.2667	26.4042	26.8318	28.0337	24.3511	25.8658	27.481	28.5612
101	810.755	13.1745	pos	TG(15:0/16:0/16:0)							GL	TG	47	0		(15:0/16:0/16:0)	(15:0)	(16:0)	(16:0)		M+NH4	C50 H96 O6 N0	2.50319	49.2186	A	24.736	24.7846	24.5016	24.6355	24.7102	23.817	24.4274	24.0902	25.4312	26.123	24.7688	24.626	24.1485	25.6115	25.6401	24.3644	25.2903	24.9032	24.8246	25.2304	24.5077	24.1575	25.9808	22.5684
102	932.864	14.092	pos	TG(20:0/18:1/18:1)	C00422	mmu00561,mmu04714,mmu04923,mmu04931,mmu04975,mmu04977,mmu04979,mmu05417	Glycerolipid metabolism|Thermogenesis|Regulation of lipolysis in adipocytes|Insulin resistance|Fat digestion and absorption|Vitamin digestion and absorption|Cholesterol metabolism|Lipid and atherosclerosis				GL	TG	56	2		(20:0/18:1/18:1)	(20:0)	(18:1)	(18:1)		M+NH4	C59 H110 O6 N0	1.3083	49.2769	A	27.8391	27.8537	27.8114	27.8199	26.2812	26.9145	28.8293	26.7178	27.9472	25.8029	26.7822	26.6257	27.3604	27.9641	29.1977	26.6322	28.9365	27.4819	27.5855	29.0384	25.6946	26.6092	28.4654	29.0182
103	924.801	12.9615	pos	TG(18:1/18:1/20:4)	C00422	mmu00561,mmu04714,mmu04923,mmu04931,mmu04975,mmu04977,mmu04979,mmu05417	Glycerolipid metabolism|Thermogenesis|Regulation of lipolysis in adipocytes|Insulin resistance|Fat digestion and absorption|Vitamin digestion and absorption|Cholesterol metabolism|Lipid and atherosclerosis				GL	TG	56	6		(18:1/18:1/20:4)	(18:1)	(18:1)	(20:4)		M+NH4	C59 H102 O6 N0	1.73926	45.0618	A	31.0797	30.7768	30.705	30.7331	31.2338	29.7506	31.4469	28.9414	28.9682	29.3835	28.6757	28.9029	29.0927	28.7386	29.2032	29.1865	29.3422	28.0474	29.465	31.4803	29.1822	29.3247	30.0525	32.1198
104	956.864	13.8323	pos	TG(18:1/18:2/22:1)							GL	TG	58	4		(18:1/18:2/22:1)	(18:1)	(18:2)	(22:1)		M+NH4	C61 H110 O6 N0	3.03854	54.7317	A	26.883	26.9466	26.9253	26.9294	25.8121	26.0404	28.2531	25.4273	27.0988	24.7485	25.4047	24.645	26.1793	26.6128	28.0377	25.1861	27.3343	26.3842	26.8167	27.9077	24.6076	25.4307	27.2423	28.6463
105	948.801	12.8744	pos	TG(18:1/18:1/22:6)							GL	TG	58	8		(18:1/18:1/22:6)	(18:1)	(18:1)	(22:6)		M+NH4	C61 H102 O6 N0	3.10968	49.0783	A	29.5238	29.6644	29.6123	29.4938	29.6152	29.2056	29.7659	28.128	28.3132	27.8888	26.3196	26.818	29.8538	26.4764	27.0356	27.7015	28.0832	28.3824	29.9097	29.6434	26.9564	28.7972	28.5672	30.6896
106	564.536	9.04879	neg	Cer(d18:1/18:0)	C00195	mmu00600,mmu04071,mmu04217,mmu04722,mmu04920,mmu04931,mmu04933,mmu05140,mmu05415	Sphingolipid metabolism|Sphingolipid signaling pathway|Necroptosis|Neurotrophin signaling pathway|Adipocytokine signaling pathway|Insulin resistance|AGE-RAGE signaling pathway in diabetic complications|Leishmaniasis|Diabetic cardiomyopathy	72961			SP	Cer	36	1		(d18:1/18:0)	(d18:1)	(18:0)			M-H	C36 H71 O3 N1	4.06445	91.3146	A	24.9246	25.1191	24.8427	25.038	24.4337	25.1219	25.6966	24.4241	24.5074	25.1327	24.6229	25.7284	25.4565	24.6891	25.5396	24.6387	25.4286	25.3534	25.1227	25.703	25.9383	24.3893	24.8521	25.5342
107	568.362	2.13264	neg	LPC(17:0)	C04230	mmu00564,mmu04148,mmu05231	Glycerophospholipid metabolism|Efferocytosis|Choline metabolism in cancer	74340			GP	LPC	17	0		(17:0)	(17:0)				M+CH3COO	C25 H52 O7 N1 P1	0.720439	32.1395	A	27.0721	26.1236	26.895	27.0986	27.0556	27.5987	26.8991	27.2338	26.8668	27.4439	26.6441	26.5951	26.8966	26.97	27.0917	26.9146	26.8647	27.365	27.1417	26.909	26.9749	27.0693	27.4356	26.5714
108	868.607	7.98582	neg	PC(18:1/20:3)	C00157	mmu00564,mmu00590,mmu00591,mmu00592,mmu04723,mmu04981,mmu05231	Glycerophospholipid metabolism|Arachidonic acid metabolism|Linoleic acid metabolism|alpha-Linolenic acid metabolism|Retrograde endocannabinoid signaling|Folate transport and metabolism|Choline metabolism in cancer	86178			GP	PC	38	4		(18:1/20:3)	(18:1)	(20:3)			M+CH3COO	C46 H84 O8 N1 P1	0.793765	40.6336	A	28.6539	28.6791	28.7319	28.6733	27.9036	29.1341	28.3946	28.9587	28.7943	29.3152	28.2933	27.3931	28.3698	28.7223	28.6426	28.3104	27.7297	27.7274	27.7393	28.3942	28.3028	28.668	28.0086	26.8648
109	896.639	8.93918	neg	PC(18:0/22:4)	C00157	mmu00564,mmu00590,mmu00591,mmu00592,mmu04723,mmu04981,mmu05231	Glycerophospholipid metabolism|Arachidonic acid metabolism|Linoleic acid metabolism|alpha-Linolenic acid metabolism|Retrograde endocannabinoid signaling|Folate transport and metabolism|Choline metabolism in cancer	84565			GP	PC	40	4		(18:0/22:4)	(18:0)	(22:4)			M+CH3COO	C48 H88 O8 N1 P1	1.94452	48.863	A	25.9382	25.9035	25.9612	26.031	25.9538	25.9439	26.0321	25.8458	25.5968	26.3631	25.5926	25.6041	25.9677	25.5951	26.0489	26.07	26.2632	25.864	26.0525	26.2237	26.0944	25.8374	26.0945	25.9932
110	608.525	8.33586	pos	DG(16:1/18:2)	C00165	mmu01521,mmu04010,mmu04012,mmu04014,mmu04015,mmu04020,mmu04024,mmu04062,mmu04064,mmu04066,mmu04071,mmu04072,mmu04261,mmu04270,mmu04370,mmu04371,mmu04540,mmu04611,mmu04613,mmu04625,mmu04650,mmu04658,mmu04659,mmu04660,mmu04662,mmu04664,mmu04666,mmu04713,mmu04714,mmu04720,mmu04722,mmu04723,mmu04724,mmu04725,mmu04726,mmu04728,mmu04730,mmu04750,mmu04911,mmu04912,mmu04915,mmu04916,mmu04918,mmu04919,mmu…	EGFR tyrosine kinase inhibitor resistance|MAPK signaling pathway|ErbB signaling pathway|Ras signaling pathway|Rap1 signaling pathway|Calcium signaling pathway|cAMP signaling pathway|Chemokine signaling pathway|NF-kappa B signaling pathway|HIF-1 signaling pathway|Sphingolipid signaling pathway|Phospholipase D signaling pathway|Adrenergic signaling in cardiomyocytes|Vascular smooth muscle contracti…	84419			GL	DG	34	3		(16:1/18:2)	(16:1)	(18:2)			M+NH4	C37 H66 O5 N0	1.50277	38.1562	A	26.6007	26.5441	26.6356	26.5608	26.2748	26.4448	27.2863	26.36	26.7191	25.78	25.3449	27.0326	27.7295	26.02	25.3527	26.2009	25.8457	26.0959	26.3496	27.3233	24.5338	26.7294	26.2774	28.2358
111	714.507	7.057	pos	PE(16:1/18:2)	C00350	mmu00563,mmu00564,mmu04136,mmu04140,mmu04723,mmu05167	Glycosylphosphatidylinositol (GPI)-anchor biosynthesis|Glycerophospholipid metabolism|Autophagy - other|Autophagy - animal|Retrograde endocannabinoid signaling|Kaposi sarcoma-associated herpesvirus infection				GP	PE	34	3		(16:1/18:2)	(16:1)	(18:2)			M+H	C39 H72 O8 N1 P1	1.8131	30.381	A	28.0119	27.9761	28.0116	27.9692	28.084	28.2411	27.8877	28.2391	28.6475	28.6125	28.6776	28.2734	28.0727	28.4856	27.8684	28.2027	27.7516	27.6432	27.6111	26.9402	27.9768	28.3947	27.9387	27.1984
112	500.278	1.66029	neg	LPE(20:4)				64395			GP	LPE	20	4		(20:4)	(20:4)				M-H	C25 H44 O7 N1 P1	0.622594	38.8711	A	32.3568	32.3411	32.3182	32.3734	31.9826	32.2695	31.9035	32.364	32.0084	31.9443	32.8167	32.7623	32.1765	32.8389	32.5815	32.601	32.4636	33.1182	32.5699	32.1919	32.2743	32.0707	31.8916	30.4124
113	718.539	9.09132	neg	PE(18:0/16:0)	C00350	mmu00563,mmu00564,mmu04136,mmu04140,mmu04723,mmu05167	Glycosylphosphatidylinositol (GPI)-anchor biosynthesis|Glycerophospholipid metabolism|Autophagy - other|Autophagy - animal|Retrograde endocannabinoid signaling|Kaposi sarcoma-associated herpesvirus infection				GP	PE	34	0		(18:0/16:0)	(18:0)	(16:0)			M-H	C39 H78 O8 N1 P1	1.23232	58.8282	A	27.9752	27.9695	27.9873	27.9012	27.8006	27.2	27.7756	27.4464	27.8724	28.0283	28.2097	28.5545	28.1778	27.5946	27.6767	27.6724	27.258	27.2394	27.3777	26.4998	27.9284	27.7858	28.0692	26.4618
114	582.509	8.17854	pos	DG(14:0/18:2)				84392			GL	DG	32	2		(14:0/18:2)	(14:0)	(18:2)			M+NH4	C35 H64 O5 N0	1.39134	39.2968	A	25.5646	25.3096	25.6514	25.6145	24.6422	25.6327	26.0931	26.0575	25.7107	24.7951	24.7817	25.8512	26.4199	25.6516	24.6262	25.9239	24.9831	23.9074	25.0931	25.6041	22.706	25.75	24.7908	27.4327
115	888.801	13.2946	pos	TG(17:0/18:1/18:2)							GL	TG	53	3		(17:0/18:1/18:2)	(17:0)	(18:1)	(18:2)		M+NH4	C56 H102 O6 N0	2.67267	59.8371	A	30.0653	30.0622	30.0267	30.0556	28.9778	29.4656	30.6727	29.2485	29.3095	27.8122	27.678	28.5398	30.0528	29.325	30.1268	28.2748	29.1529	29.3185	30.1126	30.6682	27.0157	29.2834	29.5315	31.4475
116	878.817	13.742	pos	TG(18:0/16:0/18:1)							GL	TG	52	1		(18:0/16:0/18:1)	(18:0)	(16:0)	(18:1)		M+NH4	C55 H104 O6 N0	1.71762	70.7843	A	31.7654	31.7522	31.7591	31.7322	30.183	30.7103	32.1599	30.6088	31.8081	30.6222	31.0317	31.2105	31.8514	32.0043	32.6166	31.0983	32.4695	31.6364	31.5789	32.5215	30.0996	30.9037	32.0942	32.5112
117	918.848	13.9416	pos	TG(19:0/18:1/18:1)							GL	TG	55	2		(19:0/18:1/18:1)	(19:0)	(18:1)	(18:1)		M+NH4	C58 H108 O6 N0	2.7877	60.2451	A	26.4884	26.4908	26.5075	26.4918	25.0011	25.5404	27.6513	25.6329	26.4406	24.3363	25.1773	25.1439	26.1025	26.4558	27.6953	25.1583	26.9821	26.094	26.4809	27.7959	23.842	25.3077	27.0898	28.4746
118	916.833	13.6468	pos	TG(19:1/18:1/18:1)							GL	TG	55	3		(19:1/18:1/18:1)	(19:1)	(18:1)	(18:1)		M+NH4	C58 H106 O6 N0	3.88999	62.434	A	27.8393	27.87	27.8623	27.8265	26.4726	26.9444	28.8278	26.8518	27.5395	25.2197	25.9417	25.7849	27.457	27.4239	28.6114	25.8556	27.7442	27.2663	27.8991	28.9168	24.7594	26.4398	27.8854	29.9526
119	714.504	7.3275	pos	PE(16:0/16:0)				73005			GP	PE	32	0		(16:0/16:0)	(16:0)	(16:0)			M+Na	C37 H74 O8 N1 P1 Na0	2.69772	35.304	A	24.6591	24.6423	24.7361	24.691	24.8998	25.1777	24.4084	24.6222	24.9947	25.1689	25.0662	24.3349	24.7053	24.492	24.1882	24.879	24.6049	24.746	24.7098	23.8077	24.5433	25.0235	24.8552	25.3947
121	788.544	5.06657	pos	PG(18:2/18:2)				89361			GP	PG	36	4		(18:2/18:2)	(18:2)	(18:2)			M+NH4	C42 H75 O10 N0 P1	0.589023	22.7875	A	24.994	24.298	24.9676	25.0365	24.6393	25.1503	25.1288	25.302	25.4735	25.4179	25.1709	25.0948	24.7047	24.8607	23.7132	25.0939	25.1819	24.8881	24.8128	24.5865	25.3042	25.1581	24.8355	25.0443
122	680.582	10.1558	pos	TG(4:0/16:0/18:2)							GL	TG	38	2		(4:0/16:0/18:2)	(4:0)	(16:0)	(18:2)		M+NH4	C41 H74 O6 N0	0.811761	45.2861	A	27.0863	27.0311	27.0464	27.0546	25.0011	23.6509	28.0477	23.0562	28.487	25.4606	26.5116	24.5616	24.9946	28.4513	29.5049	25.8096	28.2594	26.6449	27.1644	27.8324	24.0439	24.5062	27.15	26.0964
123	808.739	12.8291	pos	TG(15:0/16:0/16:1)							GL	TG	47	1		(15:0/16:0/16:1)	(15:0)	(16:0)	(16:1)		M+NH4	C50 H94 O6 N0	3.57907	45.0945	A	25.177	25.1945	25.1527	25.1482	24.7292	24.0879	24.9094	25.0504	25.9691	24.7763	25.0342	25.4683	25.081	26.0265	26.0953	24.6952	25.7404	25.4199	25.1523	25.7029	24.3915	24.8186	25.2853	24.5701
124	858.755	12.5498	pos	TG(15:0/18:2/18:2)							GL	TG	51	4		(15:0/18:2/18:2)	(15:0)	(18:2)	(18:2)		M+NH4	C54 H96 O6 N0	1.59355	66.0737	A	28.5439	28.6923	28.5003	28.4457	27.4113	27.1102	28.9896	26.6806	27.6414	25.7112	25.1311	25.43	28.2753	27.3507	28.0269	25.4527	26.8652	27.2569	28.4056	28.4465	24.4552	27.0089	27.5666	30.1419
125	788.545	6.65357	neg	PC(14:0/18:2)	C00157	mmu00564,mmu00590,mmu00591,mmu00592,mmu04723,mmu04981,mmu05231	Glycerophospholipid metabolism|Arachidonic acid metabolism|Linoleic acid metabolism|alpha-Linolenic acid metabolism|Retrograde endocannabinoid signaling|Folate transport and metabolism|Choline metabolism in cancer	86094			GP	PC	32	2		(14:0/18:2)	(14:0)	(18:2)			M+CH3COO	C40 H76 O8 N1 P1	1.58706	41.4456	A	27.6742	27.7225	27.7178	27.7803	27.7088	28.1279	27.4457	28.1477	27.9565	28.2639	27.7337	27.2859	27.6984	28.0051	27.8414	27.4502	27.4147	26.8663	26.47	27.0645	27.4933	28.1352	27.5906	27.8113
126	870.623	8.69586	neg	PC(18:0/20:3)	C00157	mmu00564,mmu00590,mmu00591,mmu00592,mmu04723,mmu04981,mmu05231	Glycerophospholipid metabolism|Arachidonic acid metabolism|Linoleic acid metabolism|alpha-Linolenic acid metabolism|Retrograde endocannabinoid signaling|Folate transport and metabolism|Choline metabolism in cancer	86176			GP	PC	38	3		(18:0/20:3)	(18:0)	(20:3)			M+CH3COO	C46 H86 O8 N1 P1	0.932057	46.2075	A	29.7494	29.6508	29.9084	29.8653	29.6136	30.4583	29.4814	29.6995	29.8997	29.915	29.0598	29.0952	30.1448	29.6155	30.0481	29.8519	29.9873	29.5922	29.8154	29.5707	30.0247	30.1646	29.9016	28.2045
127	632.525	7.862	pos	DG(18:3/18:2)				89170			GL	DG	36	5		(18:3/18:2)	(18:3)	(18:2)			M+NH4	C39 H66 O5 N0	2.09552	36.2256	A	26.2315	26.1126	26.2113	26.2359	26.5695	25.5528	27.3786	25.0073	25.9772	25.9108	23.3533	25.1749	26.9073	24.5315	23.8743	24.898	24.8509	25.6694	25.9078	26.3929	25.2175	26.1114	26.8752	28.9221
128	480.31	2.56193	neg	LPE(18:0)				75036			GP	LPE	18	0		(18:0)	(18:0)				M-H	C23 H48 O7 N1 P1	0.8339	37.3865	A	31.4197	31.418	31.3816	31.4225	31.2421	31.3727	31.4425	31.4702	31.2963	31.2883	31.4383	31.5395	31.4872	31.391	31.2135	31.3024	31.6688	32.0646	31.4517	31.3233	31.4922	31.2606	31.5955	30.9422
129	804.555	8.70896	neg	PE(19:0/22:6)							GP	PE	41	6		(19:0/22:6)	(19:0)	(22:6)			M-H	C46 H80 O8 N1 P1	1.91096	53.0227	A	26.5841	26.6086	26.7385	26.8109	27.1525	27.1844	26.5009	26.8256	27.2239	27.611	26.4235	25.914	25.9689	26.2796	25.8558	25.9805	26.6321	26.9339	26.4938	25.9714	26.1555	26.929	27.459	26.9528
130	621.545	9.71932	pos	DG(18:1/18:1)				52333			GL	DG	36	2		(18:1/18:1)	(18:1)	(18:1)			M+H	C39 H72 O5	2.14702	37.2099	A	24.7272	24.4312	25.2048	25.0091	23.9926	25.2423	25.4886	25.4348	24.7181	23.3945	24.3464	25.5024	25.4535	24.8278	25.0436	24.5744	24.6746	24.3152	24.6249	25.64	22.8002	25.5016	23.8025	25.299
131	868.739	12.0649	pos	TG(16:1/18:2/18:3)							GL	TG	52	6		(16:1/18:2/18:3)	(16:1)	(18:2)	(18:3)		M+NH4	C55 H94 O6 N0	1.23106	59.7836	A	28.9544	29.5951	28.9696	29.5997	28.4107	25.6271	29.723	25.6031	27.4652	25.3277	25.4508	25.0334	29.6822	27.0858	28.5705	26.8746	26.5579	26.6677	27.6664	28.139	24.733	27.3446	27.7154	33.1886
132	476.278	1.68014	neg	LPE(18:2)				83058			GP	LPE	18	2		(18:2)	(18:2)				M-H	C23 H44 O7 N1 P1	0.643468	36.863	A	30.5404	30.5273	30.4967	30.5465	30.0053	30.5017	30.3259	30.5852	30.3482	30.1277	31.1048	30.8978	30.2762	30.9487	30.8487	30.635	30.4533	31.2879	30.9702	29.7503	30.2982	30.3282	30.6122	29.0307
134	764.52	7.13957	pos	PE(18:1/18:2)				74977			GP	PE	36	3		(18:1/18:2)	(18:1)	(18:2)			M+Na	C41 H76 O8 N1 P1 Na0	3.14123	24.6808	A	28.6965	28.8286	28.743	28.8235	28.7158	29.1828	28.6748	28.9405	28.9781	31.4244	29.346	28.9399	29.0938	28.9359	29.0225	28.8575	28.8201	28.7737	28.7318	28.1503	29.2108	28.9766	28.8773	27.0487
135	509.458	7.82364	neg	OAHFA(16:0/16:0)							FA	OAHFA	32	0		(16:0/16:0)	(16:0)	(16:0)			M-H	C32 H62 O4	0.954996	19.1107	A	25.9753	25.8638	25.96	25.9705	26.5448	25.2998	25.0764	25.2815	25.4427	26.0897	25.0284	25.2949	25.0559	25.1194	25.6788	25.5356	26.5118	26.9019	25.1604	24.9064	26.7329	25.2693	26.9803	24.8284
136	802.56	7.11261	neg	PC(15:0/18:2)	C00157	mmu00564,mmu00590,mmu00591,mmu00592,mmu04723,mmu04981,mmu05231	Glycerophospholipid metabolism|Arachidonic acid metabolism|Linoleic acid metabolism|alpha-Linolenic acid metabolism|Retrograde endocannabinoid signaling|Folate transport and metabolism|Choline metabolism in cancer	133617			GP	PC	33	2		(15:0/18:2)	(15:0)	(18:2)			M+CH3COO	C41 H78 O8 N1 P1	2.28203	40.0838	A	27.2199	27.3099	27.3274	27.282	27.6369	27.791	27.2926	27.5737	27.6837	27.8012	27.0447	26.5382	26.6797	26.9246	26.9486	26.56	27.2154	26.9053	26.9636	26.7962	27.3694	27.6553	27.6852	27.7629
137	882.623	8.83057	neg	PC(19:0/20:4)							GP	PC	39	4		(19:0/20:4)	(19:0)	(20:4)			M+CH3COO	C47 H86 O8 N1 P1	1.17091	48.9324	A	27.0741	26.9367	27.1357	27.2526	27.631	27.5565	26.79	27.4631	27.1541	28.0642	26.6639	26.443	26.8927	26.4718	26.2517	27.0013	27.147	27.448	27.1293	27.1469	26.6734	27.2918	27.8752	26.9024
138	892.607	7.78111	neg	PC(20:2/20:4)	C00157	mmu00564,mmu00590,mmu00591,mmu00592,mmu04723,mmu04981,mmu05231	Glycerophospholipid metabolism|Arachidonic acid metabolism|Linoleic acid metabolism|alpha-Linolenic acid metabolism|Retrograde endocannabinoid signaling|Folate transport and metabolism|Choline metabolism in cancer				GP	PC	40	6		(20:2/20:4)	(20:2)	(20:4)			M+CH3COO	C48 H84 O8 N1 P1	1.64067	42.9735	A	26.0775	25.8904	26.1055	26.1966	26.1412	26.355	25.737	26.6241	26.2311	26.6939	26.0472	25.4613	25.8888	25.9068	26.1461	26.0563	25.9764	25.8982	25.9307	26.1555	26.2232	25.845	25.8945	24.4783
139	450.263	1.65104	neg	LPE(16:1)							GP	LPE	16	1		(16:1)	(16:1)				M-H	C21 H42 O7 N1 P1	0.949379	37.6924	A	27.721	27.6857	27.6049	27.714	26.8845	27.365	27.0615	27.9644	27.877	27.1978	28.4731	28.5833	27.9208	28.3929	27.6128	27.9545	27.0118	27.433	26.4091	27.0972	27.2539	27.3771	26.981	25.1482
140	744.555	9.23907	neg	PE(18:0/18:1)				75038			GP	PE	36	1		(18:0/18:1)	(18:0)	(18:1)			M-H	C41 H80 O8 N1 P1	1.40013	56.6831	A	28.4729	28.4594	28.4638	28.4248	28.9504	29.0602	29.0519	29.0627	29.1234	29.2752	28.3835	28.1239	27.2425	28.4775	27.0136	28.3217	28.8278	28.7771	28.1838	28.3521	28.9525	29.0249	29.3753	28.7583
141	928.833	13.5118	pos	TG(20:1/18:1/18:2)							GL	TG	56	4		(20:1/18:1/18:2)	(20:1)	(18:1)	(18:2)		M+NH4	C59 H106 O6 N0	2.27648	60.6023	A	29.7606	29.7239	29.6753	29.708	28.991	29.1744	30.4376	28.8578	29.3773	27.7925	28.0336	27.8223	29.6461	29.2394	30.1588	28.2755	29.5296	29.219	30.0429	30.4399	27.6799	28.7904	29.675	30.7832
142	922.786	12.8151	pos	TG(16:0/18:1/22:6)							GL	TG	56	7		(16:0/18:1/22:6)	(16:0)	(18:1)	(22:6)		M+NH4	C59 H100 O6 N0	1.54583	49.1024	A	30.8306	30.9116	31.0092	30.8689	30.9163	31.0161	30.9627	30.1208	29.8752	29.8718	27.2215	29.1994	31.4448	28.3743	27.976	29.8221	29.3264	29.7719	31.6548	30.8369	28.4873	30.7688	30.1675	32.4915
143	662.646	11.5026	neg	Cer(d15:0/28:1)							SP	Cer	43	1		(d15:0/28:1)	(d15:0)	(28:1)			M-H	C43 H85 O3 N1	4.58687	19.9556	A	24.7534	24.8831	24.7604	24.9986	24.8248	25.1846	25.4542	24.7277	24.7541	25.1527	24.289	24.1609	24.6014	24.0968	24.3386	24.3288	24.5524	25.1096	24.5399	24.9354	24.0824	24.9372	25.2263	25.1347
144	634.541	8.87504	pos	DG(16:0/20:4)	C00165	mmu01521,mmu04010,mmu04012,mmu04014,mmu04015,mmu04020,mmu04024,mmu04062,mmu04064,mmu04066,mmu04071,mmu04072,mmu04261,mmu04270,mmu04370,mmu04371,mmu04540,mmu04611,mmu04613,mmu04625,mmu04650,mmu04658,mmu04659,mmu04660,mmu04662,mmu04664,mmu04666,mmu04713,mmu04714,mmu04720,mmu04722,mmu04723,mmu04724,mmu04725,mmu04726,mmu04728,mmu04730,mmu04750,mmu04911,mmu04912,mmu04915,mmu04916,mmu04918,mmu04919,mmu…	EGFR tyrosine kinase inhibitor resistance|MAPK signaling pathway|ErbB signaling pathway|Ras signaling pathway|Rap1 signaling pathway|Calcium signaling pathway|cAMP signaling pathway|Chemokine signaling pathway|NF-kappa B signaling pathway|HIF-1 signaling pathway|Sphingolipid signaling pathway|Phospholipase D signaling pathway|Adrenergic signaling in cardiomyocytes|Vascular smooth muscle contracti…	77096			GL	DG	36	4		(16:0/20:4)	(16:0)	(20:4)			M+NH4	C39 H68 O5 N0	1.29774	29.0745	A	28.9437	28.9698	29.0082	29.0323	27.7849	29.3612	29.5529	29.7724	30.0781	28.4996	29.8018	29.9729	29.7599	29.65	28.5754	29.5948	28.7619	26.9546	28.6879	30.0321	26.9934	29.4183	26.7576	30.2547
145	958.88	14.1144	pos	TG(18:1/18:1/22:1)							GL	TG	58	3		(18:1/18:1/22:1)	(18:1)	(18:1)	(22:1)		M+NH4	C61 H112 O6 N0	1.43133	57.2904	A	26.512	26.5348	26.4997	26.5053	25.1466	25.5864	27.7514	24.9375	26.7672	24.4379	25.2352	24.7001	25.6698	26.2612	27.8464	24.9437	27.391	26.0397	26.1006	27.578	24.245	25.0927	27.1252	28.0099
146	820.607	8.931	neg	PC(18:0/16:0)	C00157	mmu00564,mmu00590,mmu00591,mmu00592,mmu04723,mmu04981,mmu05231	Glycerophospholipid metabolism|Arachidonic acid metabolism|Linoleic acid metabolism|alpha-Linolenic acid metabolism|Retrograde endocannabinoid signaling|Folate transport and metabolism|Choline metabolism in cancer	75026			GP	PC	34	0		(18:0/16:0)	(18:0)	(16:0)			M+CH3COO	C42 H84 O8 N1 P1	2.08196	35.277	A	28.0934	28.0562	28.1196	28.2252	28.1448	28.2068	28.3612	28.1134	27.971	28.276	28.0976	27.8289	28.3602	27.9451	28.4286	28.1699	28.1766	27.8654	27.9916	28.0988	28.6554	27.9371	28.2999	28.1134
147	790.56	7.39986	neg	PC(16:0/16:1)	C00157	mmu00564,mmu00590,mmu00591,mmu00592,mmu04723,mmu04981,mmu05231	Glycerophospholipid metabolism|Arachidonic acid metabolism|Linoleic acid metabolism|alpha-Linolenic acid metabolism|Retrograde endocannabinoid signaling|Folate transport and metabolism|Choline metabolism in cancer	74000			GP	PC	32	1		(16:0/16:1)	(16:0)	(16:1)			M+CH3COO	C40 H78 O8 N1 P1	4.19129	38.5327	A	27.4449	27.37	27.6732	27.3891	26.9933	27.9391	26.7158	27.8177	27.7043	27.5633	27.6517	28.0842	27.8794	28.1522	27.5852	27.4478	27.8233	26.8599	25.7882	26.6837	27.2053	27.7495	26.729	26.2498
148	764.522	7.42446	pos	PE(16:0/22:6)				78261			GP	PE	38	6		(16:0/22:6)	(16:0)	(22:6)			M+H	C43 H74 O8 N1 P1	2.18368	23.5702	A	33.0592	33.0421	33.0759	33.0782	33.3749	33.136	33.0355	32.968	33.0733	33.3564	33.1627	33.0193	33.0416	32.9918	32.8337	33.2414	33.1743	33.1198	33.0597	32.8723	33.4761	33.286	33.2195	32.9752
149	836.544	6.36786	pos	PS(18:0/22:6)	C02737	mmu00260,mmu00564,mmu04148,mmu05140,mmu05146,mmu05322	Glycine, serine and threonine metabolism|Glycerophospholipid metabolism|Efferocytosis|Leishmaniasis|Amoebiasis|Systemic lupus erythematosus	79098			GP	PS	40	6		(18:0/22:6)	(18:0)	(22:6)			M+H	C46 H78 O10 N1 P1	4.85028	15.6653	A	27.9855	27.9728	28.0046	28.0015	28.4965	28.0689	27.8845	28.0107	28.3662	28.4769	26.6838	26.9546	27.4367	25.4698	27.3838	27.6801	27.6998	27.2405	27.5524	27.2319	28.5153	28.5858	28.9288	28.4032
150	688.492	7.59768	neg	PE(16:0/16:1)	C00350	mmu00563,mmu00564,mmu04136,mmu04140,mmu04723,mmu05167	Glycosylphosphatidylinositol (GPI)-anchor biosynthesis|Glycerophospholipid metabolism|Autophagy - other|Autophagy - animal|Retrograde endocannabinoid signaling|Kaposi sarcoma-associated herpesvirus infection	73999			GP	PE	32	1		(16:0/16:1)	(16:0)	(16:1)			M-H	C37 H72 O8 N1 P1	1.26722	57.1141	A	26.0706	26.0732	26.0585	26.0964	25.7157	26.3523	25.8745	26.1266	26.581	26.5296	26.2569	26.4742	26.4452	26.3926	25.9275	25.8911	25.9911	25.4082	24.9865	24.9655	25.6694	26.4042	26.0488	25.2807
151	738.508	7.69975	neg	PE(16:0/20:4)				73009			GP	PE	36	4		(16:0/20:4)	(16:0)	(20:4)			M-H	C41 H74 O8 N1 P1	0.89433	60.4669	A	32.7669	32.719	32.6422	32.7544	32.8072	32.9709	32.5445	32.6436	32.7702	32.9261	32.7001	32.4626	32.6099	32.817	32.7529	32.7069	32.9323	32.7656	32.5218	32.4862	32.872	32.8622	32.629	32.4663
152	788.524	7.57193	neg	PE(18:1/22:6)	C00350	mmu00563,mmu00564,mmu04136,mmu04140,mmu04723,mmu05167	Glycosylphosphatidylinositol (GPI)-anchor biosynthesis|Glycerophospholipid metabolism|Autophagy - other|Autophagy - animal|Retrograde endocannabinoid signaling|Kaposi sarcoma-associated herpesvirus infection				GP	PE	40	7		(18:1/22:6)	(18:1)	(22:6)			M-H	C45 H76 O8 N1 P1	0.766585	54.4239	A	32.7868	32.8228	32.7276	32.7743	32.9048	32.9835	32.7425	32.7734	33.0478	32.9093	32.9277	32.3488	32.6484	32.8082	32.8462	32.5698	32.748	32.5817	32.5135	32.4784	32.9948	32.707	32.8822	32.7291
153	881.519	5.12118	neg	PI(16:0/22:6)							GP	PI	38	6		(16:0/22:6)	(16:0)	(22:6)			M-H	C47 H79 O13 N0 P1	2.25687	60.731	A	24.5149	24.8983	24.4845	24.5203	24.3293	24.9345	23.9025	24.7668	24.5141	24.8043	24.024	24.428	23.8274	25.527	23.9762	24.9353	24.2702	23.836	24.0172	24.1755	24.5434	24.1834	25.098	25.2008
154	886.786	12.9611	pos	TG(17:0/18:2/18:2)							GL	TG	53	4		(17:0/18:2/18:2)	(17:0)	(18:2)	(18:2)		M+NH4	C56 H100 O6 N0	3.71958	64.3494	A	29.5	29.5337	29.5049	29.5088	28.4324	28.4612	29.9776	27.8851	28.6222	27.0448	26.9813	26.8526	29.0731	28.5739	29.4717	27.1535	28.1884	28.3976	29.4115	29.7445	26.3277	28.2587	28.8599	30.9817
156	890.817	13.6074	pos	TG(17:0/18:1/18:1)							GL	TG	53	2		(17:0/18:1/18:1)	(17:0)	(18:1)	(18:1)		M+NH4	C56 H104 O6 N0	1.69455	61.4497	A	29.4683	29.4689	29.4378	29.4496	28.2022	29.1218	30.2002	29.341	28.9017	27.4534	27.4421	28.7638	29.6809	29.1563	29.9714	28.2152	29.1539	28.9743	29.4712	30.4633	26.6702	28.9193	29.4003	31.0598
157	606.583	10.252	neg	Cer(d17:1/22:0)							SP	Cer	39	1		(d17:1/22:0)	(d17:1)	(22:0)			M-H	C39 H77 O3 N1	3.71842	65.914	A	24.2211	24.2299	24.1386	24.2219	24.7831	24.7953	24.5067	23.7172	24.7236	24.5671	23.9448	23.7372	24.3673	23.6439	23.9284	24.0039	24.4293	24.1893	24.1537	23.7175	23.8383	24.3057	25.3515	24.5338
158	816.555	8.3845	neg	PE(20:1/22:6)	C00350	mmu00563,mmu00564,mmu04136,mmu04140,mmu04723,mmu05167	Glycosylphosphatidylinositol (GPI)-anchor biosynthesis|Glycerophospholipid metabolism|Autophagy - other|Autophagy - animal|Retrograde endocannabinoid signaling|Kaposi sarcoma-associated herpesvirus infection				GP	PE	42	7		(20:1/22:6)	(20:1)	(22:6)			M-H	C47 H80 O8 N1 P1	0.988874	60.7391	A	27.3867	27.3293	27.3425	27.3007	27.4989	27.5891	26.8892	27.7842	27.6768	27.5565	27.6467	26.7855	26.9307	27.7758	27.8401	27.25	27.1354	27.0669	26.9351	26.9993	27.5827	27.1541	27.1794	26.2554
159	909.55	6.03129	neg	PI(18:0/22:6)				88600			GP	PI	40	6		(18:0/22:6)	(18:0)	(22:6)			M-H	C49 H83 O13 N0 P1	2.04768	71.9492	A	25.5787	25.3871	25.5675	25.6416	25.2739	25.3589	25.1705	26.061	25.599	25.1494	24.7824	24.9578	24.9783	26.2716	25.0175	26.1369	25.117	25.1472	25.8776	25.5679	25.8073	25.1452	25.9464	25.0514
160	884.77	12.6181	pos	TG(18:2/17:1/18:2)							GL	TG	53	5		(18:2/17:1/18:2)	(18:2)	(17:1)	(18:2)		M+NH4	C56 H98 O6 N0	2.12199	64.7757	A	28.1752	28.1887	28.1048	28.2419	26.7495	26.6365	28.4471	25.9157	27.0165	25.3377	25.0621	24.4134	27.2549	26.7537	27.5589	25.5049	26.2662	26.4403	27.7541	28.0532	24.1772	26.212	27.13	29.8745
161	902.817	13.4894	pos	TG(18:0/18:1/18:2)	C00422	mmu00561,mmu04714,mmu04923,mmu04931,mmu04975,mmu04977,mmu04979,mmu05417	Glycerolipid metabolism|Thermogenesis|Regulation of lipolysis in adipocytes|Insulin resistance|Fat digestion and absorption|Vitamin digestion and absorption|Cholesterol metabolism|Lipid and atherosclerosis				GL	TG	54	3		(18:0/18:1/18:2)	(18:0)	(18:1)	(18:2)		M+NH4	C57 H104 O6 N0	2.14824	67.1571	A	32.6647	32.679	32.659	32.6474	31.6675	31.7471	33.0624	31.6196	32.5478	30.7487	31.7432	31.09	32.4157	32.741	33.2555	31.536	32.8557	32.6037	32.8032	33.2099	31.0891	31.6412	32.6517	33.4235
162	596.393	2.87093	neg	LPC(19:0)				131989			GP	LPC	19	0		(19:0)	(19:0)				M+CH3COO	C27 H56 O7 N1 P1	2.58465	31.3697	A	25.027	25.6845	25.8403	25.6191	26.1071	26.3819	24.8024	26.1429	25.5502	26.6318	24.9034	24.6158	25.6889	25.1282	24.4197	25.5949	25.6228	25.5379	25.8627	25.2395	24.8612	25.1241	26.7592	25.2286
163	838.56	6.35775	neg	PC(18:3/18:2)	C00157	mmu00564,mmu00590,mmu00591,mmu00592,mmu04723,mmu04981,mmu05231	Glycerophospholipid metabolism|Arachidonic acid metabolism|Linoleic acid metabolism|alpha-Linolenic acid metabolism|Retrograde endocannabinoid signaling|Folate transport and metabolism|Choline metabolism in cancer	89558			GP	PC	36	5		(18:3/18:2)	(18:3)	(18:2)			M+CH3COO	C44 H78 O8 N1 P1	1.45066	28.0338	A	27.1475	27.0857	27.1187	27.1067	27.5373	27.9385	27.3995	27.2084	27.799	27.7496	27.237	26.7165	26.8082	25.2622	27.1471	26.8794	26.7844	26.4106	26.2896	26.4548	27.2604	27.6389	27.7401	26.8297
164	894.623	8.726	neg	PC(18:0/22:5)	C00157	mmu00564,mmu00590,mmu00591,mmu00592,mmu04723,mmu04981,mmu05231	Glycerophospholipid metabolism|Arachidonic acid metabolism|Linoleic acid metabolism|alpha-Linolenic acid metabolism|Retrograde endocannabinoid signaling|Folate transport and metabolism|Choline metabolism in cancer	73865			GP	PC	40	5		(18:0/22:5)	(18:0)	(22:5)			M+CH3COO	C48 H86 O8 N1 P1	0.931644	30.7348	A	26.6372	26.247	26.5996	26.4363	26.5831	26.7438	26.255	26.431	26.0643	27.22	25.7741	26.5995	26.2185	26.8266	26.5651	27.0287	26.6306	25.8938	25.8929	26.6415	26.9985	26.4513	26.5744	25.8151
165	742.539	8.64093	neg	PE(18:0/18:2)				133599			GP	PE	36	2		(18:0/18:2)	(18:0)	(18:2)			M-H	C41 H78 O8 N1 P1	1.28811	48.4294	A	31.4511	31.3803	31.4906	31.4238	31.4808	31.5822	31.6502	31.0911	31.7225	31.5799	30.8057	30.4568	31.3123	30.9591	31.2869	31.0696	31.5422	31.5108	31.5707	30.5869	31.4777	31.7181	31.937	32.1081
166	770.571	9.29671	neg	PE(18:0/20:2)							GP	PE	38	2		(18:0/20:2)	(18:0)	(20:2)			M-H	C43 H82 O8 N1 P1	1.30614	43.1109	A	27.529	27.1939	27.06	27.0636	27.5873	27.1454	27.73	27.7653	27.5571	27.8474	27.3323	26.947	26.6609	27.5197	27.5981	27.1588	27.1391	26.9254	27.3786	26.795	27.4084	27.4308	27.3391	26.0721
167	764.524	7.85807	neg	PE(18:1/20:4)	C00350	mmu00563,mmu00564,mmu04136,mmu04140,mmu04723,mmu05167	Glycosylphosphatidylinositol (GPI)-anchor biosynthesis|Glycerophospholipid metabolism|Autophagy - other|Autophagy - animal|Retrograde endocannabinoid signaling|Kaposi sarcoma-associated herpesvirus infection	74975			GP	PE	38	5		(18:1/20:4)	(18:1)	(20:4)			M-H	C43 H76 O8 N1 P1	0.602297	68.2505	A	32.5511	32.5677	32.5648	32.5988	32.5107	32.5276	32.3216	32.4818	32.7546	32.5126	32.6938	32.1111	32.2844	32.7987	32.6944	32.5312	32.4049	32.5746	32.1689	31.9695	32.7787	32.2634	32.3284	31.2243
168	786.508	6.83846	neg	PE(20:4/20:4)	C00350	mmu00563,mmu00564,mmu04136,mmu04140,mmu04723,mmu05167	Glycosylphosphatidylinositol (GPI)-anchor biosynthesis|Glycerophospholipid metabolism|Autophagy - other|Autophagy - animal|Retrograde endocannabinoid signaling|Kaposi sarcoma-associated herpesvirus infection				GP	PE	40	8		(20:4/20:4)	(20:4)	(20:4)			M-H	C45 H74 O8 N1 P1	1.04445	72.0537	A	28.321	28.3497	28.3443	28.2933	28.3941	28.677	28.4939	28.1935	28.6876	28.4966	28.5387	27.932	28.2933	28.2811	28.2732	27.9746	28.3346	28.2505	28.172	27.8708	28.6808	28.37	28.8278	27.8388
169	746.513	7.89404	neg	PE(16:0p/22:6)							GP	PE	38	6	p	(16:0p/22:6)	(16:0p)	(22:6)			M-H	C43 H74 O7 N1 P1	1.53711	40.1002	A	29.0006	29.0194	29.0125	28.9898	29.2746	28.953	28.9185	28.6507	29.164	29.2907	28.3972	28.0599	28.7772	28.9537	28.9327	28.9334	29.3185	29.3698	29.0061	28.7857	29.3613	28.8881	29.454	28.7562
171	584.525	8.84771	pos	DG(16:0/16:1)	C00165	mmu01521,mmu04010,mmu04012,mmu04014,mmu04015,mmu04020,mmu04024,mmu04062,mmu04064,mmu04066,mmu04071,mmu04072,mmu04261,mmu04270,mmu04370,mmu04371,mmu04540,mmu04611,mmu04613,mmu04625,mmu04650,mmu04658,mmu04659,mmu04660,mmu04662,mmu04664,mmu04666,mmu04713,mmu04714,mmu04720,mmu04722,mmu04723,mmu04724,mmu04725,mmu04726,mmu04728,mmu04730,mmu04750,mmu04911,mmu04912,mmu04915,mmu04916,mmu04918,mmu04919,mmu…	EGFR tyrosine kinase inhibitor resistance|MAPK signaling pathway|ErbB signaling pathway|Ras signaling pathway|Rap1 signaling pathway|Calcium signaling pathway|cAMP signaling pathway|Chemokine signaling pathway|NF-kappa B signaling pathway|HIF-1 signaling pathway|Sphingolipid signaling pathway|Phospholipase D signaling pathway|Adrenergic signaling in cardiomyocytes|Vascular smooth muscle contracti…	84394			GL	DG	32	1		(16:0/16:1)	(16:0)	(16:1)			M+NH4	C35 H66 O5 N0	1.5217	33.2279	A	26.5991	26.6972	26.7385	26.7764	25.1669	26.8981	27.0411	27.352	26.9572	25.5711	26.9307	28.668	28.1128	27.2397	26.5106	27.2988	26.6153	25.2755	25.9143	26.9593	24.1834	27.2481	24.6852	27.1402
172	752.524	8.13836	neg	PE(17:0/20:4)				84489			GP	PE	37	4		(17:0/20:4)	(17:0)	(20:4)			M-H	C42 H76 O8 N1 P1	0.98664	66.35	A	29.1687	29.1693	29.172	29.1852	29.3538	29.5096	29.0897	29.2149	29.2394	29.7177	29.0511	28.6525	28.9307	28.969	29.0861	29.0821	29.2807	29.3129	29.2678	28.8456	29.2589	29.4334	29.2895	28.8165
173	780.555	8.98221	neg	PE(19:0/20:4)							GP	PE	39	4		(19:0/20:4)	(19:0)	(20:4)			M-H	C44 H80 O8 N1 P1	0.943521	69.4515	A	28.1576	28.1574	28.215	28.1635	28.3484	28.5493	28.0714	28.2267	28.7381	28.7001	27.8592	27.7141	28.0661	27.7642	27.1516	27.7891	27.9184	27.96	28.1564	27.8917	27.3537	28.3021	28.5829	28.9287
174	790.539	8.30289	neg	PE(18:0/22:6)				78266			GP	PE	40	6		(18:0/22:6)	(18:0)	(22:6)			M-H	C45 H78 O8 N1 P1	1.0113	50.691	A	33.0708	33.1686	32.9976	33.0444	33.3056	33.2197	33.1424	32.7318	33.0904	33.1915	32.6245	32.391	33.0131	32.8178	32.9647	32.8902	33.3276	33.0406	32.9441	32.7799	33.2426	33.1823	33.2024	33.544
175	802.576	9.55296	neg	PE(20:0p/22:6)							GP	PE	42	6	p	(20:0p/22:6)	(20:0p)	(22:6)			M-H	C47 H82 O7 N1 P1	1.33006	46.1848	A	26.0919	26.0618	26.2178	26.0824	25.9123	26.0004	26.3969	25.6799	26.2832	26.0895	25.6441	25.8084	25.4318	25.6804	25.9592	25.7185	26.8513	25.9511	26.063	25.6148	26.5627	25.9988	26.4396	26.7544
176	768.555	8.84236	neg	PE(18:0/20:3)	C00350	mmu00563,mmu00564,mmu04136,mmu04140,mmu04723,mmu05167	Glycosylphosphatidylinositol (GPI)-anchor biosynthesis|Glycerophospholipid metabolism|Autophagy - other|Autophagy - animal|Retrograde endocannabinoid signaling|Kaposi sarcoma-associated herpesvirus infection				GP	PE	38	3		(18:0/20:3)	(18:0)	(20:3)			M-H	C43 H80 O8 N1 P1	0.482035	57.1135	A	29.1529	29.3534	29.093	29.3956	29.3688	29.632	29.5018	28.8495	29.4452	29.2451	28.7668	28.2109	29.2969	29.0517	29.2932	28.7698	29.6741	29.7185	29.6786	28.393	29.6245	29.2626	29.7989	28.652
177	816.708	11.8728	pos	TG(12:0/18:2/18:2)							GL	TG	48	4		(12:0/18:2/18:2)	(12:0)	(18:2)	(18:2)		M+NH4	C51 H90 O6 N0	1.43935	63.8304	A	27.4188	27.4419	27.4843	27.4676	24.6103	25.2075	26.2289	22.6007	25.8086	23.9037	24.8247	24.4265	25.2907	25.6099	26.6652	23.9119	25.1662	24.6764	25.0825	25.8624	24.9116	25.1985	25.1637	31.1684
178	914.817	13.3368	pos	TG(19:1/18:1/18:2)							GL	TG	55	4		(19:1/18:1/18:2)	(19:1)	(18:1)	(18:2)		M+NH4	C58 H104 O6 N0	1.74622	59.4386	A	27.7294	27.6104	27.6409	27.6425	26.6484	26.738	28.4747	26.2587	27.1651	25.1339	25.6239	25.1223	26.9701	26.8381	27.9311	25.4154	26.7933	26.9092	27.6964	28.3052	24.8508	26.2315	27.3854	29.48
179	792.575	6.47789	pos	PG(18:0/18:2)				89266			GP	PG	36	2		(18:0/18:2)	(18:0)	(18:2)			M+NH4	C42 H79 O10 N0 P1	0.934334	22.5888	A	26.0423	26.0855	26.0975	26.0848	25.3964	26.0105	26.1934	26.1587	26.5915	26.5155	25.6836	25.8206	25.829	25.2194	24.9858	25.8745	25.7615	24.6767	26.0506	25.764	26.5927	26.5292	26.7288	26.2294
180	926.817	13.2499	pos	TG(20:1/18:2/18:2)							GL	TG	56	5		(20:1/18:2/18:2)	(20:1)	(18:2)	(18:2)		M+NH4	C59 H104 O6 N0	2.3753	62.3013	A	30.9188	30.764	31.4529	31.638	30.8041	30.1387	31.36	29.3514	30.1157	28.9657	27.9539	28.6589	30.7604	29.031	29.6161	28.6953	30.2517	29.8717	31.155	31.2175	28.6866	29.5877	29.8586	31.8872
181	606.378	2.05954	neg	LPC(20:2)	C04230	mmu00564,mmu04148,mmu05231	Glycerophospholipid metabolism|Efferocytosis|Choline metabolism in cancer	83055			GP	LPC	20	2		(20:2)	(20:2)				M+CH3COO	C28 H54 O7 N1 P1	1.15682	27.9921	A	26.4083	26.4087	26.9803	26.3206	25.3156	26.6959	25.9024	26.5769	26.514	24.2912	26.9602	26.8291	26.143	27.2931	27.2351	26.6418	26.8327	26.5191	26.5226	25.9874	25.4673	26.1545	26.0017	23.2103
182	814.56	6.84904	neg	PC(16:1/18:2)	C00157	mmu00564,mmu00590,mmu00591,mmu00592,mmu04723,mmu04981,mmu05231	Glycerophospholipid metabolism|Arachidonic acid metabolism|Linoleic acid metabolism|alpha-Linolenic acid metabolism|Retrograde endocannabinoid signaling|Folate transport and metabolism|Choline metabolism in cancer	84567			GP	PC	34	3		(16:1/18:2)	(16:1)	(18:2)			M+CH3COO	C42 H78 O8 N1 P1	2.12688	41.7632	A	30.1558	30.0558	30.1575	30.165	30.5789	30.7953	29.8221	30.5212	30.3622	30.2618	30.249	29.9892	29.7696	30.249	30.7754	29.6433	29.907	29.6433	28.5879	29.6653	30.1808	30.6646	30.083	30.4559
183	828.576	7.31575	neg	PC(17:1/18:2)							GP	PC	35	3		(17:1/18:2)	(17:1)	(18:2)			M+CH3COO	C43 H80 O8 N1 P1	1.01315	33.6672	A	25.4026	25.1595	25.2861	25.315	25.4789	26.2266	25.3167	25.7819	25.6361	25.7835	25.35	24.7882	24.6794	25.2084	25.6763	24.8277	24.9106	24.7295	24.7631	24.6247	25.1709	25.7859	25.3351	24.729
184	722.513	8.20957	neg	PE(16:0p/20:4)							GP	PE	36	4	p	(16:0p/20:4)	(16:0p)	(20:4)			M-H	C41 H74 O7 N1 P1	1.06776	53.339	A	30.4	30.4373	30.4617	30.4561	30.3225	30.415	30.0466	30.3655	30.4559	30.6762	30.4977	30.0602	30.2428	30.5194	30.6777	30.4567	30.6564	30.6405	30.1478	30.2944	30.5938	30.3587	30.6154	29.8291
185	756.555	9.07496	neg	PE(19:0/18:2)							GP	PE	37	2		(19:0/18:2)	(19:0)	(18:2)			M-H	C42 H80 O8 N1 P1	1.02376	54.461	A	27.6272	27.3959	27.2853	27.5658	27.7953	27.1001	26.6188	26.5777	27.9457	27.6293	27.3055	26.8071	26.9093	26.8761	26.0915	26.2994	27.0688	27.1758	27.1994	25.715	26.0002	27.746	28.4688	28.2308
186	750.544	9.076	neg	PE(18:0p/20:4)							GP	PE	38	4	p	(18:0p/20:4)	(18:0p)	(20:4)			M-H	C43 H78 O7 N1 P1	1.10516	54.3403	A	31.0296	31.0652	30.976	31.0048	31.0619	30.305	30.5291	30.2805	30.9454	30.837	31.1479	30.8029	31.0182	30.8906	30.8494	30.6829	30.763	30.6433	30.9885	30.5226	30.9826	30.7086	30.9255	30.7387
187	776.524	7.85718	neg	PE(17:0/22:6)							GP	PE	39	6		(17:0/22:6)	(17:0)	(22:6)			M-H	C44 H76 O8 N1 P1	1.13515	52.6502	A	28.132	28.1667	28.1414	28.1784	28.5817	28.109	28.26	28.003	27.8993	28.5664	27.5555	27.091	27.9019	27.5889	27.6696	27.941	28.0514	27.7521	28.1453	27.903	28.2344	28.1503	28.7645	28.6473
188	774.508	7.15843	neg	PE(17:1/22:6)							GP	PE	39	7		(17:1/22:6)	(17:1)	(22:6)			M-H	C44 H74 O8 N1 P1	0.78433	58.98	A	26.3131	26.3177	26.2938	26.3689	26.6838	26.8461	26.3339	26.7735	26.7158	26.9255	26.5929	25.9344	25.9902	26.3617	26.6073	26.3051	25.9323	25.8797	25.6262	25.8876	26.3622	26.5854	26.5965	25.4867
189	794.571	9.08932	neg	PE(18:0/22:4)	C00350	mmu00563,mmu00564,mmu04136,mmu04140,mmu04723,mmu05167	Glycosylphosphatidylinositol (GPI)-anchor biosynthesis|Glycerophospholipid metabolism|Autophagy - other|Autophagy - animal|Retrograde endocannabinoid signaling|Kaposi sarcoma-associated herpesvirus infection	74484			GP	PE	40	4		(18:0/22:4)	(18:0)	(22:4)			M-H	C45 H82 O8 N1 P1	1.23774	61.2436	A	30.4535	30.4625	30.4585	30.4494	30.3949	29.6453	29.8001	29.8482	29.9945	30.1338	30.7334	30.506	30.5231	30.5318	30.3427	30.3668	30.4254	30.3468	30.4308	30.2307	30.1658	29.9418	29.9784	29.4987
190	498.263	1.46114	neg	LPE(20:5)							GP	LPE	20	5		(20:5)	(20:5)				M-H	C25 H42 O7 N1 P1	1.53829	31.2533	A	26.6223	26.6788	26.6071	26.7508	25.7358	26.7602	25.816	26.5914	26.3478	25.8631	27.5226	28.1153	26.742	27.98	27.594	26.9874	26.4993	27.4172	26.4741	25.4178	25.8493	26.5089	25.6442	23.7141
191	738.661	11.7471	pos	TG(16:0/8:0/18:1)							GL	TG	42	1		(16:0/8:0/18:1)	(16:0)	(8:0)	(18:1)		M+NH4	C45 H84 O6 N0	1.27727	41.5972	A	24.5677	24.5999	24.6772	24.609	22.5695	23.4609	24.5862	22.1397	24.8731	22.4358	23.5808	22.3324	24.0224	25.3308	26.5183	23.4425	25.6531	23.9301	24.2412	25.1856	21.4881	22.1238	23.5337	26.5041
192	920.864	14.224	pos	TG(18:0/18:1/19:0)							GL	TG	55	1		(18:0/18:1/19:0)	(18:0)	(18:1)	(19:0)		M+NH4	C58 H110 O6 N0	1.86398	37.5009	A	24.1617	24.1674	24.1507	24.0827	22.7644	23.498	25.1914	23.2176	24.4503	22.6904	23.5605	23.1118	23.6448	24.2884	25.4605	23.2627	25.0387	23.6908	23.9169	25.2673	21.7321	23.1322	25.0418	25.1034
194	790.559	5.74539	pos	PG(18:1/18:2)				89404			GP	PG	36	3		(18:1/18:2)	(18:1)	(18:2)			M+NH4	C42 H77 O10 N0 P1	1.46159	23.3182	A	26.5691	26.5828	26.6147	26.5757	25.7647	26.5513	26.4308	27.5436	27.0868	26.6917	27.2823	26.9758	26.2886	26.2957	25.9895	26.0772	25.9176	26.0534	25.5555	26.2889	26.8312	26.8172	26.7138	25.5812
195	656.582	10.6016	pos	TG(4:0/16:0/16:0)							GL	TG	36	0		(4:0/16:0/16:0)	(4:0)	(16:0)	(16:0)		M+NH4	C39 H74 O6 N0	2.02949	37.7522	A	23.7139	23.602	23.5254	23.5584	20.3972	20.0823	23.819	19.3983	24.6659	22.6577	23.0168	22.1117	22.1287	25.0528	26.118	22.5328	25.4664	23.2634	23.3631	24.3767	20.627	20.9094	23.9462	21.1352
196	912.801	13.0061	pos	TG(19:1/18:2/18:2)							GL	TG	55	5		(19:1/18:2/18:2)	(19:1)	(18:2)	(18:2)		M+NH4	C58 H102 O6 N0	2.6495	64.7056	A	26.6547	26.823	26.7615	26.6619	25.9169	25.8363	27.2509	25.1807	25.8586	24.2202	24.3318	23.7629	25.9611	25.4718	26.5328	24.5916	25.1491	25.319	26.7343	26.8135	23.8934	25.3536	26.1396	28.2695
197	778.56	7.64511	neg	PC(15:0/16:0)	C00157	mmu00564,mmu00590,mmu00591,mmu00592,mmu04723,mmu04981,mmu05231	Glycerophospholipid metabolism|Arachidonic acid metabolism|Linoleic acid metabolism|alpha-Linolenic acid metabolism|Retrograde endocannabinoid signaling|Folate transport and metabolism|Choline metabolism in cancer	134583			GP	PC	31	0		(15:0/16:0)	(15:0)	(16:0)			M+CH3COO	C39 H78 O8 N1 P1	2.85973	29.4491	A	23.839	23.9706	24.0025	23.8817	23.8301	24.1057	23.6285	23.4248	23.7504	24.5015	22.985	23.4811	23.4869	23.52	24.1213	23.8601	23.8023	23.7957	23.5276	23.5291	23.8308	23.9017	24.0465	23.1453
198	832.607	8.70282	neg	PC(17:0/18:1)				133624			GP	PC	35	1		(17:0/18:1)	(17:0)	(18:1)			M+CH3COO	C43 H84 O8 N1 P1	2.15644	27.3455	A	26.2408	26.1855	26.0699	26.1012	26.3129	26.8151	25.9768	26.5645	26.2514	26.6588	25.8755	25.7676	25.8129	26.2285	26.6865	26.169	25.8211	25.6272	25.749	25.7015	26.022	26.4365	26.4779	25.9002
199	838.56	6.86282	neg	PC(16:0/20:5)	C00157	mmu00564,mmu00590,mmu00591,mmu00592,mmu04723,mmu04981,mmu05231	Glycerophospholipid metabolism|Arachidonic acid metabolism|Linoleic acid metabolism|alpha-Linolenic acid metabolism|Retrograde endocannabinoid signaling|Folate transport and metabolism|Choline metabolism in cancer	86137			GP	PC	36	5		(16:0/20:5)	(16:0)	(20:5)			M+CH3COO	C44 H78 O8 N1 P1	0.909261	28.8967	A	29.9783	29.9483	29.9217	30.0052	29.9124	30.4513	29.409	30.1419	30.1775	30.1542	30.1489	29.9278	30.2135	30.3844	30.1559	29.8666	29.7684	29.492	28.999	29.6985	29.6007	30.1946	29.616	28.6314
200	896.639	9.24546	neg	PC(20:0/20:4)	C00157	mmu00564,mmu00590,mmu00591,mmu00592,mmu04723,mmu04981,mmu05231	Glycerophospholipid metabolism|Arachidonic acid metabolism|Linoleic acid metabolism|alpha-Linolenic acid metabolism|Retrograde endocannabinoid signaling|Folate transport and metabolism|Choline metabolism in cancer	74970			GP	PC	40	4		(20:0/20:4)	(20:0)	(20:4)			M+CH3COO	C48 H88 O8 N1 P1	1.85969	35.5369	A	25.1799	25.4182	25.2478	25.4537	25.6405	25.5714	24.6819	25.2089	25.5737	25.6036	24.8104	24.3385	24.8655	25.2049	24.8172	25.2623	25.4637	25.1171	25.1983	25.0351	25.5844	25.4326	26.1152	24.2803
201	624.556	9.37604	pos	DG(17:0/18:2)							GL	DG	35	2		(17:0/18:2)	(17:0)	(18:2)			M+NH4	C38 H70 O5 N0	0.594774	36.5635	A	25.6399	25.8923	25.8381	25.9835	25.4955	26.2511	26.7958	26.4788	26.0525	25.5813	25.6312	26.1303	26.4057	25.5735	25.4541	25.7042	25.3604	24.5181	26.4864	26.66	23.8505	26.6609	25.228	27.1609
202	524.278	1.594	neg	LPE(22:6)				72747			GP	LPE	22	6		(22:6)	(22:6)				M-H	C27 H44 O7 N1 P1	0.886037	29.3151	A	32.328	32.3143	32.2875	32.3052	32.0953	32.171	32.094	32.3159	32.0126	31.8753	32.6974	32.6194	32.2467	32.6958	32.4613	32.5062	32.3284	32.8826	32.4954	32.1865	32.2316	31.9503	31.9689	30.8283
203	736.492	7.005	neg	PE(16:0/20:5)	C00350	mmu00563,mmu00564,mmu04136,mmu04140,mmu04723,mmu05167	Glycosylphosphatidylinositol (GPI)-anchor biosynthesis|Glycerophospholipid metabolism|Autophagy - other|Autophagy - animal|Retrograde endocannabinoid signaling|Kaposi sarcoma-associated herpesvirus infection				GP	PE	36	5		(16:0/20:5)	(16:0)	(20:5)			M-H	C41 H72 O8 N1 P1	1.13168	59.4199	A	29.6597	30.1989	30.1015	30.1359	30.1863	30.1804	29.3353	29.7511	30.49	30.2529	30.0693	29.6399	30.0314	30.1728	29.9677	29.3237	29.8638	29.4054	28.7555	28.886	29.5658	30.1018	29.8411	28.4562
204	748.492	6.94389	neg	PE(15:0/22:6)	C00350	mmu00563,mmu00564,mmu04136,mmu04140,mmu04723,mmu05167	Glycosylphosphatidylinositol (GPI)-anchor biosynthesis|Glycerophospholipid metabolism|Autophagy - other|Autophagy - animal|Retrograde endocannabinoid signaling|Kaposi sarcoma-associated herpesvirus infection				GP	PE	37	6		(15:0/22:6)	(15:0)	(22:6)			M-H	C42 H72 O8 N1 P1	1.47426	61.2154	A	26.566	26.7435	26.5589	26.8071	27.1069	27.0355	26.8345	26.9398	27.0634	27.4983	26.505	26.035	26.269	26.5123	26.3854	26.5219	26.2983	26.3199	26.4173	26.1644	26.8727	27.0304	27.144	26.6212
205	772.586	9.89043	neg	PE(18:0/20:1)							GP	PE	38	1		(18:0/20:1)	(18:0)	(20:1)			M-H	C43 H84 O8 N1 P1	1.13058	54.4916	A	26.3287	26.3476	26.3377	26.3464	26.5163	26.5542	26.3246	26.6032	26.6897	26.2778	25.957	25.7018	25.8174	26.3992	26.6468	26.0392	26.3657	26.1975	26.0516	25.7086	26.5643	26.602	26.5084	25.2362
206	774.544	8.74939	neg	PE(18:0p/22:6)							GP	PE	40	6	p	(18:0p/22:6)	(18:0p)	(22:6)			M-H	C45 H78 O7 N1 P1	3.18958	46.0996	A	28.379	28.2675	28.3628	28.2317	28.725	28.4721	28.5242	28.0549	28.5691	28.7649	28.0181	27.5837	27.6781	28.2959	28.3848	28.3376	28.6316	28.4934	28.4644	27.9652	28.8947	28.2293	28.7902	28.4393
207	760.492	6.46061	neg	PE(16:1/22:6)	C00350	mmu00563,mmu00564,mmu04136,mmu04140,mmu04723,mmu05167	Glycosylphosphatidylinositol (GPI)-anchor biosynthesis|Glycerophospholipid metabolism|Autophagy - other|Autophagy - animal|Retrograde endocannabinoid signaling|Kaposi sarcoma-associated herpesvirus infection				GP	PE	38	7		(16:1/22:6)	(16:1)	(22:6)			M-H	C43 H72 O8 N1 P1	0.850068	63.9266	A	25.4497	25.3259	25.4736	25.3951	25.3918	26.271	25.1979	25.5162	25.6878	25.9084	25.6293	25.3514	25.7598	25.6307	25.9583	25.4339	25.3509	24.7275	24.6724	28.6721	25.2585	25.699	25.8937	23.5722
208	992.77	11.8138	pos	TG(18:2/22:6/22:6)							GL	TG	62	14		(18:2/22:6/22:6)	(18:2)	(22:6)	(22:6)		M+NH4	C65 H98 O6 N0	1.4429	30.9653	A	26.2331	26.3044	26.2393	26.134	26.341	25.5648	26.6339	23.5644	25.2745	24.5843	21.8861	21.6913	26.1934	22.9086	23.0024	24.4135	24.1839	24.4857	26.6833	25.3933	23.8982	25.0713	25.7785	28.9526
209	778.536	7.13918	pos	PC(16:0/18:3)	C00157	mmu00564,mmu00590,mmu00591,mmu00592,mmu04723,mmu04981,mmu05231	Glycerophospholipid metabolism|Arachidonic acid metabolism|Linoleic acid metabolism|alpha-Linolenic acid metabolism|Retrograde endocannabinoid signaling|Folate transport and metabolism|Choline metabolism in cancer	84786			GP	PC	34	3		(16:0/18:3)	(16:0)	(18:3)			M+Na	C42 H78 O8 N1 P1 Na0	1.69224	66.959	A	26.5845	26.581	26.6404	26.498	26.6574	26.9213	26.37	26.5182	26.5952	26.8595	26.7256	26.3152	26.6025	26.3766	26.2601	26.6057	26.6093	26.4014	26.0489	26.4201	26.7551	26.8101	26.9185	26.8505
211	764.676	11.7751	pos	TG(16:0/10:0/18:2)							GL	TG	44	2		(16:0/10:0/18:2)	(16:0)	(10:0)	(18:2)		M+NH4	C47 H86 O6 N0	1.30967	53.5031	A	26.1843	26.1833	26.141	26.088	23.651	23.9881	25.8023	22.7157	25.7769	23.1763	23.6776	22.711	24.6401	25.8756	27.0248	23.5809	25.953	24.5172	25.0153	25.9082	22.0098	22.8806	24.7353	29.6947
212	706.598	10.235	pos	TG(4:0/18:1/18:2)							GL	TG	40	3		(4:0/18:1/18:2)	(4:0)	(18:1)	(18:2)		M+NH4	C43 H76 O6 N0	1.48383	39.9518	A	24.8145	24.5871	24.8957	24.7479	22.555	21.6618	26.4131	21.4121	26.1095	22.3168	24.2632	22.4255	22.421	26.3433	27.3927	23.5631	25.7925	24.6669	25.1552	25.8449	22.0644	22.1625	24.5506	24.7256
213	766.692	12.1897	pos	TG(16:1/14:0/14:0)							GL	TG	44	1		(16:1/14:0/14:0)	(16:1)	(14:0)	(14:0)		M+NH4	C47 H88 O6 N0	1.21753	46.1173	A	26.3783	26.4617	26.4168	26.4351	24.195	24.0334	26.061	23.8368	26.4981	24.261	24.7248	24.2538	26.0299	26.5357	27.4177	24.466	26.9727	26.0284	26.2052	27.0059	23.3581	23.8836	25.5687	27.7043
215	878.592	7.67882	neg	PC(17:0/22:6)							GP	PC	39	6		(17:0/22:6)	(17:0)	(22:6)			M+CH3COO	C47 H82 O8 N1 P1	1.36984	27.9348	A	26.5283	26.5016	26.4746	26.432	26.87	26.7161	26.5715	26.3824	26.3186	27.0917	25.0876	25.5726	26.2426	25.8323	26.3877	26.4068	26.2014	26.1802	26.4863	26.5601	26.3032	26.5067	27.1049	26.3751
216	636.556	9.11225	pos	DG(18:1/18:2)				75450			GL	DG	36	3		(18:1/18:2)	(18:1)	(18:2)			M+NH4	C39 H70 O5 N0	1.57955	37.083	A	31.0412	31.0641	31.0638	31.0883	30.9477	31.3052	32.4575	31.1084	31.0598	30.3134	29.8427	31.0967	31.7399	30.1707	30.0323	30.436	30.3798	30.8659	31.2444	32.332	29.3513	31.5187	30.9998	33.1962
217	728.524	8.21521	neg	PE(17:0/18:2)							GP	PE	35	2		(17:0/18:2)	(17:0)	(18:2)			M-H	C40 H76 O8 N1 P1	1.88528	46.8762	A	27.252	27.0606	27.3277	27.2873	27.3096	27.8446	27.4532	27.4337	27.6117	27.856	27.0487	26.4703	26.8928	26.7463	27.4037	26.8037	27.1571	27.1717	27.4066	25.989	27.092	27.7476	27.7929	27.6409
218	750.544	8.75857	neg	PE(16:0p/22:4)							GP	PE	38	4	p	(16:0p/22:4)	(16:0p)	(22:4)			M-H	C43 H78 O7 N1 P1	2.81592	46.647	A	27.8258	27.8022	27.8878	27.7591	27.8239	27.6777	27.5436	27.7845	27.8238	28.1765	27.9525	27.5389	27.4828	27.8522	28.2278	27.8983	28.3378	28.0655	27.7989	27.9243	28.0477	27.6505	27.5317	27.198
219	810.529	6.61207	neg	PS(18:0/20:4)				79113			GP	PS	38	4		(18:0/20:4)	(18:0)	(20:4)			M-H	C44 H78 O10 N1 P1	3.68336	64.0788	A	28.7433	28.7922	28.7676	28.7579	28.8626	28.561	28.6087	28.6881	29.0216	28.9422	26.1757	27.3758	28.5736	26.3547	28.614	28.2834	29.3039	28.7375	29.1392	28.8291	29.2994	28.7441	29.0063	29.6076
220	784.666	10.0259	pos	CerG1(d18:1/22:0)							SL	CerG1	40	1		(d18:1/22:0)	(d18:1)	(22:0)			M+H	C46 H89 O8 N1	0.625068	41.03	A	25.5852	25.5837	25.568	25.5946	25.5398	25.0455	25.4775	25.425	25.283	25.1945	25.938	25.8645	25.6127	25.7212	26.1385	26.0037	25.9852	25.3979	25.6722	26.0164	25.9232	25.3193	25.2923	24.861
222	770.567	8.85482	pos	PE(18:0/18:0)				39934			GP	PE	36	0		(18:0/18:0)	(18:0)	(18:0)			M+Na	C41 H82 O8 N1 P1 Na0	3.11658	27.6859	A	29.3154	29.4897	29.3351	29.3514	29.3831	29.7681	29.6343	29.4926	29.8282	29.3825	29.4188	28.9886	29.603	29.4446	29.2874	29.4256	29.5063	29.4828	29.5423	29.034	29.5404	29.753	29.4558	28.0568
223	856.607	8.2515	neg	PC(17:0/20:3)							GP	PC	37	3		(17:0/20:3)	(17:0)	(20:3)			M+CH3COO	C45 H84 O8 N1 P1	1.21471	25.7303	A	26.6217	26.4894	26.6908	25.6125	25.799	27.2502	25.1846	26.2949	25.9529	26.0669	23.9351	26.1013	25.1709	24.6752	26.2731	26.5808	24.5242	24.8812	25.02	26.1997	25.1259	26.6764	25.3918	22.5357
225	766.539	8.58554	neg	PE(18:0/20:4)				78268			GP	PE	38	4		(18:0/20:4)	(18:0)	(20:4)			M-H	C43 H78 O8 N1 P1	0.723342	60.4245	A	33.7672	33.7411	33.6822	33.7203	33.9006	33.9045	33.7598	33.5029	33.7816	33.918	33.3945	33.1574	33.6569	33.5457	33.6161	33.68	34.0691	33.9205	33.7879	33.6591	34.0182	33.9146	33.9148	33.7881
226	778.576	9.54807	neg	PE(18:0p/22:4)							GP	PE	40	4	p	(18:0p/22:4)	(18:0p)	(22:4)			M-H	C45 H82 O7 N1 P1	1.61894	56.1835	A	27.0811	27.2292	27.1344	27.0036	27.2478	27.081	27.2533	27.0138	27.0042	27.3115	27.035	26.9365	26.9622	27.1433	27.648	27.2992	27.4598	26.9362	27.2024	27.4439	27.1376	26.7468	26.788	26.9328
227	772.529	8.02768	neg	PE(18:1p/22:6)				90487			GP	PE	40	7	p	(18:1p/22:6)	(18:1p)	(22:6)			M-H	C45 H76 O7 N1 P1	0.770806	43.3896	A	27.6389	27.6761	27.6445	27.7317	27.5671	27.6875	27.7296	27.5626	27.8757	27.78	27.6353	27.1364	27.2007	27.9149	27.9423	27.7958	28.159	28.0629	27.8756	27.4697	28.1019	27.4833	27.6993	27.2923
228	770.513	7.30461	neg	PE(18:2p/22:6)							GP	PE	40	8	p	(18:2p/22:6)	(18:2p)	(22:6)			M-H	C45 H74 O7 N1 P1	0.724803	34.9045	A	24.6299	24.7132	24.7376	24.6973	24.9343	24.4968	24.8193	24.1225	25.1967	24.8473	24.2793	23.7844	24.3345	24.6288	24.5831	24.7198	25.0207	25.3626	24.9416	24.3103	24.7483	24.4249	25.2721	24.4427
229	466.294	2.23071	neg	LPE(17:0)				84490			GP	LPE	17	0		(17:0)	(17:0)				M-H	C22 H46 O7 N1 P1	1.80674	29.6723	A	26.3442	26.1643	26.1206	26.4274	26.2692	25.6202	26.2221	26.5857	26.1848	26.5719	26.6597	26.7101	26.2322	26.7185	26.0162	26.2041	26.2227	26.7877	26.721	26.0517	25.9833	26.2859	27.0574	25.7722
230	894.848	14.186	pos	TG(18:0/16:0/19:0)							GL	TG	53	0		(18:0/16:0/19:0)	(18:0)	(16:0)	(19:0)		M+NH4	C56 H108 O6 N0	0.636454	35.1496	A	23.1359	23.1181	23.0922	23.1256	22.0871	22.1563	24.0976	21.7131	23.5329	22.6992	22.367	21.6576	23.8246	23.1359	24.0528	22.4674	23.5787	22.2556	22.8197	23.8497	21.4022	22.099	24.2158	23.2879
232	740.676	12.1324	pos	TG(16:0/12:0/14:0)							GL	TG	42	0		(16:0/12:0/14:0)	(16:0)	(12:0)	(14:0)		M+NH4	C45 H86 O6 N0	2.14057	45.3057	A	24.4673	24.59	24.4553	24.3941	22.4119	21.9671	24.4178	22.0248	24.7979	23.8043	23.2595	22.3733	24.0218	24.6185	25.8868	22.9529	25.3468	24.0638	24.2591	25.1819	22.0523	22.2753	24.6169	24.2299
233	734.629	10.8462	pos	TG(6:0/18:1/18:2)							GL	TG	42	3		(6:0/18:1/18:2)	(6:0)	(18:1)	(18:2)		M+NH4	C45 H80 O6 N0	1.15632	48.5813	A	23.8973	23.8303	24.2042	23.8926	21.7231	20.3836	25.0645	20.2171	25.0522	21.3583	23.2812	21.3498	21.7073	25.3768	26.5131	22.906	24.9588	23.4567	23.8734	24.6107	20.157	20.8881	23.5319	25.9856
234	538.52	8.45329	neg	Cer(d18:0/16:0)				67042	R-MMU-1430728,R-MMU-1660661,R-MMU-428157,R-MMU-556833	Metabolism|Sphingolipid de novo biosynthesis|Sphingolipid metabolism|Metabolism of lipids	SP	Cer	34	0		(d18:0/16:0)	(d18:0)	(16:0)			M-H	C34 H69 O3 N1	3.28405	51.847	A	23.2399	23.2516	23.5877	23.5936	23.5653	23.4788	23.7729	23.7784	23.2258	23.5435	23.3899	23.9984	23.1009	23.1988	22.647	23.2643	23.8227	23.5675	22.6597	22.5546	23.7481	23.0692	23.0536	24.2449
235	798.682	10.384	pos	CerG1(d17:0/24:1)							SL	CerG1	41	1		(d17:0/24:1)	(d17:0)	(24:1)			M+H	C47 H91 O8 N1	1.68837	2.7667	A	25.2545	25.2743	25.1921	25.2303	25.331	25.061	25.1229	25.7028	25.2034	25.1436	25.7897	25.6421	25.369	25.3082	25.8293	25.7261	25.394	25.0608	25.2751	25.3706	25.2117	25.2347	25.0432	24.4171
236	682.541	8.05107	pos	DG(18:2/22:6)							GL	DG	40	8		(18:2/22:6)	(18:2)	(22:6)			M+NH4	C43 H68 O5 N0	2.06797	27.1624	A	28.8748	28.8409	28.8626	28.8218	30.158	28.4807	29.7412	27.6509	28.7468	28.7438	25.9408	26.8135	29.1643	26.2678	25.6878	27.8316	26.9161	28.561	29.3274	28.6938	28.3018	28.7489	29.8699	31.1275
237	746.513	7.61679	neg	PE(18:2p/20:4)							GP	PE	38	6	p	(18:2p/20:4)	(18:2p)	(20:4)			M-H	C43 H74 O7 N1 P1	1.68982	52.7313	A	26.2825	26.2667	26.2051	26.151	26.1031	26.0099	26.1221	25.7442	26.0326	26.416	25.5935	25.4818	25.9539	25.9334	26.0854	26.0972	26.3596	26.5719	26.2958	26.1853	26.1945	25.867	26.852	25.8612
238	885.546	5.56196	pos	PI(18:1/18:1)				88604			GP	PI	36	2		(18:1/18:1)	(18:1)	(18:1)			M+Na	C45 H83 O13 N0 P1 Na0	2.89937	18.5426	A	22.1445	22.1907	22.1328	22.1533	21.9522	22.7899	21.5789	22.8546	22.6021	22.8095	22.3415	22.8307	22.1098	22.564	22.3726	22.333	22.5866	22.1743	21.7726	22.0504	22.327	22.1873	22.5415	21.4328
239	506.325	2.69082	neg	LPE(20:1)							GP	LPE	20	1		(20:1)	(20:1)				M-H	C25 H50 O7 N1 P1	0.956836	34.7686	A	25.9718	25.8282	25.8414	25.7833	25.1291	25.4973	24.9566	26.5586	26.2199	25.2442	26.5112	26.3997	25.5518	26.5495	26.168	25.6487	25.4808	26.2362	25.1015	25.4987	25.2507	25.0458	25.5099	23.7544
240	658.541	8.33739	pos	DG(18:2/20:4)	C00165	mmu01521,mmu04010,mmu04012,mmu04014,mmu04015,mmu04020,mmu04024,mmu04062,mmu04064,mmu04066,mmu04071,mmu04072,mmu04261,mmu04270,mmu04370,mmu04371,mmu04540,mmu04611,mmu04613,mmu04625,mmu04650,mmu04658,mmu04659,mmu04660,mmu04662,mmu04664,mmu04666,mmu04713,mmu04714,mmu04720,mmu04722,mmu04723,mmu04724,mmu04725,mmu04726,mmu04728,mmu04730,mmu04750,mmu04911,mmu04912,mmu04915,mmu04916,mmu04918,mmu04919,mmu…	EGFR tyrosine kinase inhibitor resistance|MAPK signaling pathway|ErbB signaling pathway|Ras signaling pathway|Rap1 signaling pathway|Calcium signaling pathway|cAMP signaling pathway|Chemokine signaling pathway|NF-kappa B signaling pathway|HIF-1 signaling pathway|Sphingolipid signaling pathway|Phospholipase D signaling pathway|Adrenergic signaling in cardiomyocytes|Vascular smooth muscle contracti…	89203			GL	DG	38	6		(18:2/20:4)	(18:2)	(20:4)			M+NH4	C41 H68 O5 N0	1.56782	22.1911	A	27.0697	27.0493	27.1065	27.0418	28.3078	26.3077	27.5907	25.923	26.4014	27.2131	25.0791	25.5266	27.197	24.5364	23.9608	25.5492	25.4198	27.4564	26.9263	27.1591	26.9558	26.6203	28.1591	28.8387
241	834.623	9.33746	neg	PC(16:0/19:0)							GP	PC	35	0		(16:0/19:0)	(16:0)	(19:0)			M+CH3COO	C43 H86 O8 N1 P1	2.51068	14.4437	A	23.4864	23.5419	23.4936	23.6399	23.5877	23.7752	24.1441	23.5186	23.511	24.318	23.2422	22.6505	23.8738	23.3901	23.8909	23.5069	23.133	23.0751	23.5394	24.0956	23.5054	23.6947	23.7459	23.7455
243	806.592	8.51225	neg	PC(16:0/17:0)				90459			GP	PC	33	0		(16:0/17:0)	(16:0)	(17:0)			M+CH3COO	C41 H82 O8 N1 P1	2.63389	30.4337	A	23.7428	23.5474	23.5657	23.6384	23.611	23.7696	24.027	24.0646	23.9971	24.4269	24.0532	22.3962	23.3726	23.6786	23.8869	23.9018	23.4845	23.0125	23.7208	23.5361	23.5715	23.8319	24.012	23.5842
244	952.833	13.3146	pos	TG(18:1/18:1/22:4)							GL	TG	58	6		(18:1/18:1/22:4)	(18:1)	(18:1)	(22:4)		M+NH4	C61 H106 O6 N0	1.7731	52.2163	A	28.433	28.5616	28.8915	28.6379	28.2497	28.2011	29.0934	27.7358	27.3166	26.8005	25.0269	26.9495	28.6289	26.1534	26.8132	26.73	27.0482	27.3165	28.8708	29.1337	25.9392	27.911	27.6489	29.9936
245	682.598	10.6936	pos	TG(4:0/16:0/18:1)							GL	TG	38	1		(4:0/16:0/18:1)	(4:0)	(16:0)	(18:1)		M+NH4	C41 H76 O6 N0	0.61452	39.0324	A	25.1463	25.1443	25.1688	25.1811	22.222	21.2039	25.4734	20.5037	26.2129	23.2636	24.6981	23.1412	23.6081	26.7163	27.7559	24.2917	26.815	25.1296	25.4482	26.1355	21.7327	22.4531	24.6671	23.5472
246	535.473	7.91889	neg	OAHFA(18:1/16:0)							FA	OAHFA	34	1		(18:1/16:0)	(18:1)	(16:0)			M-H	C34 H64 O4	1.31747	16.6777	A	24.3552	24.3428	24.1889	24.2757	23.6818	23.8302	24.3308	24.283	23.8851	23.9538	24.1796	24.5234	23.5068	24.2416	24.8964	24.2099	25.3917	24.699	23.9509	24.1613	23.8314	23.7181	24.2855	22.6084
247	804.576	7.84525	neg	PC(17:1/16:0)							GP	PC	33	1		(17:1/16:0)	(17:1)	(16:0)			M+CH3COO	C41 H80 O8 N1 P1	1.85746	19.6811	A	25.8817	26.0361	25.9345	25.966	25.951	26.4525	25.6333	26.3562	26.0068	26.2632	25.7609	25.7176	25.5486	25.958	26.1707	25.7517	25.6086	25.3259	25.2397	25.3683	25.7292	26.2548	25.7404	25.6083
248	474.263	1.52682	neg	LPE(18:3)							GP	LPE	18	3		(18:3)	(18:3)				M-H	C23 H42 O7 N1 P1	0.631443	34.7638	A	25.0959	24.8432	25.1839	25.008	24.5815	25.2921	24.5394	25.4961	25.0266	24.9846	26.1067	25.8534	25.0467	26.0527	25.3105	25.7752	24.8219	25.762	25.2276	24.3397	24.4125	24.6181	25.0736	23.3029
249	812.697	10.7238	pos	CerG1(d18:1/24:0)							SL	CerG1	42	1		(d18:1/24:0)	(d18:1)	(24:0)			M+H	C48 H93 O8 N1	1.06863	42.0037	A	25.9985	25.9561	25.9072	25.8444	26.0324	25.7611	25.8277	26.135	26.0142	25.9307	26.3903	26.2347	25.9187	26.116	26.5437	26.4139	26.407	25.641	25.7915	26.099	26.1596	25.8541	25.7401	24.811
251	494.325	2.95	neg	LPE(19:0)				138535			GP	LPE	19	0		(19:0)	(19:0)				M-H	C24 H50 O7 N1 P1	1.94704	30.037	A	25.1339	24.8579	25.09	24.4073	25.5563	25.0532	24.857	25.6851	22.8765	25.4064	25.5018	25.2176	24.6541	24.9668	23.7868	24.9269	24.6147	25.6946	24.9806	24.1194	23.9938	24.9261	25.5725	24.3805
252	806.723	12.4397	pos	TG(16:0/13:0/18:2)							GL	TG	47	2		(16:0/13:0/18:2)	(16:0)	(13:0)	(18:2)		M+NH4	C50 H92 O6 N0	2.98426	37.9243	A	25.4213	25.5189	25.3442	25.4254	23.7393	23.4164	25.0236	23.3899	25.2545	23.4315	23.0601	23.4303	24.76	25.0535	26.0957	24.5777	25.3007	24.404	24.778	25.2199	22.7864	23.4298	24.8833	26.5
254	876.551	6.55793	pos	PC(20:4/22:6)	C00157	mmu00564,mmu00590,mmu00591,mmu00592,mmu04723,mmu04981,mmu05231	Glycerophospholipid metabolism|Arachidonic acid metabolism|Linoleic acid metabolism|alpha-Linolenic acid metabolism|Retrograde endocannabinoid signaling|Folate transport and metabolism|Choline metabolism in cancer				GP	PC	42	10		(20:4/22:6)	(20:4)	(22:6)			M+Na	C50 H80 O8 N1 P1 Na0	1.71977	55.025	A	25.6197	25.5852	25.6623	25.6169	25.1563	25.7164	25.2256	25.9064	25.4088	25.8912	26.6318	26.8245	25.9735	26.3265	25.8423	26.3745	25.3109	25.7767	25.2704	25.7391	25.725	25.5278	25.4488	22.5536
255	832.739	12.5082	pos	TG(15:1/16:0/18:2)							GL	TG	49	3		(15:1/16:0/18:2)	(15:1)	(16:0)	(18:2)		M+NH4	C52 H94 O6 N0	2.36745	55.43	A	26.5969	26.9366	26.9474	26.4926	25.5633	25.2361	26.8209	24.6042	26.5669	24.1266	24.1905	24.7727	26.6429	26.1663	26.846	24.6064	24.3914	25.9524	26.2793	26.7609	23.2082	25.108	25.7019	28.1929
256	904.833	13.7819	pos	TG(16:0/18:1/20:1)	C00422	mmu00561,mmu04714,mmu04923,mmu04931,mmu04975,mmu04977,mmu04979,mmu05417	Glycerolipid metabolism|Thermogenesis|Regulation of lipolysis in adipocytes|Insulin resistance|Fat digestion and absorption|Vitamin digestion and absorption|Cholesterol metabolism|Lipid and atherosclerosis				GL	TG	54	2		(16:0/18:1/20:1)	(16:0)	(18:1)	(20:1)		M+NH4	C57 H106 O6 N0	3.77691	68.8156	A	31.6438	31.6491	31.6452	31.6171	30.1945	30.789	32.2526	30.8925	31.5139	29.6194	30.6825	30.7719	31.6595	31.8474	32.5555	30.7262	32.1828	31.563	31.6606	32.561	29.8219	30.7263	31.8361	32.5895
257	973.726	12.0192	pos	TG(18:2/20:4/22:6)							GL	TG	60	12		(18:2/20:4/22:6)	(18:2)	(20:4)	(22:6)		M+Na	C63 H98 O6 Na0	1.37664	39.6063	A	24.9764	24.8852	24.9286	24.9678	25.497	24.3302	25.2107	23.1524	24.3703	24.2301	21.9174	21.6257	25.1007	22.3359	22.0046	23.6849	23.3539	23.9324	25.2796	24.7059	23.2199	24.0942	24.6753	25.0643
260	790.692	11.8467	pos	TG(16:1/12:0/18:2)							GL	TG	46	3		(16:1/12:0/18:2)	(16:1)	(12:0)	(18:2)		M+NH4	C49 H88 O6 N0	1.29566	39.9733	A	27.448	27.4175	27.4354	27.4155	23.4315	22.5842	25.6452	22.4589	25.5285	22.4727	23.4493	22.3164	25.414	25.5159	26.4996	23.0144	25.3086	24.5	24.8925	25.739	21.8284	22.6303	24.4242	31.0487
261	684.614	11.1847	pos	TG(6:0/16:0/16:0)							GL	TG	38	0		(6:0/16:0/16:0)	(6:0)	(16:0)	(16:0)		M+NH4	C41 H78 O6 N0	0.923835	37.3332	A	24.0402	24.2001	24.1501	24.1839	21.025	20.6106	24.0983	19.7955	25.0156	23.2992	23.6218	22.3613	22.661	25.3021	26.6026	23.2266	25.9356	23.5876	23.5036	24.565	20.8412	21.6014	24.3587	21.8868
262	850.56	6.76779	neg	PC(15:0/22:6)	C00157	mmu00564,mmu00590,mmu00591,mmu00592,mmu04723,mmu04981,mmu05231	Glycerophospholipid metabolism|Arachidonic acid metabolism|Linoleic acid metabolism|alpha-Linolenic acid metabolism|Retrograde endocannabinoid signaling|Folate transport and metabolism|Choline metabolism in cancer				GP	PC	37	6		(15:0/22:6)	(15:0)	(22:6)			M+CH3COO	C45 H78 O8 N1 P1	1.02458	27.0102	A	26.1483	26.2562	26.31	26.4037	26.5377	26.3739	26.2637	26.553	26.4363	26.7928	25.7302	25.4332	25.7986	25.6011	26.0292	25.9333	25.9499	25.8142	25.9003	26.2701	26.3633	26.4931	26.6853	26.3362
263	924.67	9.51343	neg	PC(24:4/18:0)							GP	PC	42	4		(24:4/18:0)	(24:4)	(18:0)			M+CH3COO	C50 H92 O8 N1 P1	2.75609	29.4267	A	23.0161	23.0082	22.9602	22.878	23.3635	23.2287	23.3223	22.5781	22.9448	23.6469	22.3936	21.5134	22.6651	22.5746	22.7736	23.0302	23.5417	22.9305	23.1294	23.0647	23.454	22.9229	23.4726	22.3804
264	726.508	7.52346	neg	PE(17:1/18:2)							GP	PE	35	3		(17:1/18:2)	(17:1)	(18:2)			M-H	C40 H74 O8 N1 P1	1.58777	44.7736	A	24.9372	24.8705	24.0906	24.5482	25.0128	25.7098	25.001	25.4552	25.5093	25.6163	25.2066	24.4857	24.4621	25.0994	25.0778	24.7	24.5643	24.3954	24.2837	23.6575	24.4728	25.3697	25.3005	24.378
265	720.497	7.56046	neg	PE(16:0p/20:5)							GP	PE	36	5	p	(16:0p/20:5)	(16:0p)	(20:5)			M-H	C41 H72 O7 N1 P1	2.11169	44.9852	A	24.8583	25.097	24.9621	25.0883	25.1132	25.4188	24.7223	24.4393	25.6218	25.5621	24.787	24.5051	24.8679	25.0184	25.3521	24.5299	25.2018	24.9667	24.9427	23.8704	24.9024	25.3867	25.2704	24.6729
266	822.602	9.63689	neg	PE(24:4/18:0)							GP	PE	42	4		(24:4/18:0)	(24:4)	(18:0)			M-H	C47 H86 O8 N1 P1	1.72802	40.5089	A	24.3438	24.5429	24.6555	24.6369	24.5826	24.315	25.0429	24.5941	24.7097	24.6621	24.2233	23.6761	23.8394	24.2682	24.463	24.5729	24.7856	24.632	24.6769	24.4295	24.6771	24.3783	24.7613	23.9159
267	810.682	9.99679	pos	CerG1(d18:1/24:1)							SL	CerG1	42	2		(d18:1/24:1)	(d18:1)	(24:1)			M+H	C48 H91 O8 N1	2.33195	35.7003	A	25.3672	25.4284	25.4004	25.4664	25.0428	25.0202	25.188	25.7002	25.1866	25.1104	25.8921	25.6606	25.4492	26.0588	26.2621	26.0185	25.6491	24.9731	25.5014	25.6708	25.8165	25.1568	24.1662	23.8141
268	982.88	13.8676	pos	TG(24:1/18:2/18:2)							GL	TG	60	5		(24:1/18:2/18:2)	(24:1)	(18:2)	(18:2)		M+NH4	C63 H112 O6 N0	2.15537	63.1084	A	24.3346	24.282	24.2461	24.2787	23.6046	23.9142	25.5761	23.4049	24.1322	22.4807	22.2528	22.0033	23.8491	23.6317	24.8884	22.9461	24.5747	23.4791	24.7222	25.2711	22.2344	23.2905	24.5794	26.6843
270	856.739	12.2076	pos	TG(15:0/18:2/18:3)							GL	TG	51	5		(15:0/18:2/18:3)	(15:0)	(18:2)	(18:3)		M+NH4	C54 H94 O6 N0	2.51707	47.5122	A	25.5213	25.4472	25.3266	25.0703	23.8238	23.1496	24.8027	23.7069	24.1071	23.0738	22.4678	22.0164	22.788	23.2356	23.9837	23.0837	23.9972	24.2585	24.6381	25.1058	20.8872	23.0696	23.6688	28.6995
271	704.582	9.70857	pos	TG(4:0/18:2/18:2)							GL	TG	40	4		(4:0/18:2/18:2)	(4:0)	(18:2)	(18:2)		M+NH4	C43 H74 O6 N0	1.79748	43.0424	A	24.8195	24.5692	24.647	24.532	23.1917	21.8254	26.7144	20.4874	26.2987	23.1637	23.6894	21.8828	20.9136	25.8224	27.0787	23.0259	25.1427	23.9581	24.3177	25.0353	21.4019	21.0457	25.2214	24.2725
272	954.848	13.5555	pos	TG(22:1/18:2/18:2)							GL	TG	58	5		(22:1/18:2/18:2)	(22:1)	(18:2)	(18:2)		M+NH4	C61 H108 O6 N0	3.36228	56.3284	A	27.5191	27.5305	27.5264	27.2666	26.9709	27.3814	28.2351	26.6433	27.0013	25.7596	25.062	25.7258	27.6872	26.1247	27.2583	26.2864	26.8501	26.3135	27.7257	28.2415	25.0464	26.7653	26.8067	29.2087
273	526.315	1.52518	neg	LPC(14:0)				64489			GP	LPC	14	0		(14:0)	(14:0)				M+CH3COO	C22 H46 O7 N1 P1	1.75281	30.4393	A	24.1332	24.1489	24.197	24.2875	23.9122	24.3169	23.6503	24.8739	24.1533	24.5373	24.8268	24.0568	24.5129	24.9177	24.1785	24.3535	23.79	23.7841	23.1397	23.6857	23.4759	23.8873	23.7015	23.146
274	861.55	6.30904	neg	PI(18:0/18:2)	C00626						GP	PI	36	2		(18:0/18:2)	(18:0)	(18:2)			M-H	C45 H83 O13 N0 P1	1.80318	46.2945	A	26.1995	25.8514	25.9216	25.8745	25.7305	25.8394	26.1165	26.8084	25.9403	25.8521	25.6515	25.1502	25.2876	26.2382	25.5109	26.1737	25.8491	25.4741	26.4235	25.7803	25.992	25.6164	26.8288	26.4116
275	724.492	7.23682	neg	PE(15:0/20:4)	C00350	mmu00563,mmu00564,mmu04136,mmu04140,mmu04723,mmu05167	Glycosylphosphatidylinositol (GPI)-anchor biosynthesis|Glycerophospholipid metabolism|Autophagy - other|Autophagy - animal|Retrograde endocannabinoid signaling|Kaposi sarcoma-associated herpesvirus infection				GP	PE	35	4		(15:0/20:4)	(15:0)	(20:4)			M-H	C40 H72 O8 N1 P1	1.53966	48.1529	A	24.7815	24.7117	24.7072	24.6449	24.859	25.0897	24.7608	24.7221	25.1282	25.4869	24.6546	24.2975	24.1699	24.5933	24.3055	24.4777	24.7253	24.7018	24.4312	23.9998	24.7452	25.0166	24.8882	24.0197
276	700.492	7.29725	neg	PE(15:0/18:2)	C00350	mmu00563,mmu00564,mmu04136,mmu04140,mmu04723,mmu05167	Glycosylphosphatidylinositol (GPI)-anchor biosynthesis|Glycerophospholipid metabolism|Autophagy - other|Autophagy - animal|Retrograde endocannabinoid signaling|Kaposi sarcoma-associated herpesvirus infection				GP	PE	33	2		(15:0/18:2)	(15:0)	(18:2)			M-H	C38 H72 O8 N1 P1	3.06138	31.8405	A	23.636	23.5697	23.8757	23.8106	23.845	23.9727	23.9659	23.8369	24.2605	24.3693	23.6249	22.7896	22.7366	23.5389	23.3958	23.3485	23.9416	23.1756	23.8187	22.6803	23.5505	24.119	24.1472	23.7516
277	796.586	9.43932	neg	PE(18:0/22:3)							GP	PE	40	3		(18:0/22:3)	(18:0)	(22:3)			M-H	C45 H84 O8 N1 P1	2.56026	25.0919	A	24.7971	24.7715	24.7783	24.6245	24.9413	25.2083	24.9136	25.6374	25.7163	25.9364	24.2698	24.2674	24.7668	25.3076	24.8341	24.7292	24.4549	24.6042	24.5416	24.2354	25.1035	24.8317	25.1858	23.8032
280	636.63	11.0518	neg	Cer(d15:0/26:0)							SP	Cer	41	0		(d15:0/26:0)	(d15:0)	(26:0)			M-H	C41 H83 O3 N1	4.59063	16.975	A	23.5451	23.5424	23.6782	23.6773	23.4025	23.8042	24.1301	23.9772	23.4993	24.0324	23.8507	23.9174	23.411	23.1245	23.1183	23.4329	24.0633	23.1001	22.7027	22.5795	22.966	23.2681	24.121	24.7037
281	962.911	14.6918	pos	TG(16:0/18:1/24:0)							GL	TG	58	1		(16:0/18:1/24:0)	(16:0)	(18:1)	(24:0)		M+NH4	C61 H116 O6 N0	0.96741	38.8946	A	23.515	23.3627	23.5509	23.2459	22.4966	23.3711	24.1708	22.6679	23.8747	22.6061	23.418	22.8895	22.7941	23.2836	24.1134	22.8165	24.3947	22.9385	23.1342	24.0312	22.0867	22.8581	23.9366	23.2129
282	658.541	8.612	pos	DG(16:0/22:6)				82949			GL	DG	38	6		(16:0/22:6)	(16:0)	(22:6)			M+NH4	C41 H68 O5 N0	1.88367	25.0798	A	28.5823	28.588	28.5984	28.5199	27.6482	28.4874	28.991	28.7179	29.1801	27.9142	28.9795	29.2735	28.9679	28.8699	28.0808	29.1792	27.7028	26.4003	27.8729	29.3902	26.739	28.7326	27.1447	30.5119
283	766.559	6.19989	pos	PG(16:0/18:1)				44946			GP	PG	34	1		(16:0/18:1)	(16:0)	(18:1)			M+NH4	C40 H77 O10 N0 P1	0.663315	22.9325	A	26.479	26.4279	26.4753	26.4664	26.5596	26.5911	26.5028	26.7811	26.7649	26.6286	26.3609	26.8894	25.699	26.2898	26.086	26.5149	26.7397	26.5127	26.1693	26.165	27.1318	26.3322	24.8897	26.1227
284	599.32	1.59389	neg	LPI(18:0)				83054			GP	LPI	18	0		(18:0)	(18:0)				M-H	C27 H53 O12 N0 P1	2.14989	40.505	A	24.1079	24.1696	23.4208	23.9088	24.0224	24.5346	24.1836	24.6116	24.1114	23.9656	23.211	22.9944	24.3533	22.4695	22.1839	24.1942	24.6597	23.5987	23.9272	23.7751	24.157	23.8052	24.4374	25.1148
285	880.607	8.07396	neg	PC(19:1/20:4)							GP	PC	39	5		(19:1/20:4)	(19:1)	(20:4)			M+CH3COO	C47 H84 O8 N1 P1	1.06798	23.907	A	24.5281	24.9077	24.5121	24.8954	25.0101	24.9256	24.5546	25.3774	24.8257	24.7865	25.0746	24.1051	25.0314	24.7066	25.2987	25.1621	24.5484	24.4397	24.6957	24.7503	24.6039	24.7998	24.6201	23.9613
286	666.603	10.3408	pos	DG(20:1/18:1)				88957			GL	DG	38	2		(20:1/18:1)	(20:1)	(18:1)			M+NH4	C41 H76 O5 N0	0.735775	36.5521	A	25.7498	25.3192	25.2124	25.4047	24.9565	25.4137	25.8863	26.528	25.1307	25.0728	25.2921	26.3117	25.9402	25.8055	26.1176	25.8735	25.369	25.0186	25.4712	26.6513	24.2635	25.6132	24.5621	25.2094
287	802.539	7.95486	neg	PE(19:1/22:6)							GP	PE	41	7		(19:1/22:6)	(19:1)	(22:6)			M-H	C46 H78 O8 N1 P1	1.5308	36.8277	A	24.0278	24.1963	24.0642	24.294	24.5695	24.5443	23.8409	25.1925	24.9124	24.6318	24.6374	24.0099	23.3876	24.6242	24.6567	24.1605	23.2853	23.7531	23.4266	23.6243	24.1092	24.1625	23.5241	23.842
288	806.498	5.54846	neg	PS(16:0/22:6)				79103			GP	PS	38	6		(16:0/22:6)	(16:0)	(22:6)			M-H	C44 H74 O10 N1 P1	3.9014	53.1747	A	25.8984	25.8311	25.7025	25.8555	25.931	26.1589	25.5672	25.7506	26.3061	26.2435	24.7236	25.2814	24.7557	24.5261	25.2371	25.3237	25.602	24.7618	25.0979	24.5052	26.0599	26.1628	26.6341	26.7419
289	712.492	7.32025	neg	PE(16:0/18:3)							GP	PE	34	3		(16:0/18:3)	(16:0)	(18:3)			M-H	C39 H72 O8 N1 P1	2.27165	37.4863	A	25.5789	25.4051	25.4773	25.5533	25.36	25.8142	25.4553	25.2122	25.8174	25.9026	25.664	24.8437	25.3556	25.2369	25.0686	25.5581	25.3896	25.4775	25.3476	24.547	24.9057	25.7401	25.7646	26.229
290	528.31	1.97764	neg	LPE(22:4)							GP	LPE	22	4		(22:4)	(22:4)				M-H	C27 H48 O7 N1 P1	2.53172	34.4885	A	25.3304	25.4712	25.3433	25.4786	24.7551	24.8326	24.6946	25.5455	24.732	25.3957	26.0405	26.2942	24.9868	26.263	25.7762	25.8583	25.7825	26.5064	25.2424	25.1086	25.2566	23.4384	24.8405	22.7138
291	986.911	14.4166	pos	TG(18:1/18:2/24:0)							GL	TG	60	3		(18:1/18:2/24:0)	(18:1)	(18:2)	(24:0)		M+NH4	C63 H116 O6 N0	1.38364	57.7825	A	24.255	24.308	24.3078	24.2902	23.6991	23.9621	25.6295	23.154	24.6762	22.7961	23.8442	23.2125	23.8142	24.0693	25.556	23.427	25.367	23.8918	24.213	25.3023	22.3384	23.4222	24.8449	25.2911
292	972.735	9.72671	pos	CerG2(d18:1/24:1)							SL	CerG2	42	2		(d18:1/24:1)	(d18:1)	(24:1)			M+H	C54 H101 O13 N1	2.44	44.5492	A	23.9763	23.9326	24.1752	24.1288	23.1207	23.5139	25.5081	24.7498	23.9781	23.4581	23.1549	25.0809	25.2254	23.171	23.5733	25.0971	24.7361	24.2638	23.6642	23.8105	24.3945	23.2189	22.8706	23.9925
293	638.44	4.40404	neg	LPC(22:0)	C04230	mmu00564,mmu04148,mmu05231	Glycerophospholipid metabolism|Efferocytosis|Choline metabolism in cancer				GP	LPC	22	0		(22:0)	(22:0)				M+CH3COO	C30 H62 O7 N1 P1	4.97702	11.7312	A	22.3561	22.6733	22.5446	23.0053	22.9672	23.1125	22.7785	23.0438	23.2471	23.1076	22.6296	22.2282	22.6183	22.6345	22.773	22.4351	22.4109	21.9988	22.962	22.3669	23.1365	22.7835	23.2378	22.8583
294	826.56	7.05654	neg	PC(15:0/20:4)	C00157	mmu00564,mmu00590,mmu00591,mmu00592,mmu04723,mmu04981,mmu05231	Glycerophospholipid metabolism|Arachidonic acid metabolism|Linoleic acid metabolism|alpha-Linolenic acid metabolism|Retrograde endocannabinoid signaling|Folate transport and metabolism|Choline metabolism in cancer	86344			GP	PC	35	4		(15:0/20:4)	(15:0)	(20:4)			M+CH3COO	C43 H78 O8 N1 P1	1.05191	24.8227	A	26.8092	26.8412	26.8357	26.8466	27.1305	27.232	26.7662	27.0066	27.0973	27.3428	26.6633	26.1203	26.5278	26.664	26.6759	26.4044	26.6918	26.6359	26.6574	26.8495	27.0016	26.9644	27.2182	26.7358
297	778.576	9.82668	neg	PE(20:0p/20:4)							GP	PE	40	4	p	(20:0p/20:4)	(20:0p)	(20:4)			M-H	C45 H82 O7 N1 P1	1.60353	48.8521	A	26.6107	26.7004	26.8352	26.6838	26.7956	26.5358	26.6425	26.4031	26.6268	26.942	26.3876	26.6213	26.3761	26.585	26.5427	26.2627	26.9699	26.3049	26.5329	26.2792	27.1099	26.4425	26.8715	26.6687
298	774.544	8.23446	neg	PE(18:1p/22:5)							GP	PE	40	6	p	(18:1p/22:5)	(18:1p)	(22:5)			M-H	C45 H78 O7 N1 P1	3.25284	32.7404	A	25.5542	25.553	25.4217	25.1951	27.0419	25.6993	24.516	25.1874	25.5262	26.5808	25.4433	24.9949	26.9562	25.3817	25.7764	24.8761	25.9783	25.5242	24.9161	25.3333	25.4394	25.0951	25.6869	25.1801
299	728.56	9.75196	neg	PE(18:0p/18:1)							GP	PE	36	1	p	(18:0p/18:1)	(18:0p)	(18:1)			M-H	C41 H80 O7 N1 P1	1.79048	37.6948	A	25.3192	24.8912	24.9467	24.9805	24.9839	24.6403	25.1147	24.3138	24.7781	24.8505	25.0856	24.4467	24.9152	25.2071	24.7335	24.497	26.1271	24.5686	24.7981	24.8079	25.3446	24.4359	25.4237	24.9821
300	660.556	8.98043	pos	DG(18:1/20:4)				75449			GL	DG	38	5		(18:1/20:4)	(18:1)	(20:4)			M+NH4	C41 H70 O5 N0	1.60239	26.7257	A	29.1522	29.1119	29.1974	29.1912	29.47	29.1602	29.7557	29.3815	29.3059	28.9107	29.0184	28.9452	29.5284	28.5149	27.9398	28.8776	28.1642	28.927	28.8797	29.8641	28.1293	29.3117	29.0587	30.1734
301	942.755	11.7553	pos	TG(18:3/18:2/22:6)							GL	TG	58	11		(18:3/18:2/22:6)	(18:3)	(18:2)	(22:6)		M+NH4	C61 H96 O6 N0	1.62028	45.7771	A	26.3351	26.323	26.2481	26.2924	25.2241	24.2766	26.4922	22.8007	24.3218	23.561	21.0796	20.8217	25.7249	21.634	21.656	22.8928	22.6509	23.4634	25.8297	25.0149	21.5732	23.7621	24.8788	29.714
302	934.88	14.377	pos	TG(18:0/16:0/22:1)							GL	TG	56	1		(18:0/16:0/22:1)	(18:0)	(16:0)	(22:1)		M+NH4	C59 H112 O6 N0	1.34085	43.7482	A	25.0658	25.0517	24.9263	25.0703	23.827	24.1668	25.9946	23.8985	25.5043	23.9756	24.6409	23.848	24.3153	25.0777	26.4451	24.2997	26.3428	24.6003	24.6163	25.8569	23.2519	24.1177	25.9742	25.4418
303	946.88	14.261	pos	TG(18:1/18:1/21:0)							GL	TG	57	2		(18:1/18:1/21:0)	(18:1)	(18:1)	(21:0)		M+NH4	C60 H112 O6 N0	0.933096	35.4492	A	23.7214	23.6242	23.7045	23.7411	22.3018	23.075	24.8352	22.6477	24.1027	21.7683	22.8452	22.4308	22.8314	23.517	25.0571	22.513	24.6291	23.187	23.4001	24.7946	21.1649	22.6141	24.4298	24.9544
306	750.661	11.5369	pos	TG(16:0/9:0/18:2)							GL	TG	43	2		(16:0/9:0/18:2)	(16:0)	(9:0)	(18:2)		M+NH4	C46 H84 O6 N0	0.957117	44.7455	A	22.51	22.5287	22.7235	22.3428	22.3431	22.6924	24.0345	21.1376	22.0775	20.4446	20.1118	19.5269	22.8974	21.9627	23.2092	20.71	22.3515	21.1088	22.324	22.5012	19.5127	20.13	22.2344	25.6932
307	934.786	12.5128	pos	TG(17:0/18:2/22:6)							GL	TG	57	8		(17:0/18:2/22:6)	(17:0)	(18:2)	(22:6)		M+NH4	C60 H100 O6 N0	3.66016	42.961	A	24.4471	24.5341	24.3135	24.3635	24.2884	24.0458	25.0242	23.0401	22.9448	22.5645	20.3859	21.0418	24.4069	21.6852	22.384	22.0165	22.2479	23.1388	24.6192	24.5901	21.5475	23.4476	23.5056	25.578
308	708.614	10.7586	pos	TG(6:0/16:0/18:2)							GL	TG	40	2		(6:0/16:0/18:2)	(6:0)	(16:0)	(18:2)		M+NH4	C43 H78 O6 N0	0.752836	47.9961	A	25.64	25.6175	25.631	25.6273	23.1044	22.4234	26.5418	22.019	26.7702	23.659	25.0731	23.1874	23.7829	27.0622	28.3054	24.6766	26.9494	25.3061	25.7244	26.4033	22.2209	22.8042	25.6194	25.3287
309	646.614	10.1342	neg	Cer(d18:0/24:2)							SP	Cer	42	2		(d18:0/24:2)	(d18:0)	(24:2)			M-H	C42 H81 O3 N1	4.98834	49.316	A	23.0064	22.8308	22.8516	22.9384	21.9291	23.1393	23.1118	23.7588	22.4603	23.5059	23.1303	23.3491	21.9894	22.2592	22.656	22.4763	23.2205	22.0832	22.0828	22.0231	23.761	22.0787	22.3959	22.6579
310	936.801	12.8923	pos	TG(18:1/18:1/21:5)							GL	TG	57	7		(18:1/18:1/21:5)	(18:1)	(18:1)	(21:5)		M+NH4	C60 H102 O6 N0	3.49751	37.8214	A	24.9473	25.0333	24.8631	24.7536	25.0833	24.7393	25.3221	23.8332	23.6283	23.7363	21.3658	22.1885	24.7218	22.3008	22.886	22.2955	23.0576	23.8936	24.523	24.9732	22.1581	24.1643	23.8073	27.1845
311	614.572	10.1756	pos	DG(18:0/16:0)	C00165	mmu01521,mmu04010,mmu04012,mmu04014,mmu04015,mmu04020,mmu04024,mmu04062,mmu04064,mmu04066,mmu04071,mmu04072,mmu04261,mmu04270,mmu04370,mmu04371,mmu04540,mmu04611,mmu04613,mmu04625,mmu04650,mmu04658,mmu04659,mmu04660,mmu04662,mmu04664,mmu04666,mmu04713,mmu04714,mmu04720,mmu04722,mmu04723,mmu04724,mmu04725,mmu04726,mmu04728,mmu04730,mmu04750,mmu04911,mmu04912,mmu04915,mmu04916,mmu04918,mmu04919,mmu…	EGFR tyrosine kinase inhibitor resistance|MAPK signaling pathway|ErbB signaling pathway|Ras signaling pathway|Rap1 signaling pathway|Calcium signaling pathway|cAMP signaling pathway|Chemokine signaling pathway|NF-kappa B signaling pathway|HIF-1 signaling pathway|Sphingolipid signaling pathway|Phospholipase D signaling pathway|Adrenergic signaling in cardiomyocytes|Vascular smooth muscle contracti…	88529			GL	DG	34	0		(18:0/16:0)	(18:0)	(16:0)			M+NH4	C37 H72 O5 N0	0.788305	35.1665	A	24.7497	24.7791	24.6974	24.7209	24.7939	24.2186	24.9998	23.9212	24.7417	24.5728	24.4308	25.0467	25.2394	24.0641	23.9427	25.0639	24.9364	24.4724	25.1923	24.8679	24.0637	24.9067	24.7501	24.3029
312	778.575	8.89582	pos	PE(18:1p/22:4)							GP	PE	40	5	p	(18:1p/22:4)	(18:1p)	(22:4)			M+H	C45 H80 O7 N1 P1	1.96445	25.8013	A	26.6159	26.4249	26.51	26.5825	26.495	26.7321	26.7852	26.5442	26.4781	26.7128	27.0304	26.8994	26.7901	26.705	26.722	27.0441	26.6264	26.5192	26.4695	26.6499	26.4665	26.9659	25.9894	26.978
314	662.572	9.2615	pos	DG(18:1/20:3)				84437			GL	DG	38	4		(18:1/20:3)	(18:1)	(20:3)			M+NH4	C41 H72 O5 N0	0.676862	36.8476	A	26.5291	26.0156	26.3123	26.4614	27.936	26.9788	27.5762	26.8423	26.5394	26.0506	25.9854	26.732	27.0774	25.8824	25.6225	26.209	25.9455	27.0991	26.7903	27.6898	25.2761	26.28	25.8961	27.9651
315	936.895	14.6542	pos	TG(16:0/16:0/24:0)							GL	TG	56	0		(16:0/16:0/24:0)	(16:0)	(16:0)	(24:0)		M+NH4	C59 H114 O6 N0	0.830904	30.9546	A	21.7212	21.6804	21.9451	21.9825	21.2467	21.4835	22.4178	20.8978	22.1603	21.7026	21.8247	21.2028	21.7779	21.8439	22.733	21.1994	22.7826	21.2447	21.4816	22.4871	21.0997	21.1927	22.7064	20.8483
317	978.848	13.3138	pos	TG(24:4/18:1/18:2)							GL	TG	60	7		(24:4/18:1/18:2)	(24:4)	(18:1)	(18:2)		M+NH4	C63 H108 O6 N0	2.98869	52.2013	A	26.1462	25.8014	26.083	26.1057	26.0189	25.8519	26.4974	24.8451	24.1946	25.05	22.2204	23.3702	25.7301	22.8011	23.7968	24.6187	24.0533	24.3961	26.2263	26.4397	24.7606	25.3133	24.8074	28.1258
318	650.646	11.3631	neg	Cer(d18:0/24:0)				52961			SP	Cer	42	0		(d18:0/24:0)	(d18:0)	(24:0)			M-H	C42 H85 O3 N1	3.60339	47.6709	A	24.6192	24.6872	24.7478	24.662	24.6181	24.5833	24.8316	24.7496	24.4802	25.0947	24.9144	24.851	24.4077	24.1495	24.3061	24.2938	25.0506	24.0863	23.649	23.7724	25.1471	24.1075	25.0949	25.6285
319	906.623	8.55521	neg	PC(19:0/22:6)							GP	PC	41	6		(19:0/22:6)	(19:0)	(22:6)			M+CH3COO	C49 H86 O8 N1 P1	1.1124	27.0537	A	24.3804	24.0062	24.2655	24.125	24.3643	24.5739	23.7976	24.277	24.5513	24.9476	23.1338	23.2559	24.0724	23.9803	23.2383	23.9809	24.4426	24.2672	24.2886	24.0691	23.5023	24.352	25.2053	24.1616
320	918.623	8.19875	neg	PC(20:1/22:6)	C00157	mmu00564,mmu00590,mmu00591,mmu00592,mmu04723,mmu04981,mmu05231	Glycerophospholipid metabolism|Arachidonic acid metabolism|Linoleic acid metabolism|alpha-Linolenic acid metabolism|Retrograde endocannabinoid signaling|Folate transport and metabolism|Choline metabolism in cancer				GP	PC	42	7		(20:1/22:6)	(20:1)	(22:6)			M+CH3COO	C50 H86 O8 N1 P1	0.954113	35.8374	A	24.177	24.2481	24.3867	24.4942	24.7554	24.8033	24.0384	24.9497	24.6986	24.5712	24.19	23.3261	24.0576	25.0617	24.8919	24.3295	24.1874	23.7921	23.8268	24.3354	24.4137	24.1568	24.0813	22.9902
321	686.477	6.83139	neg	PE(14:0/18:2)	C00350	mmu00563,mmu00564,mmu04136,mmu04140,mmu04723,mmu05167	Glycosylphosphatidylinositol (GPI)-anchor biosynthesis|Glycerophospholipid metabolism|Autophagy - other|Autophagy - animal|Retrograde endocannabinoid signaling|Kaposi sarcoma-associated herpesvirus infection				GP	PE	32	2		(14:0/18:2)	(14:0)	(18:2)			M-H	C37 H70 O8 N1 P1	1.78525	21.973	A	23.3037	23.3607	23.278	23.3242	22.8691	23.6092	23.1882	23.8906	23.9425	24.1514	23.6015	23.3685	23.4417	24.053	23.654	23.2487	22.8408	22.0545	21.8116	21.946	23.2372	23.9254	23.0912	23.2051
322	640.587	10.2919	pos	DG(18:0/18:1)				75468			GL	DG	36	1		(18:0/18:1)	(18:0)	(18:1)			M+NH4	C39 H74 O5 N0	1.963	37.7039	A	26.5546	26.5075	26.5103	26.5515	25.8025	26.2801	27.1381	26.8631	26.1726	25.6975	26.5579	27.4586	27.2762	26.6277	26.9324	26.8208	26.7389	25.9512	27.0519	27.4377	25.5623	26.7614	25.7116	26.8001
323	688.587	9.53657	pos	DG(18:1/22:4)				84438			GL	DG	40	5		(18:1/22:4)	(18:1)	(22:4)			M+NH4	C43 H74 O5 N0	2.48403	30.5694	A	26.0006	26.5584	26.4771	25.8001	27.0021	26.381	27.4692	26.6851	26.198	26.6214	27.0004	26.469	27.8641	25.6338	26.4636	26.2404	25.3713	26.5768	26.7481	27.509	24.2916	26.913	25.9705	26.8023
324	754.539	8.43604	neg	PE(17:0/20:3)							GP	PE	37	3		(17:0/20:3)	(17:0)	(20:3)			M-H	C42 H78 O8 N1 P1	3.61342	41.8227	A	25.1094	24.7803	25.6132	25.2959	24.8825	25.825	25.068	25.451	25.4453	25.5503	26.0167	24.3382	24.8629	24.9757	25.2948	25.0057	24.9868	24.9993	25.1361	24.0618	24.8091	25.3662	25.2292	23.4161
325	822.602	10.1269	neg	PE(22:0/20:4)	C00350	mmu00563,mmu00564,mmu04136,mmu04140,mmu04723,mmu05167	Glycosylphosphatidylinositol (GPI)-anchor biosynthesis|Glycerophospholipid metabolism|Autophagy - other|Autophagy - animal|Retrograde endocannabinoid signaling|Kaposi sarcoma-associated herpesvirus infection				GP	PE	42	4		(22:0/20:4)	(22:0)	(20:4)			M-H	C47 H86 O8 N1 P1	2.64462	25.3416	A	22.6762	22.8908	22.687	22.6028	22.256	22.8068	22.338	22.2509	22.4938	22.7436	22.7815	22.1799	22.5724	22.8484	22.4003	22.5728	23.0191	22.4765	22.4867	22.5388	22.5389	22.5121	22.9909	21.6192
326	734.477	6.29304	neg	PE(14:0/22:6)	C00350	mmu00563,mmu00564,mmu04136,mmu04140,mmu04723,mmu05167	Glycosylphosphatidylinositol (GPI)-anchor biosynthesis|Glycerophospholipid metabolism|Autophagy - other|Autophagy - animal|Retrograde endocannabinoid signaling|Kaposi sarcoma-associated herpesvirus infection				GP	PE	36	6		(14:0/22:6)	(14:0)	(22:6)			M-H	C41 H70 O8 N1 P1	3.55419	29.1422	A	23.3009	23.6912	24.1855	23.6974	23.786	24.2083	24.1678	23.3639	24.4602	23.754	24.0508	24.1544	24.0962	24.2851	24.3516	24.2289	23.6251	23.2508	21.6208	22.8066	22.0791	24.0737	22.6314	23.3176
327	730.539	8.80996	neg	PE(17:0/18:1)							GP	PE	35	1		(17:0/18:1)	(17:0)	(18:1)			M-H	C40 H78 O8 N1 P1	2.32495	22.4609	A	25.4747	25.0432	25.6065	25.1796	24.5949	25.4987	25.6304	25.7718	25.5247	25.9205	25.1636	24.5904	23.8731	25.4995	25.7736	25.1273	23.4525	25.2228	25.5977	24.7662	24.8582	25.4452	25.7935	25.4124
328	736.492	6.50657	neg	PE(18:3/18:2)	C00350	mmu00563,mmu00564,mmu04136,mmu04140,mmu04723,mmu05167	Glycosylphosphatidylinositol (GPI)-anchor biosynthesis|Glycerophospholipid metabolism|Autophagy - other|Autophagy - animal|Retrograde endocannabinoid signaling|Kaposi sarcoma-associated herpesvirus infection				GP	PE	36	5		(18:3/18:2)	(18:3)	(18:2)			M-H	C41 H72 O8 N1 P1	1.34756	43.6862	A	25.3137	25.4035	25.3222	25.283	25.3502	26.0548	25.4098	25.3465	26.0197	25.9737	25.6761	24.7223	24.93	25.4919	25.5003	25.071	24.9289	24.6098	25.0629	23.6417	25.1274	25.8495	25.836	24.3299
329	780.591	9.90129	neg	PE(20:0e/20:4)							GP	PE	40	4	e	(20:0e/20:4)	(20:0e)	(20:4)			M-H	C45 H84 O7 N1 P1	1.57249	26.2797	A	25.3357	25.1624	25.2233	24.8453	24.8063	25.036	24.8414	24.8803	24.8493	24.5834	24.8619	24.7665	24.5486	24.873	25.3241	24.7338	25.2766	24.8365	24.9599	24.8416	25.5393	24.6056	25.2577	25.1255
330	762.661	11.3627	pos	TG(8:0/18:1/18:2)							GL	TG	44	3		(8:0/18:1/18:2)	(8:0)	(18:1)	(18:2)		M+NH4	C47 H84 O6 N0	2.11304	36.2079	A	23.8752	24.0118	24.2842	23.9384	22.1306	21.3328	23.7895	20.9811	23.6319	20.1256	21.2124	19.3795	21.659	23.6264	25.1539	21.6436	23.6745	22.578	22.6999	23.7265	18.2371	19.6317	22.4038	27.5411
331	913.822	14.3419	pos	TG(18:0/18:0/20:3)							GL	TG	56	3		(18:0/18:0/20:3)	(18:0)	(18:0)	(20:3)		M+H	C59 H108 O6	2.16943	11.217	A	23.3541	23.3144	23.29	23.3394	22.1616	22.0874	24.1168	21.6389	23.8271	22.8772	22.6007	21.677	24.0396	23.5298	24.6789	23.1038	24.4253	22.7591	22.7664	23.9302	22.3246	22.0264	24.4214	20.8976
332	608.393	2.58296	neg	LPC(20:1)	C04230	mmu00564,mmu04148,mmu05231	Glycerophospholipid metabolism|Efferocytosis|Choline metabolism in cancer	88685			GP	LPC	20	1		(20:1)	(20:1)				M+CH3COO	C28 H56 O7 N1 P1	1.2286	26.6118	A	24.4302	25.0109	24.8256	24.4945	24.3145	25.2974	24.1966	26.1006	24.9661	24.9042	25.1362	24.801	24.536	25.9317	25.706	25.1644	24.9465	25.2314	24.3486	24.2205	25.0343	24.2632	24.6373	22.1872
333	622.541	8.7435	pos	DG(17:1/18:2)							GL	DG	35	3		(17:1/18:2)	(17:1)	(18:2)			M+NH4	C38 H68 O5 N0	1.54122	37.3929	A	24.622	24.5422	24.2414	24.6134	24.2926	24.8955	25.2736	24.6668	24.7086	23.7753	23.3223	24.7348	25.3474	23.4504	23.4493	24.0609	23.3022	23.7946	24.5104	25.5723	21.8769	24.9583	24.2334	26.3388
336	686.572	8.94782	pos	DG(22:4/18:2)				89805			GL	DG	40	6		(22:4/18:2)	(22:4)	(18:2)			M+NH4	C43 H72 O5 N0	1.3232	27.4268	A	28.1071	27.6911	27.7576	27.7459	28.4333	27.6727	28.8703	27.5837	28.1335	28.0735	26.0763	27.7272	28.3749	25.0483	25.1155	27.3376	26.5453	27.0092	28.0417	28.4818	23.0256	27.5825	27.6356	29.1589
337	820.586	9.35057	neg	PE(22:1/20:4)	C00350	mmu00563,mmu00564,mmu04136,mmu04140,mmu04723,mmu05167	Glycosylphosphatidylinositol (GPI)-anchor biosynthesis|Glycerophospholipid metabolism|Autophagy - other|Autophagy - animal|Retrograde endocannabinoid signaling|Kaposi sarcoma-associated herpesvirus infection				GP	PE	42	5		(22:1/20:4)	(22:1)	(20:4)			M-H	C47 H84 O8 N1 P1	2.66825	20.9099	A	24.7214	24.7051	24.4632	24.4463	26.6888	24.4122	26.2506	24.3342	24.6005	24.6658	24.4477	23.8569	24.2857	24.665	24.5117	24.7714	24.7794	24.4694	24.3987	24.3923	24.6014	18.0322	24.4473	23.8223
338	970.786	12.2982	pos	TG(20:3/18:2/22:6)							GL	TG	60	11		(20:3/18:2/22:6)	(20:3)	(18:2)	(22:6)		M+NH4	C63 H100 O6 N0	1.66821	38.8832	A	27.9222	27.8752	27.9241	27.8211	26.2361	26.2707	27.3608	24.9987	25.5883	26.3775	21.8914	23.8697	28.0819	22.5362	22.7069	25.0478	24.065	24.9595	27.1375	26.6617	23.0524	25.1125	25.7206	29.3389
340	997.728	11.8137	pos	TG(20:5/22:6/22:6)							GL	TG	64	17		(20:5/22:6/22:6)	(20:5)	(22:6)	(22:6)		M+H	C67 H96 O6	3.0935	6.6602	A	24.7716	24.5504	24.7302	24.7041	25.1599	24.3393	25.2713	22.4881	23.9236	23.3626	20.6762	20.6073	24.6596	21.692	21.6213	23.1268	22.8446	23.4227	25.338	24.0037	22.7161	23.9091	24.5285	25.5979
341	648.63	10.7115	neg	Cer(d18:0/24:1)							SP	Cer	42	1		(d18:0/24:1)	(d18:0)	(24:1)			M-H	C42 H83 O3 N1	4.33919	60.2691	A	25.1928	25.324	25.1953	25.0448	25.0308	25.1756	25.1797	25.6859	24.8732	25.4685	25.6101	25.4823	24.7792	25.1061	24.8965	25.1359	25.8529	25.0088	24.5146	24.3701	25.8329	24.8863	24.8454	25.6026
342	591.441	11.3725	pos	Co(Q6)							ST	Co				(Q6)	(Q6)				M+H	C39 H58 O4	2.71958	4.55756	A	21.6974	22.0988	21.8578	21.8033	21.453	21.7157	21.985	21.7375	21.9813	22.0519	22.1906	22.1694	22.257	21.917	21.5383	22.2767	22.0449	21.8942	22.0118	21.7327	21.5287	21.6809	22.2248	21.2366
343	897.697	11.6885	pos	TG(18:3/18:3/20:5)							GL	TG	56	11		(18:3/18:3/20:5)	(18:3)	(18:3)	(20:5)		M+H	C59 H92 O6	3.54515	9.08878	A	23.9011	24.0146	23.981	23.6823	22.2256	20.9141	23.9867	20.131	22.2078	20.7603	20.0416	18.8587	22.7793	22.154	23.2081	19.7526	20.9049	20.9442	22.5543	22.3987	19.1802	20.4125	22.4678	26.1283
344	630.378	1.90639	neg	LPC(22:4)	C04230	mmu00564,mmu04148,mmu05231	Glycerophospholipid metabolism|Efferocytosis|Choline metabolism in cancer	133657			GP	LPC	22	4		(22:4)	(22:4)				M+CH3COO	C30 H54 O7 N1 P1	0.592454	23.2787	A	25.0598	25.0602	24.9634	25.366	24.4686	25.0648	24.4952	25.2336	24.5841	24.8291	25.6782	25.2667	24.9115	26.0373	25.0826	25.5277	25.45	25.9377	25.3223	24.8343	25.0847	24.4997	24.5492	21.3577
347	650.572	9.48004	pos	DG(19:1/18:2)							GL	DG	37	3		(19:1/18:2)	(19:1)	(18:2)			M+NH4	C40 H72 O5 N0	0.411131	35.9127	A	24.5639	24.3884	24.7939	24.4897	24.733	24.8921	25.8966	25.479	25.9822	24.1959	25.3459	25.5124	25.4947	25.3393	25.294	24.822	24.3708	23.834	25.1893	25.9477	22.6436	25.6857	23.993	26.0565
348	988.927	14.7264	pos	TG(18:1/18:1/24:0)							GL	TG	60	2		(18:1/18:1/24:0)	(18:1)	(18:1)	(24:0)		M+NH4	C63 H118 O6 N0	0.922748	53.2054	A	23.5672	23.6013	23.5966	23.5926	22.595	23.4735	24.6104	22.99	23.8009	22.4162	23.3678	23.0185	23.1833	23.5057	24.5721	23.0401	24.5908	23.1682	23.48	24.3889	21.975	23.1973	23.7571	23.6475
349	974.75	10.4775	pos	CerG2(d18:1/24:0)							SL	CerG2	42	1		(d18:1/24:0)	(d18:1)	(24:0)			M+H	C54 H103 O13 N1	1.51478	43.4792	A	22.2857	22.209	22.2833	22.159	22.4494	22.0225	23.1869	22.5923	22.7265	22.5667	21.4696	22.5863	22.7092	21.1948	21.8666	22.9334	22.7234	22.0366	22.0292	21.3409	22.987	21.4213	21.915	22.2267
350	684.556	8.71582	pos	DG(22:5/18:2)				89448			GL	DG	40	7		(22:5/18:2)	(22:5)	(18:2)			M+NH4	C43 H70 O5 N0	2.04727	27.6586	A	28.7811	28.7361	28.7569	28.75	29.7359	28.7078	29.4938	28.4177	28.8278	28.8371	27.4404	28.0881	29.1655	27.4692	26.8572	28.4963	27.6147	28.5105	29.0199	29.209	28.5631	28.8965	29.2393	30.5689
351	700.572	7.49	pos	CerG1(d18:1/16:0)							SL	CerG1	34	1		(d18:1/16:0)	(d18:1)	(16:0)			M+H	C40 H77 O8 N1	2.59721	43.3727	A	23.4127	23.125	23.3993	23.2388	23.1103	23.0287	23.0362	23.3447	22.9175	22.4498	23.5012	24.0113	23.6225	23.5181	24.1661	24.0712	23.61	23.2643	23.5234	23.8771	23.2706	22.754	22.719	22.1697
352	782.571	9.24686	neg	PE(19:0/20:3)							GP	PE	39	3		(19:0/20:3)	(19:0)	(20:3)			M-H	C44 H82 O8 N1 P1	1.28355	28.5221	A	23.188	23.5043	23.308	23.1454	23.6267	23.8704	23.1146	23.6682	23.9749	23.9672	23.2533	22.6537	23.0983	23.0664	22.3466	23.0415	23.1795	23.9506	23.5121	22.3432	22.6292	23.5945	23.5385	22.3244
353	654.567	10.0441	pos	TG(4:0/16:0/16:1)							GL	TG	36	1		(4:0/16:0/16:1)	(4:0)	(16:0)	(16:1)		M+NH4	C39 H72 O6 N0	2.64836	35.7575	A	23.2394	23.1849	23.2853	23.326	20.0685	17.4111	23.4209	15.9331	24.7611	21.3128	22.8931	21.1498	21.7656	24.8547	25.7369	22.1425	24.9191	23.0316	23.3185	24.222	18.1951	21.0252	22.8117	21.6873
354	732.614	10.3239	pos	TG(6:0/18:2/18:2)							GL	TG	42	4		(6:0/18:2/18:2)	(6:0)	(18:2)	(18:2)		M+NH4	C45 H78 O6 N0	0.905702	46.8512	A	21.8311	21.8806	21.8082	21.8472	19.5081	16.7813	23.5185	17.3487	23.2901	19.8323	21.1329	18.9962	18.2223	23.3546	24.9222	20.2779	22.6413	20.933	21.4508	22.5449	17.7351	18.8044	21.9846	22.66
356	702.508	8.01807	neg	PE(17:1/16:0)							GP	PE	33	1		(17:1/16:0)	(17:1)	(16:0)			M-H	C38 H74 O8 N1 P1	1.0455	23.0467	A	23.5898	23.1221	23.2473	23.1819	22.9642	23.4611	23.0306	24.0672	23.705	24.003	23.6885	23.7059	23.1502	23.2041	23.7291	23.3235	22.7322	22.7573	21.9591	21.8823	22.5077	23.1593	23.0159	21.9535
357	905.519	4.74111	neg	PI(20:4/20:4)							GP	PI	40	8		(20:4/20:4)	(20:4)	(20:4)			M-H	C49 H79 O13 N0 P1	3.60287	15.2845	A	21.0573	20.7227	20.6105	20.8325	19.8723	21.7612	20.2061	21.2611	21.1556	20.3891	20.6705	20.3225	21.4257	20.9577	21.0719	20.881	20.948	19.6254	20.3425	20.7559	19.9207	20.5217	19.5007	21.6565
358	726.544	9.09982	neg	PE(18:1p/18:1)							GP	PE	36	2	p	(18:1p/18:1)	(18:1p)	(18:1)			M-H	C41 H78 O7 N1 P1	1.78856	29.4175	A	27.7836	27.8647	27.7971	27.8361	27.8466	26.3978	26.881	26.8876	27.5789	27.6386	27.8829	27.4483	27.3373	23.3451	27.6756	26.9698	28.1069	27.913	27.7091	26.7024	27.956	27.1595	28.0216	26.8263
359	923.806	13.9442	pos	TG(19:0/18:1/20:4)							GL	TG	57	5		(19:0/18:1/20:4)	(19:0)	(18:1)	(20:4)		M+H	C60 H106 O6	3.37026	12.7907	A	25.0562	25.1007	25.069	25.0204	23.7048	24.3659	26.024	24.2917	25.0457	23.0782	23.9266	23.85	24.6604	25.0478	26.0451	23.7631	25.3456	24.7267	24.9944	26.0948	22.6798	23.9782	25.7616	26.52
360	778.692	12.0553	pos	TG(11:0/16:0/18:2)							GL	TG	45	2		(11:0/16:0/18:2)	(11:0)	(16:0)	(18:2)		M+NH4	C48 H88 O6 N0	0.922663	38.8538	A	23.6587	23.6546	23.541	23.7767	22.5072	22.1907	23.9788	22.4583	23.2986	22.1152	21.7666	21.7335	22.9754	23.0706	23.6841	21.8275	22.6488	22.5768	22.8	23.2528	21.2634	21.9214	22.8021	26.8475
361	887.562	6.29232	pos	PI(18:0/18:1)				77346			GP	PI	36	1		(18:0/18:1)	(18:0)	(18:1)			M+Na	C45 H85 O13 N0 P1 Na0	3.65555	17.3828	A	26.5998	26.5771	26.5602	26.5701	26.6575	26.6606	26.3754	26.762	26.7281	26.7597	26.2742	26.1611	26.3953	26.2413	26.2377	26.6289	26.791	26.7211	26.6495	26.6078	26.9424	26.7362	26.7264	26.6613
362	866.723	11.8483	pos	TG(16:1/18:3/18:3)							GL	TG	52	7		(16:1/18:3/18:3)	(16:1)	(18:3)	(18:3)		M+NH4	C55 H92 O6 N0	0.942019	48.1422	A	27.9771	28.0353	28.0425	27.7135	23.8607	23.9227	24.0469	23.3543	23.9644	22.4314	21.5702	22.6838	26.6302	24.3758	25.2157	23.0097	23.2672	23.3403	22.6997	24.9905	21.4029	23.7177	23.4882	31.7688
363	921.791	13.6484	pos	TG(19:1/18:1/20:4)							GL	TG	57	6		(19:1/18:1/20:4)	(19:1)	(18:1)	(20:4)		M+H	C60 H104 O6	3.47418	11.9363	A	25.9677	25.9098	25.8848	25.9859	25.0369	25.2315	26.4494	25.0685	25.6652	23.8068	24.4407	24.182	25.3801	25.5798	26.2992	24.3003	25.5461	25.4039	25.9514	26.378	23.3731	24.9034	26.0713	26.4685
366	823.681	12.279	pos	TG(14:0/14:0/22:6)							GL	TG	50	6		(14:0/14:0/22:6)	(14:0)	(14:0)	(22:6)		M+H	C53 H90 O6	4.88839	26.7295	A	27.5527	27.5395	27.5741	27.5416	25.8599	24.9068	27.0286	25.0962	27.7599	25.3791	26.0921	25.8337	27.1382	27.7318	28.1381	25.852	27.4471	27.1151	26.8118	27.4984	24.7358	25.3239	26.7224	26.9571
367	865.728	12.9121	pos	TG(18:3/17:1/18:2)							GL	TG	53	6		(18:3/17:1/18:2)	(18:3)	(17:1)	(18:2)		M+H	C56 H96 O6	4.07804	11.5056	A	26.8432	26.7415	26.7772	26.76	26.621	26.7172	26.8473	26.567	26.7249	25.7943	25.7344	26.6411	26.8947	27.0457	27.3554	26.1411	26.5309	26.6245	26.6886	27.0879	25.0427	26.8174	26.6144	25.4542
368	916.607	7.479	neg	PC(20:2/22:6)	C00157	mmu00564,mmu00590,mmu00591,mmu00592,mmu04723,mmu04981,mmu05231	Glycerophospholipid metabolism|Arachidonic acid metabolism|Linoleic acid metabolism|alpha-Linolenic acid metabolism|Retrograde endocannabinoid signaling|Folate transport and metabolism|Choline metabolism in cancer				GP	PC	42	8		(20:2/22:6)	(20:2)	(22:6)			M+CH3COO	C50 H84 O8 N1 P1	2.41164	30.9666	A	23.5111	23.9134	23.8526	23.8658	23.9624	24.2928	23.4442	24.3911	24.1043	24.195	23.6019	23.019	23.5034	23.8963	24.4213	23.8442	23.4044	22.8131	23.5521	23.6907	24.0585	23.5495	24.0648	22.1588
369	936.576	6.27718	neg	PC(22:6/22:6)	C00157	mmu00564,mmu00590,mmu00591,mmu00592,mmu04723,mmu04981,mmu05231	Glycerophospholipid metabolism|Arachidonic acid metabolism|Linoleic acid metabolism|alpha-Linolenic acid metabolism|Retrograde endocannabinoid signaling|Folate transport and metabolism|Choline metabolism in cancer				GP	PC	44	12		(22:6/22:6)	(22:6)	(22:6)			M+CH3COO	C52 H80 O8 N1 P1	1.88075	27.1491	A	24.53	24.5949	24.6086	23.8954	24.1954	24.4241	24.3717	24.2152	24.0845	24.538	25.328	25.8146	24.6061	25.5204	25.0334	25.3648	24.3206	24.9173	24.4131	24.757	24.378	23.7801	23.7841	20.8747
370	814.559	5.73389	pos	PG(18:1/20:4)				89357			GP	PG	38	5		(18:1/20:4)	(18:1)	(20:4)			M+NH4	C44 H77 O10 N0 P1	0.910271	18.3448	A	26.1842	26.1649	26.2955	26.2731	25.0042	25.9865	25.9722	27.3581	27.1697	25.6596	27.0499	26.3993	25.2101	26.019	25.8125	26.1178	24.8507	25.5513	24.7404	26.2667	26.9574	25.7529	25.5703	24.9783
371	596.525	8.59204	pos	DG(15:0/18:2)							GL	DG	33	2		(15:0/18:2)	(15:0)	(18:2)			M+NH4	C36 H66 O5 N0	3.07694	35.3947	A	23.7176	23.5912	23.6282	23.5564	23.1266	24.082	24.5742	24.4513	24.1431	23.0745	22.674	24.1608	24.0792	23.5056	23.0555	23.7862	22.8315	22.255	24.1624	24.3743	20.8423	24.0755	22.7109	24.8893
372	984.895	14.1539	pos	TG(18:1/18:2/24:1)							GL	TG	60	4		(18:1/18:2/24:1)	(18:1)	(18:2)	(24:1)		M+NH4	C63 H114 O6 N0	1.59963	56.7638	A	24.5985	24.548	24.4129	24.3132	23.5196	19.6724	25.9913	23.1141	24.7754	22.642	23.1415	22.1581	23.7802	24.2256	25.822	23.2094	25.2553	24.0331	24.598	25.4578	22.384	23.2871	24.96	26.1197
373	944.864	13.9677	pos	TG(18:1/18:1/21:1)							GL	TG	57	3		(18:1/18:1/21:1)	(18:1)	(18:1)	(21:1)		M+NH4	C60 H110 O6 N0	1.89707	43.1969	A	24.3804	24.4903	24.5539	24.3613	23.3989	23.5689	25.8173	23.2822	24.8544	22.1118	22.9705	22.472	23.4749	24.1805	25.815	22.8043	24.9005	23.9201	24.1114	25.5419	21.761	23.1424	25.0695	26.649
374	660.63	10.8474	neg	Cer(d15:0/28:2)							SP	Cer	43	2		(d15:0/28:2)	(d15:0)	(28:2)			M-H	C43 H83 O3 N1	4.7493	16.9704	A	23.5198	23.7953	23.5912	23.63	23.2653	24.0282	23.9608	23.2536	24.1257	24.2798	23.4922	23.2747	23.6093	23.0146	23.3127	23.5189	23.8936	23.7063	23.6218	23.2206	23.4084	23.4233	23.635	23.7729
375	502.294	1.81807	neg	LPE(20:3)							GP	LPE	20	3		(20:3)	(20:3)				M-H	C25 H46 O7 N1 P1	0.950579	26.8617	A	27.6141	27.4669	27.5388	27.5555	26.8234	27.7015	27.1111	27.8676	27.0394	27.0069	28.3675	28.2118	27.2421	28.5725	28.2217	27.8415	27.6628	28.5953	28.0024	26.7491	27.2145	27.249	27.4238	24.2325
376	976.833	13.0147	pos	TG(24:4/18:2/18:2)							GL	TG	60	8		(24:4/18:2/18:2)	(24:4)	(18:2)	(18:2)		M+NH4	C63 H106 O6 N0	2.00492	51.9399	A	26.71	25.9691	26.7096	26.6335	27.3832	27.9715	26.9551	27.0304	24.4856	25.6352	23.0601	24.3547	26.9045	23.7328	24.7093	25.2497	24.2915	25.3954	27.9029	26.0932	25.2975	27.6624	26.8585	27.8722
377	818.571	8.78482	neg	PE(18:0/24:6)							GP	PE	42	6		(18:0/24:6)	(18:0)	(24:6)			M-H	C47 H82 O8 N1 P1	3.36375	18.8856	A	22.8007	23.1172	23.2415	23.1087	23.7212	23.4491	23.5144	22.6625	23.7876	23.9567	22.2979	22.7049	22.8314	22.9224	22.9843	23.0875	23.0487	23.1344	23.7852	22.5813	23.5887	23.5028	23.8337	22.1013
378	776.524	7.49214	neg	PE(19:2/20:4)							GP	PE	39	6		(19:2/20:4)	(19:2)	(20:4)			M-H	C44 H76 O8 N1 P1	2.76292	19.8151	A	25.5061	25.5367	25.3441	25.4189	25.7312	25.778	25.2748	25.2335	25.5628	25.9696	24.9889	24.8803	25.3683	25.3702	25.3396	25.2951	25.767	25.6983	24.9458	25.2241	25.5127	25.4569	25.8211	25.3495
379	996.801	12.4021	pos	TG(22:4/18:2/22:6)							GL	TG	62	12		(22:4/18:2/22:6)	(22:4)	(18:2)	(22:6)		M+NH4	C65 H102 O6 N0	1.70894	29.5192	A	25.2616	25.3507	25.1753	25.2518	25.5097	24.7521	25.7412	22.3361	24.2388	23.8856	21.609	21.9364	25.4702	21.6671	21.79	22.7207	22.6077	22.4334	25.8423	24.0613	22.8669	24.1855	23.87	26.8345
380	923.712	11.9922	pos	TG(18:4/18:2/22:6)							GL	TG	58	12		(18:4/18:2/22:6)	(18:4)	(18:2)	(22:6)		M+H	C61 H94 O6	3.5265	10.8722	A	26.0986	26.1619	26.215	26.2056	24.7571	24.0901	25.7774	24.7448	23.7418	23.5371	21.4427	23.3256	25.2921	22.6673	22.6877	22.8871	23.06	23.5653	24.8994	26.2861	21.7018	23.5888	25.6058	27.2683
381	752.56	8.80254	neg	PE(16:0e/22:4)							GP	PE	38	4	e	(16:0e/22:4)	(16:0e)	(22:4)			M-H	C43 H80 O7 N1 P1	0.941493	38.2681	A	26.1639	26.2978	26.4704	26.2171	26.5375	25.8122	26.2864	26.4158	26.0988	26.7943	26.2	25.8079	25.8449	26.0918	26.3455	26.4569	26.6105	26.5179	26.2637	26.3538	26.1803	25.6705	26.0488	26.272
382	906.755	12.2106	pos	TG(15:0/18:2/22:6)							GL	TG	55	8		(15:0/18:2/22:6)	(15:0)	(18:2)	(22:6)		M+NH4	C58 H96 O6 N0	1.60845	38.1649	A	26.0267	25.7428	25.7048	25.6633	25.1794	24.4057	26.0655	22.8313	20.3969	23.4286	19.9131	20.6277	25.1937	21.2206	21.3745	22.143	22.5256	23.232	25.8132	24.8016	20.9603	21.4795	24.4079	28.5695
383	839.712	12.8705	pos	TG(15:0/16:0/20:5)							GL	TG	51	5		(15:0/16:0/20:5)	(15:0)	(16:0)	(20:5)		M+H	C54 H94 O6	4.19724	34.5386	A	24.7581	24.9224	24.8143	24.7618	24.86	24.7003	24.4895	24.8114	25.6648	25.2262	25.0759	25.7297	24.9437	26.0026	25.9246	24.8741	25.4554	25.2696	24.722	25.0734	24.4543	24.9642	25.7302	20.7954
384	654.378	1.79782	neg	LPC(24:6)							GP	LPC	24	6		(24:6)	(24:6)				M+CH3COO	C32 H54 O7 N1 P1	1.19116	19.0229	A	23.0539	22.7456	22.7491	22.9825	22.2549	22.7644	22.2205	22.5186	22.2849	22.1831	22.7309	24.1182	22.1283	23.472	23.3599	23.3537	23.121	23.462	23.1125	22.1802	22.3579	21.7391	22.1422	18.0675
385	782.723	12.7563	pos	TG(15:0/14:0/16:0)							GL	TG	45	0		(15:0/14:0/16:0)	(15:0)	(14:0)	(16:0)		M+NH4	C48 H92 O6 N0	3.735	16.3942	A	21.025	21.0994	21.1137	20.6329	20.4661	20.7714	20.0036	21.4857	23.3992	23.957	23.0062	20.1671	21.267	23.2233	23.6567	22.7879	21.8265	22.9113	19.6812	22.2036	23.0244	22.0881	23.5454	2.62331
386	960.895	14.3939	pos	TG(16:0/18:2/24:0)							GL	TG	58	2		(16:0/18:2/24:0)	(16:0)	(18:2)	(24:0)		M+NH4	C61 H114 O6 N0	0.633295	42.7668	A	25.4048	25.4464	25.4094	25.2318	24.2857	24.8978	26.3071	24.3842	25.6326	23.845	24.5928	24.3507	24.7068	25.2647	26.6162	24.529	26.4084	24.8509	25.0346	26.28	23.4264	24.3995	26.0471	26.0507
387	847.534	5.79164	neg	PI(17:0/18:2)							GP	PI	35	2		(17:0/18:2)	(17:0)	(18:2)			M-H	C44 H81 O13 N0 P1	4.5455	13.0056	A	22.2469	21.8242	22.1949	22.3758	21.8971	22.1394	21.8954	22.5257	22.2971	22.9528	21.6135	20.4779	22.152	22.3036	21.2031	22.5579	22.3472	21.5309	22.5032	22.1343	22.2884	21.3977	23.0346	22.8987
388	715.585	11.254	pos	TG(6:0/16:0/18:1)							GL	TG	40	1		(6:0/16:0/18:1)	(6:0)	(16:0)	(18:1)		M+Na	C43 H80 O6 Na0	2.40149	48.792	A	23.5443	23.5561	23.5462	23.5227	19.9852	20.4638	23.6951	18.9096	24.4945	21.4954	23.2476	21.5117	22.3242	25.1266	26.1766	22.8415	25.1799	23.3429	23.5561	24.3702	20.1821	20.8753	22.904	22.5278
389	659.503	11.3687	pos	Co(Q7)							ST	Co				(Q7)	(Q7)				M+H	C44 H66 O4	1.43664	4.29499	A	21.9702	21.9535	21.7483	21.6733	22.0915	21.8306	22.0493	21.6677	22.0324	22.0937	22.2278	21.8803	22.2046	21.7786	21.6627	21.6804	22.2891	22.1555	22.0811	21.5444	22.3269	22.2921	21.8176	21.6714
390	902.686	10.4521	neg	PC(18:0/22:1)	C00157	mmu00564,mmu00590,mmu00591,mmu00592,mmu04723,mmu04981,mmu05231	Glycerophospholipid metabolism|Arachidonic acid metabolism|Linoleic acid metabolism|alpha-Linolenic acid metabolism|Retrograde endocannabinoid signaling|Folate transport and metabolism|Choline metabolism in cancer	86196			GP	PC	40	1		(18:0/22:1)	(18:0)	(22:1)			M+CH3COO	C48 H94 O8 N1 P1	1.74864	15.7704	A	22.4903	22.5192	22.6584	22.4522	22.7354	22.8421	22.845	23.0335	22.7372	23.2807	22.607	22.2177	22.8384	22.2474	22.7376	23.7213	22.7888	22.2744	22.4189	22.5861	22.7471	22.5898	22.7645	21.4762
391	738.507	7.01125	pos	PE(16:1/20:4)	C00350	mmu00563,mmu00564,mmu04136,mmu04140,mmu04723,mmu05167	Glycosylphosphatidylinositol (GPI)-anchor biosynthesis|Glycerophospholipid metabolism|Autophagy - other|Autophagy - animal|Retrograde endocannabinoid signaling|Kaposi sarcoma-associated herpesvirus infection				GP	PE	36	5		(16:1/20:4)	(16:1)	(20:4)			M+H	C41 H72 O8 N1 P1	1.83136	26.6157	A	30.0365	29.286	30.1743	30.0077	30.0465	29.889	28.5587	30.1578	30.4186	30.264	29.6452	30.6347	29.4118	30.7654	29.6132	30.9075	29.3969	29.3527	29.0289	28.7937	29.1222	30.0197	28.6259	28.2256
393	780.591	9.62629	neg	PE(18:0e/22:4)							GP	PE	40	4	e	(18:0e/22:4)	(18:0e)	(22:4)			M-H	C45 H84 O7 N1 P1	1.15614	22.5317	A	24.9184	25.1774	25.2977	25.1908	25.0624	24.7876	25.1968	24.8379	25.2696	25.3257	25.264	24.9072	24.7975	25.4177	25.7348	25.4764	25.5571	25.1199	25.3506	25.3814	25.0511	24.6377	24.7907	24.9746
394	712.645	11.7002	pos	TG(6:0/16:0/18:0)							GL	TG	40	0		(6:0/16:0/18:0)	(6:0)	(16:0)	(18:0)		M+NH4	C43 H82 O6 N0	0.898807	37.5357	A	23.2432	23.2213	23.1916	23.1133	20.7417	21.37	23.1635	20.579	23.7981	22.3761	22.4757	21.5248	22.4548	24.1504	25.4735	22.2537	24.7448	22.51	22.5991	23.8893	20.4329	20.9082	23.2261	23.6867
395	948.895	14.5389	pos	TG(18:0/18:1/21:0)							GL	TG	57	1		(18:0/18:1/21:0)	(18:0)	(18:1)	(21:0)		M+NH4	C60 H114 O6 N0	0.905758	27.0115	A	21.9706	21.6543	22.1088	21.8743	20.8155	21.6461	22.8479	21.4147	22.5106	20.6248	21.8033	20.8731	21.3387	21.7946	23.009	21.1375	23.0073	21.5071	21.5309	22.8552	20.0462	21.5274	22.6899	22.0589
396	752.676	11.9873	pos	TG(16:0/9:0/18:1)							GL	TG	43	1		(16:0/9:0/18:1)	(16:0)	(9:0)	(18:1)		M+NH4	C46 H86 O6 N0	1.25614	23.1005	A	22.5439	22.5131	21.6942	22.4014	21.8916	22.3182	22.9783	22.0154	22.4741	21.2179	21.4112	20.9282	22.2893	22.4061	23.3983	21.3064	22.4487	21.0418	22.2374	22.8401	20.7315	21.1459	21.6056	23.6649
397	780.708	12.4207	pos	TG(15:0/14:0/16:1)							GL	TG	45	1		(15:0/14:0/16:1)	(15:0)	(14:0)	(16:1)		M+NH4	C48 H90 O6 N0	3.25662	22.5536	A	23.3343	23.0404	22.832	23.0095	22.6333	23.2911	23.0426	23.5663	24.2616	22.8841	22.9742	23.1479	23.4148	24.0063	24.3614	23.0504	23.9138	23.1455	22.6769	23.7524	22.7239	22.9213	23.5238	23.4525
398	990.942	14.9634	pos	TG(18:0/18:1/24:0)							GL	TG	60	1		(18:0/18:1/24:0)	(18:0)	(18:1)	(24:0)		M+NH4	C63 H120 O6 N0	1.4426	13.2084	A	21.62	21.4093	21.5743	21.4197	20.4966	21.6547	22.4601	21.1036	22.1139	20.797	21.7778	21.0414	21.38	21.5199	22.3907	21.0969	22.4664	20.9923	21.4901	22.3511	20.2994	21.3229	21.7762	20.8942
399	840.708	11.7494	pos	TG(16:0/12:0/22:6)							GL	TG	50	6		(16:0/12:0/22:6)	(16:0)	(12:0)	(22:6)		M+NH4	C53 H90 O6 N0	1.13294	46.5544	A	26.109	26.1126	26.072	26.1031	23.9781	23.1201	23.5745	23.1345	22.3974	22.8835	22.4542	22.8347	24.9162	23.1444	21.9625	22.6893	23.1546	23.1289	22.1617	22.5953	23.1724	23.1736	22.1735	30.4442
400	937.822	14.0948	pos	TG(20:0/18:1/20:4)							GL	TG	58	5		(20:0/18:1/20:4)	(20:0)	(18:1)	(20:4)		M+H	C61 H108 O6	3.31776	11.5182	A	26.314	26.3484	26.2716	26.2746	24.9348	25.5394	27.0865	25.3661	26.4374	24.4772	25.3532	25.2222	25.8127	26.3768	27.2147	25.2643	27.0678	25.9963	26.0534	27.1982	24.3729	25.2272	26.8177	27.1594
401	970.88	14.0241	pos	TG(18:1/18:2/23:1)							GL	TG	59	4		(18:1/18:2/23:1)	(18:1)	(18:2)	(23:1)		M+NH4	C62 H112 O6 N0	2.19437	6.54025	A	22.6284	22.8351	23.1291	22.5479	21.5831	21.8922	23.6636	21.5094	22.8411	20.3892	21.4849	20.6203	21.5184	22.2215	23.9485	21.4716	22.8286	21.7142	22.6355	23.4406	19.682	21.259	23.2801	24.4989
402	810.526	5.83454	pos	PS(18:1/18:1)				60568			GP	PS	36	2		(18:1/18:1)	(18:1)	(18:1)			M+Na	C42 H78 O10 N1 P1 Na0	2.08195	12.3237	A	22.6501	22.5077	22.4368	22.5349	22.711	22.6404	21.8678	23.4022	23.3605	22.7963	22.0149	24.5733	22.2817	21.5158	22.245	22.0879	23.1599	20.9129	21.605	20.9791	23.5145	23.2422	23.5085	23.0981
403	804.708	12.094	pos	TG(16:0/13:1/18:2)							GL	TG	47	3		(16:0/13:1/18:2)	(16:0)	(13:1)	(18:2)		M+NH4	C50 H90 O6 N0	1.37127	44.1082	A	23.7085	23.6732	23.7977	24.226	21.0841	21.1582	23.3912	20.9079	22.8253	20.399	20.6082	19.5403	22.8076	22.3459	23.2775	20.7198	22.1504	22.4009	22.9277	23.0067	21.6324	20.6543	22.2467	26.5709
404	652.551	9.46086	pos	TG(4:0/14:0/18:2)							GL	TG	36	2		(4:0/14:0/18:2)	(4:0)	(14:0)	(18:2)		M+NH4	C39 H70 O6 N0	0.917216	40.5025	A	23.4493	23.4994	23.5421	23.469	21.1823	19.2688	24.9298	19.467	24.931	21.9594	22.9591	20.9028	21.5054	24.8002	25.4267	22.0267	24.5768	22.9589	23.6422	24.5467	20.0723	20.9989	23.7038	23.711
405	867.744	13.2547	pos	TG(16:0/17:0/20:5)							GL	TG	53	5		(16:0/17:0/20:5)	(16:0)	(17:0)	(20:5)		M+H	C56 H98 O6	3.64332	11.6411	A	27.2837	27.244	27.303	27.2264	26.8969	27.2397	27.1346	27.4879	27.3256	26.6684	26.482	27.5236	27.2951	27.5124	27.5893	26.9145	27.0917	27.2335	27.1388	27.2881	25.8792	27.3103	27.705	25.9779
406	882.755	12.4924	pos	TG(15:0/18:2/20:4)							GL	TG	53	6		(15:0/18:2/20:4)	(15:0)	(18:2)	(20:4)		M+NH4	C56 H96 O6 N0	2.50066	39.0749	A	25.2409	25.6854	25.4184	25.5185	24.923	23.8771	25.4242	23.6483	23.4825	23.2294	21.6488	23.2758	25.444	21.3187	12.4051	23.694	22.6382	23.7027	25.2211	24.9459	22.1534	24.5501	23.5909	27.0784
407	863.712	12.5524	pos	TG(15:0/18:2/20:5)							GL	TG	53	7		(15:0/18:2/20:5)	(15:0)	(18:2)	(20:5)		M+H	C56 H94 O6	3.3292	12.6724	A	25.9062	25.8288	25.6418	25.5621	25.4551	25.2671	26.0494	24.8316	25.5923	24.3418	23.967	24.1028	25.5777	25.4861	26.0899	24.1522	24.8189	25.1581	25.7361	25.7844	23.2847	25.2499	25.5122	25.0209
409	891.744	12.9577	pos	TG(17:0/18:2/20:5)							GL	TG	55	7		(17:0/18:2/20:5)	(17:0)	(18:2)	(20:5)		M+H	C58 H98 O6	4.08915	10.9614	A	26.3696	26.3522	26.2744	26.3595	25.9962	25.7715	26.3873	25.0607	25.7558	24.659	24.7469	24.307	25.7723	25.9445	26.5006	24.6425	25.3628	25.4864	25.9884	26.1149	24.194	25.6079	26.0779	25.8113
410	911.806	14.0695	pos	TG(18:0/18:0/20:4)	C00422	mmu00561,mmu04714,mmu04923,mmu04931,mmu04975,mmu04977,mmu04979,mmu05417	Glycerolipid metabolism|Thermogenesis|Regulation of lipolysis in adipocytes|Insulin resistance|Fat digestion and absorption|Vitamin digestion and absorption|Cholesterol metabolism|Lipid and atherosclerosis				GL	TG	56	4		(18:0/18:0/20:4)	(18:0)	(18:0)	(20:4)		M+H	C59 H106 O6	3.69977	10.391	A	27.4079	27.4461	27.3946	27.3497	25.6872	26.2521	27.9942	26.0363	27.6023	26.1435	26.8677	26.3418	27.2066	27.7627	28.5371	26.8314	28.3235	27.2026	27.117	28.1468	25.7694	26.2743	28.0871	27.5683
411	909.791	13.79	pos	TG(18:0/18:1/20:4)	C00422	mmu00561,mmu04714,mmu04923,mmu04931,mmu04975,mmu04977,mmu04979,mmu05417	Glycerolipid metabolism|Thermogenesis|Regulation of lipolysis in adipocytes|Insulin resistance|Fat digestion and absorption|Vitamin digestion and absorption|Cholesterol metabolism|Lipid and atherosclerosis				GL	TG	56	5		(18:0/18:1/20:4)	(18:0)	(18:1)	(20:4)		M+H	C59 H104 O6	3.62113	10.3843	A	28.9949	29.002	28.9887	28.9473	28.3265	28.6311	29.1084	28.6786	28.9453	27.7825	28.6436	28.6035	28.944	29.1417	29.2774	28.6165	29.1105	29.0005	28.9672	29.1972	28.0988	28.6129	29.0968	29.0657
412	999.744	12.196	pos	TG(20:4/22:6/22:6)							GL	TG	64	16		(20:4/22:6/22:6)	(20:4)	(22:6)	(22:6)		M+H	C67 H98 O6	3.90047	8.60885	A	23.8355	23.7566	23.6931	23.7993	22.5484	24.1787	24.3656	22.4904	23.5897	23.2652	20.6198	20.922	24.2572	21.4753	21.5509	23.1101	22.6535	23.0391	24.3687	23.7525	22.8199	23.5959	23.9221	23.4811
413	507.442	6.99561	neg	OAHFA(16:1/16:0)							FA	OAHFA	32	1		(16:1/16:0)	(16:1)	(16:0)			M-H	C32 H60 O4	0.554802	13.0912	A	23.3035	23.46	23.3136	23.2608	22.611	23.1169	23.334	23.208	23.2958	23.0911	22.8977	24.0847	22.8408	23.096	23.9911	23.5643	24.2589	23.3161	22.7995	23.1455	22.8331	22.8171	22.707	21.8672
414	788.544	5.55325	pos	PG(16:0/20:4)				84526			GP	PG	36	4		(16:0/20:4)	(16:0)	(20:4)			M+NH4	C42 H75 O10 N0 P1	1.11031	17.8852	A	25.4763	25.6921	25.9858	25.999	24.3109	25.4171	25.5215	26.6411	26.8949	26.3669	24.5761	24.9854	25.759	25.7437	24.8982	25.9631	24.7863	25.4582	24.76	26.307	26.2509	26.2462	25.5073	25.7456
415	712.587	9.02657	pos	DG(24:5/18:2)							GL	DG	42	7		(24:5/18:2)	(24:5)	(18:2)			M+NH4	C45 H74 O5 N0	1.17245	28.7263	A	24.2835	24.059	24.0722	24.1695	25.005	24.1169	25.1392	23.8132	24.3903	23.857	22.09	23.8124	24.5574	22.4192	22.3792	23.703	23.4779	23.164	24.5643	24.228	18.2328	24.3077	24.147	25.8503
417	812.522	6.72311	pos	PE(20:4/22:6)	C00350	mmu00563,mmu00564,mmu04136,mmu04140,mmu04723,mmu05167	Glycosylphosphatidylinositol (GPI)-anchor biosynthesis|Glycerophospholipid metabolism|Autophagy - other|Autophagy - animal|Retrograde endocannabinoid signaling|Kaposi sarcoma-associated herpesvirus infection				GP	PE	42	10		(20:4/22:6)	(20:4)	(22:6)			M+H	C47 H74 O8 N1 P1	3.38879	15.826	A	26.1102	26.093	26.0533	26.098	25.7658	25.3395	26.0095	25.3357	25.6814	26.0129	27.5071	27.5353	25.6667	27.0987	25.9206	26.4563	25.7249	26.7015	25.2343	25.6786	26.2224	24.7101	25.5262	25.0168
418	942.848	13.6806	pos	TG(18:1/18:2/21:1)							GL	TG	57	4		(18:1/18:2/21:1)	(18:1)	(18:2)	(21:1)		M+NH4	C60 H108 O6 N0	4.47736	42.9322	A	24.6765	24.5701	24.7429	24.7389	23.5712	23.6028	25.8588	23.5194	24.6398	23.0306	22.4557	22.6787	23.981	23.8466	25.4135	22.7967	24.3153	23.6367	24.5947	25.3361	21.5226	23.6215	24.6418	26.8213
419	889.728	12.6085	pos	TG(20:5/17:1/18:2)							GL	TG	55	8		(20:5/17:1/18:2)	(20:5)	(17:1)	(18:2)		M+H	C58 H96 O6	3.75898	6.60269	A	25.2142	25.1502	25.285	25.2421	24.8449	24.558	25.3913	24.0864	24.7056	23.5168	23.3825	22.4813	24.3862	24.5312	25.1894	23.2644	23.8428	24.2506	25.0875	25.0455	22.7255	24.2441	24.8268	24.4903
420	897.55	5.99521	neg	PI(19:1/20:4)							GP	PI	39	5		(19:1/20:4)	(19:1)	(20:4)			M-H	C48 H83 O13 N0 P1	1.6294	14.4393	A	21.4944	21.7488	21.3655	20.8148	20.3793	22.0793	17.8061	22.1756	22.0158	21.103	21.0701	20.6269	18.2071	21.2444	20.0933	20.8658	18.4907	20.06	18.1905	19.4095	18.2831	20.9185	20.601	18.731
421	851.712	12.7044	pos	TG(16:0/16:1/20:5)							GL	TG	52	6		(16:0/16:1/20:5)	(16:0)	(16:1)	(20:5)		M+H	C55 H94 O6	4.7275	11.7476	A	28.4549	28.3932	28.4058	28.4256	28.2596	28.1747	28.2836	28.5722	29.0314	28.3974	28.8003	28.9493	28.7093	29.1682	28.9576	28.7194	28.8122	28.7412	28.2416	28.5664	28.1212	28.3901	28.5666	27.3254
422	946.786	12.1308	pos	TG(22:5/18:2/18:2)							GL	TG	58	9		(22:5/18:2/18:2)	(22:5)	(18:2)	(18:2)		M+NH4	C61 H100 O6 N0	2.3083	44.3672	A	27.6551	27.6104	27.5982	27.6236	26.9033	26.2157	27.6895	24.4318	25.8079	24.8893	22.5943	22.8769	27.0635	23.1629	23.4329	24.3181	24.588	25.5293	27.6127	26.7231	23.373	25.6242	26.347	29.8295
423	855.744	13.4981	pos	TG(16:0/16:0/20:4)	C00422	mmu00561,mmu04714,mmu04923,mmu04931,mmu04975,mmu04977,mmu04979,mmu05417	Glycerolipid metabolism|Thermogenesis|Regulation of lipolysis in adipocytes|Insulin resistance|Fat digestion and absorption|Vitamin digestion and absorption|Cholesterol metabolism|Lipid and atherosclerosis				GL	TG	52	4		(16:0/16:0/20:4)	(16:0)	(16:0)	(20:4)		M+H	C55 H98 O6	3.61495	34.3131	A	25.2515	25.1893	25.0809	25.014	28.3645	24.7087	24.7802	24.6424	25.553	28.8973	29.0106	25.7101	25.1182	25.3384	25.2896	25.2185	25.6083	25.3664	25.0581	24.8447	28.3796	24.9591	25.735	24.7563
424	881.759	13.4544	pos	TG(18:1/18:1/18:3)							GL	TG	54	5		(18:1/18:1/18:3)	(18:1)	(18:1)	(18:3)		M+H	C57 H100 O6	3.01269	43.3988	A	29.5444	29.501	29.5075	29.6673	29.7035	29.8929	29.4764	29.8938	29.482	29.5971	29.5074	30.128	28.2506	29.6937	29.4702	29.8596	29.5015	29.5597	29.462	29.398	29.4918	30.0408	29.4844	29.1659
426	901.728	12.6464	pos	TG(18:3/18:2/20:4)							GL	TG	56	9		(18:3/18:2/20:4)	(18:3)	(18:2)	(20:4)		M+H	C59 H96 O6	3.52708	13.2558	A	28.2814	28.2232	28.1834	28.6082	28.5498	28.3272	28.5606	27.7797	27.2302	27.7978	26.0358	26.7696	28.1991	26.1063	26.2093	27.1836	26.889	27.6159	28.1339	28.931	26.5078	28.0673	27.7966	28.9236
427	965.853	14.3944	pos	TG(26:4/16:0/18:1)							GL	TG	60	5		(26:4/16:0/18:1)	(26:4)	(16:0)	(18:1)		M+H	C63 H112 O6	4.16882	11.0484	A	24.2071	23.9204	23.9202	23.9227	23.008	23.4311	25.0235	23.0895	24.6124	22.5134	23.3391	23.2587	23.427	23.9352	25.2965	23.1531	25.1555	23.5481	23.5944	24.8164	22.0254	23.5283	24.7797	24.5642
428	533.458	7.16768	neg	OAHFA(18:2/16:0)							FA	OAHFA	34	2		(18:2/16:0)	(18:2)	(16:0)			M-H	C34 H62 O4	0.68146	15.8679	A	23.7077	23.6589	24.09	23.8885	23.9435	23.498	24.0865	23.9251	23.6314	24.1592	24.3654	24.2998	23.2286	23.4648	24.2623	23.9951	25.0574	24.6643	23.9424	23.1962	23.2101	23.7449	24.8468	22.543
429	557.458	6.81311	neg	OAHFA(20:4/16:0)							FA	OAHFA	36	4		(20:4/16:0)	(20:4)	(16:0)			M-H	C36 H62 O4	1.39299	14.0346	A	21.8142	22.3921	22.5153	21.8926	22.4414	20.737	22.6709	22.7095	22.1038	21.4834	22.6614	22.908	22.9774	22.7168	22.2296	21.9455	22.9337	22.6302	22.441	21.7881	21.0576	22.3204	22.8667	21.7665
430	876.576	6.95636	neg	PC(17:1/22:6)							GP	PC	39	7		(17:1/22:6)	(17:1)	(22:6)			M+CH3COO	C47 H80 O8 N1 P1	0.507052	23.0675	A	25.5965	24.9096	25.1174	25.0497	25.2228	25.4464	24.8177	25.4462	24.8624	25.2766	24.3639	24.4457	23.7975	24.9296	25.0572	25.2624	24.3007	24.4501	23.9371	24.3395	25.0577	25.047	25.2248	23.4819
431	900.67	10.0484	neg	PC(22:0/18:2)	C00157	mmu00564,mmu00590,mmu00591,mmu00592,mmu04723,mmu04981,mmu05231	Glycerophospholipid metabolism|Arachidonic acid metabolism|Linoleic acid metabolism|alpha-Linolenic acid metabolism|Retrograde endocannabinoid signaling|Folate transport and metabolism|Choline metabolism in cancer				GP	PC	40	2		(22:0/18:2)	(22:0)	(18:2)			M+CH3COO	C48 H92 O8 N1 P1	1.18075	25.676	A	22.7606	22.4724	23.3069	22.5899	22.4606	23.757	22.1662	22.7525	22.9979	23.0468	23.604	21.7178	23.035	22.2567	23.7605	23.0513	22.7785	21.7782	23.1542	23.066	22.7196	22.6101	23.2862	21.9765
432	898.654	9.31589	neg	PC(22:1/18:2)	C00157	mmu00564,mmu00590,mmu00591,mmu00592,mmu04723,mmu04981,mmu05231	Glycerophospholipid metabolism|Arachidonic acid metabolism|Linoleic acid metabolism|alpha-Linolenic acid metabolism|Retrograde endocannabinoid signaling|Folate transport and metabolism|Choline metabolism in cancer	88736			GP	PC	40	3		(22:1/18:2)	(22:1)	(18:2)			M+CH3COO	C48 H90 O8 N1 P1	0.441182	13.2776	A	24.1713	24.3445	24.1177	24.679	24.4782	24.4068	23.8073	24.3655	24.4854	24.6173	24.0125	23.6565	23.9703	24.3583	24.4497	24.16	24.32	24.1287	23.9874	23.7986	24.4836	23.9762	24.8514	23.3054
433	922.654	8.96946	neg	PC(24:5/18:0)							GP	PC	42	5		(24:5/18:0)	(24:5)	(18:0)			M+CH3COO	C50 H90 O8 N1 P1	1.57538	27.2759	A	22.2959	22.4232	22.5964	22.8345	23.3483	23.2744	23.3351	22.5621	23.0437	22.9754	23.2658	22.1517	22.3565	22.2866	23.529	23.1327	23.0592	22.9536	24.2244	22.4007	23.2049	22.8468	23.3764	21.6917
434	920.639	8.9725	neg	PC(20:0/22:6)	C00157	mmu00564,mmu00590,mmu00591,mmu00592,mmu04723,mmu04981,mmu05231	Glycerophospholipid metabolism|Arachidonic acid metabolism|Linoleic acid metabolism|alpha-Linolenic acid metabolism|Retrograde endocannabinoid signaling|Folate transport and metabolism|Choline metabolism in cancer	86221			GP	PC	42	6		(20:0/22:6)	(20:0)	(22:6)			M+CH3COO	C50 H88 O8 N1 P1	1.24747	21.7683	A	22.9963	23.1894	22.8672	22.9011	23.5277	23.6202	22.2552	22.3376	22.977	23.3814	21.7685	20.6284	22.4263	22.772	21.7305	22.8374	22.7128	22.7806	22.2594	22.1886	23.7074	23.038	24.1372	22.4995
435	812.544	5.30754	pos	PG(16:0/22:6)				89088			GP	PG	38	6		(16:0/22:6)	(16:0)	(22:6)			M+NH4	C44 H75 O10 N0 P1	1.22759	16.2213	A	25.6486	25.5327	25.5984	25.5701	24.4508	25.1202	25.8519	26.0879	26.3492	25.8035	26.2132	26.1978	25.2594	25.273	24.5802	25.751	24.4242	25.0748	25.0058	25.7205	26.0414	25.5513	25.6421	25.8811
436	784.512	5.78432	pos	PS(16:0/20:4)				90029			GP	PS	36	4		(16:0/20:4)	(16:0)	(20:4)			M+H	C42 H74 O10 N1 P1	1.50727	16.2067	A	26.2262	26.2182	26.1719	26.202	26.2752	26.0842	25.7185	26.4298	26.6326	26.4254	26.1258	26.6335	26.2407	25.4433	25.7438	25.9734	26.2638	25.8684	25.826	25.6544	26.8778	26.2258	26.4311	26.1329
437	664.587	9.76382	pos	DG(18:0/20:3)				84433			GL	DG	38	3		(18:0/20:3)	(18:0)	(20:3)			M+NH4	C41 H74 O5 N0	1.75819	34.3317	A	26.7737	26.7282	26.9514	26.75	26.6176	28.0186	27.7002	27.3578	26.6638	25.9925	26.0461	27.0068	27.0572	26.2026	26.1598	26.322	26.1148	26.3187	27.0742	27.9816	25.2863	27.3065	26.4913	27.3903
438	710.572	8.59786	pos	DG(24:6/18:2)							GL	DG	42	8		(24:6/18:2)	(24:6)	(18:2)			M+NH4	C45 H72 O5 N0	2.22704	20.5875	A	24.7646	24.7575	24.7668	24.7499	25.9677	24.4496	25.5729	23.7301	24.4474	25.0218	20.4225	23.2548	25.0352	22.5921	21.7777	23.99	22.863	24.7902	24.5177	25.2163	24.6342	24.877	25.7407	25.4971
440	672.556	8.99454	pos	DG(17:0/22:6)							GL	DG	39	6		(17:0/22:6)	(17:0)	(22:6)			M+NH4	C42 H70 O5 N0	1.34185	21.9228	A	24.3825	24.4019	24.365	24.4491	23.7095	24.4875	25.0609	25.1032	25.1574	24.0189	24.3864	24.9611	24.8507	24.2305	24.027	25.0997	23.5332	22.0366	24.4887	25.297	21.6371	24.9374	23.1734	25.9263
441	630.509	7.36332	pos	DG(18:4/18:2)							GL	DG	36	6		(18:4/18:2)	(18:4)	(18:2)			M+NH4	C39 H64 O5 N0	1.0603	23.1482	A	23.9861	23.9101	23.9634	23.9268	23.8886	21.8787	24.0103	18.3354	21.8866	22.6401	2.62331	19.4399	23.7948	2.62331	17.2897	20.9213	20.7038	23.4102	22.0771	22.6217	21.8017	22.8002	24.0633	27.5464
442	606.509	7.73696	pos	DG(16:2/18:2)							GL	DG	34	4		(16:2/18:2)	(16:2)	(18:2)			M+NH4	C37 H64 O5 N0	2.28433	33.8244	A	23.3829	23.5512	23.2928	23.3416	23.0871	21.9973	23.9303	21.2011	21.8499	20.6779	18.4069	22.2457	24.4425	20.743	21.9633	21.3716	21.9197	21.9885	23.0299	23.3109	17.8148	23.2616	23.5981	27.0831
443	841.762	13.8904	pos	TG(18:0p/16:0/16:0)							GL	TG	50	0	p	(18:0p/16:0/16:0)	(18:0p)	(16:0)	(16:0)		M+Na	C53 H102 O5 Na0	0.864294	5.86973	A	25.0046	25.051	25.041	25.0378	24.6864	25.351	25.397	25.5981	25.0899	24.4974	25.2414	25.3512	25.3446	25.5867	25.377	25.8034	25.4698	24.8211	25.6934	25.4165	23.529	24.8548	23.8175	23.2184
444	922.88	14.5003	pos	TG(18:0/18:0/19:0)							GL	TG	55	0		(18:0/18:0/19:0)	(18:0)	(18:0)	(19:0)		M+NH4	C58 H112 O6 N0	1.19141	6.84069	A	20.9211	21.1598	20.9971	21.0631	20.0929	20.2452	21.9244	20.3058	21.5275	20.6359	20.7823	19.8512	21.2601	20.7688	21.8521	20.3862	21.71	20.6118	20.493	21.4525	19.4943	20.5999	21.8569	19.9737
445	971.712	11.647	pos	TG(20:5/20:5/22:6)							GL	TG	62	16		(20:5/20:5/22:6)	(20:5)	(20:5)	(22:6)		M+H	C65 H94 O6	3.17118	5.14071	A	22.7848	22.8702	22.805	22.8095	22.7895	21.8137	22.732	20.3809	22.0405	21.509	19.41	19.0929	22.8852	20.582	20.2429	21.5543	20.8572	20.9	22.2021	21.4522	20.2219	21.7488	22.0492	24.8411
446	752.56	9.10036	neg	PE(18:0p/20:3)							GP	PE	38	3	p	(18:0p/20:3)	(18:0p)	(20:3)			M-H	C43 H80 O7 N1 P1	1.84101	26.9512	A	28.3332	28.1158	28.2507	28.1072	28.2436	27.602	27.166	27.2562	27.4805	27.8354	27.9369	28.0601	28.2245	24.9057	27.836	27.9743	28.0927	27.7939	28.0859	27.6677	27.9509	27.7703	28.2581	27.9909
447	652.456	4.9775	neg	LPC(23:0)							GP	LPC	23	0		(23:0)	(23:0)				M+CH3COO	C31 H64 O7 N1 P1	3.59177	5.4426	A	21.2749	21.1007	21.0225	20.8134	21.1342	20.9545	21.1536	20.9712	21.0977	21.4964	20.9646	20.5419	19.2634	20.8592	20.5807	20.3405	20.0445	20.8231	20.6227	19.9594	20.8837	21.2284	21.9611	20.6454
448	743.618	11.745	pos	TG(16:0/8:0/20:4)							GL	TG	44	4		(16:0/8:0/20:4)	(16:0)	(8:0)	(20:4)		M+H	C47 H82 O6	4.32678	14.189	A	23.3625	23.1377	23.2948	23.2725	21.3032	22.3626	23.3316	21.1862	23.8303	21.477	22.3656	21.432	22.632	24.1841	25.295	22.3673	24.4571	22.9879	23.1175	23.9598	20.5725	21.1391	22.4995	23.5359
449	828.708	11.8862	pos	TG(18:2/13:1/18:2)							GL	TG	49	5		(18:2/13:1/18:2)	(18:2)	(13:1)	(18:2)		M+NH4	C52 H90 O6 N0	1.56565	47.959	A	23.5714	23.766	22.7787	23.5777	19.6652	19.3016	21.2535	19.1886	20.1168	17.4714	14.8979	15.8894	19.5574	18.4261	21.8698	17.2912	19.8693	19.4914	21.6473	21.5256	17.9328	18.2926	21.681	27.0476
450	871.775	13.8667	pos	TG(19:1/16:0/18:2)							GL	TG	53	3		(19:1/16:0/18:2)	(19:1)	(16:0)	(18:2)		M+H	C56 H102 O6	4.6187	6.22424	A	23.6283	23.7509	23.6114	23.6609	22.8386	22.4622	24.0187	22.4394	23.9841	23.7579	23.0588	22.5154	23.8827	23.9113	24.2549	22.816	23.8296	23.2531	23.343	24.1002	22.4064	22.8689	24.7369	22.7307
453	1020.8	12.1071	pos	TG(24:6/18:2/22:6)							GL	TG	64	14		(24:6/18:2/22:6)	(24:6)	(18:2)	(22:6)		M+NH4	C67 H102 O6 N0	1.45814	17.1486	A	23.0442	22.8886	22.7598	22.9898	23.6063	22.6375	23.682	21.2928	22.3314	21.6401	18.2015	18.7632	23.3857	19.9095	19.9008	21.2922	20.9928	21.569	24.0445	23.0112	20.4729	22.0021	22.9211	24.2954
454	715.587	11.2535	pos	TG(6:0/16:0/20:4)							GL	TG	42	4		(6:0/16:0/20:4)	(6:0)	(16:0)	(20:4)		M+H	C45 H78 O6	4.98537	18.452	A	23.5439	23.51	23.4889	23.5226	20.0534	20.7963	23.6951	18.9094	24.4666	21.4954	23.2476	21.4021	22.2498	25.1284	26.1515	22.8287	25.1855	23.3397	23.5117	24.3702	20.1821	20.8355	22.8507	22.5278
455	847.681	11.9611	pos	TG(14:0/18:3/20:5)							GL	TG	52	8		(14:0/18:3/20:5)	(14:0)	(18:3)	(20:5)		M+H	C55 H90 O6	3.63518	9.86991	A	27.4282	27.3561	27.4649	27.3305	24.2996	23.5241	25.8341	23.1347	25.4225	23.0048	23.2352	22.3066	25.1627	25.1372	26.042	22.9829	24.3323	24.2958	24.9138	25.4207	22.2249	24.002	24.5716	27.9963
456	973.728	12.0189	pos	TG(20:5/20:4/22:6)							GL	TG	62	15		(20:5/20:4/22:6)	(20:5)	(20:4)	(22:6)		M+H	C65 H96 O6	4.0016	6.66997	A	24.9253	24.8996	24.8924	25.0342	25.491	24.331	25.2281	23.1405	24.3686	24.2249	21.9231	21.6258	25.0733	22.3233	21.9813	23.6689	23.3405	23.918	25.2752	24.7246	23.2182	24.1225	24.6828	25.0108
457	913.581	6.82254	neg	PI(18:0/22:4)				88573			GP	PI	40	4		(18:0/22:4)	(18:0)	(22:4)			M-H	C49 H87 O13 N0 P1	1.07219	24.8624	A	24.3843	24.6488	24.4509	24.1177	24.1099	24.5555	24.6782	24.7914	24.751	24.2274	23.1677	24.1385	24.9934	25.4136	23.8902	24.7597	23.9131	23.698	24.6422	25.0217	24.6017	24.3828	25.1732	23.5707
458	751.525	6.19136	pos	PEt(18:1/18:1)							GP	PEt	36	2		(18:1/18:1)	(18:1)	(18:1)			M+Na	C41 H77 O8 N0 P1 Na0	2.81232	2.28247	A	23.1575	22.7445	23.3455	22.7073	22.8267	22.2536	22.1487	21.6393	16.9971	23.2077	23.6016	23.1821	21.9077	24.6015	23.3539	24.6647	24.341	24.7387	24.7786	23.3594	22.1129	17.7106	19.9409	21.8152
459	843.744	13.5395	pos	TG(16:0/17:0/18:3)							GL	TG	51	3		(16:0/17:0/18:3)	(16:0)	(17:0)	(18:3)		M+H	C54 H98 O6	3.60829	8.19431	A	23.0087	23.1979	22.916	22.9638	23.3342	21.9828	23.3209	22.7702	23.9777	24.8684	23.729	23.0916	22.995	23.6904	23.5184	22.8063	22.9661	22.9327	22.8171	22.8386	23.1166	22.8066	24.4278	19.8673
460	963.838	14.1174	pos	TG(18:1/20:4/22:1)							GL	TG	60	6		(18:1/20:4/22:1)	(18:1)	(20:4)	(22:1)		M+H	C63 H110 O6	3.82686	8.32928	A	24.9825	25.0572	24.9838	25.0001	23.8375	24.2012	26.1579	23.6316	25.356	23.1309	23.8112	23.1863	24.1291	24.8348	26.1082	23.6836	25.7297	24.5852	24.7017	25.8888	22.8411	23.7019	25.6291	26.2099
461	961.822	13.8439	pos	TG(22:1/18:2/20:4)							GL	TG	60	7		(22:1/18:2/20:4)	(22:1)	(18:2)	(20:4)		M+H	C63 H108 O6	3.67581	8.73995	A	24.9997	24.7977	24.6881	24.9886	24.1088	24.0967	25.8036	23.6204	25.1042	23.1609	23.5303	22.9484	23.9834	24.6658	25.6289	23.5076	24.955	24.4236	24.6811	25.0009	23.05	23.7943	25.3458	25.509
462	834.508	6.42636	neg	PE(22:6/22:6)				84538			GP	PE	44	12		(22:6/22:6)	(22:6)	(22:6)			M-H	C49 H74 O8 N1 P1	2.02092	28.2479	A	24.7977	24.6931	24.7442	24.3148	24.8481	24.4139	24.5926	24.4958	24.7944	24.3907	25.4912	25.9588	23.743	25.1886	24.1652	24.7632	23.8607	24.4702	23.2456	23.7546	24.598	24.7814	25.145	25.0632
463	747.494	6.05896	pos	PEt(18:2/18:2)							GP	PEt	36	4		(18:2/18:2)	(18:2)	(18:2)			M+Na	C41 H73 O8 N0 P1 Na0	1.29562	3.89934	A	26.377	26.3458	26.3292	26.2388	26.4027	25.2704	25.8785	24.8221	21.7253	26.5841	26.4806	26.6163	25.2665	27.1274	26.1716	27.5937	27.6164	27.8739	27.7856	26.6084	25.9404	21.6588	24.6166	26.1998
464	699.494	5.72525	pos	PEt(16:0/16:0)							GP	PEt	32	0		(16:0/16:0)	(16:0)	(16:0)			M+Na	C37 H73 O8 N0 P1 Na0	4.65127	2.42784	A	21.1706	21.2204	21.5238	21.5838	21.2422	21.6125	21.2998	20.5598	18.9249	21.3679	21.3543	21.518	20.8231	22.2397	20.8845	22.1985	22.4523	23.1757	22.6406	21.7849	21.2255	20.2693	20.2461	22.1811
465	760.645	10.91	pos	TG(8:0/18:2/18:2)							GL	TG	44	4		(8:0/18:2/18:2)	(8:0)	(18:2)	(18:2)		M+NH4	C47 H82 O6 N0	0.431831	30.6528	A	22.0777	22.1071	22.0316	22.1191	19.893	19.2769	22.5782	20.9637	22.1608	19.3202	19.9287	17.8885	20.1013	22.0915	23.349	19.4496	21.3842	20.3104	21.0261	21.3632	19.9224	16.8756	20.5927	25.4679
466	771.65	12.1866	pos	TG(16:0/10:0/20:4)							GL	TG	46	4		(16:0/10:0/20:4)	(16:0)	(10:0)	(20:4)		M+H	C49 H86 O6	4.04389	7.42494	A	24.6553	24.2498	24.2448	24.1279	22.7406	22.8453	24.0341	22.312	25.1357	23.1403	23.6248	23.0054	24.1194	25.1497	25.8863	23.433	25.4817	24.5394	24.3575	25.2376	21.9194	22.5482	24.0046	22.9585
467	767.618	11.5203	pos	TG(10:0/18:3/18:3)							GL	TG	46	6		(10:0/18:3/18:3)	(10:0)	(18:3)	(18:3)		M+H	C49 H82 O6	4.10031	5.4403	A	23.191	23.1379	23.1799	23.1649	19.2343	19.953	21.1426	20.3708	20.717	19.4154	19.5309	19.7479	20.5171	20.7983	21.5266	18.4501	20.0918	19.7152	20.487	21.0035	18.9034	19.0349	20.58	26.5283
468	799.681	12.6052	pos	TG(18:4/14:0/16:0)							GL	TG	48	4		(18:4/14:0/16:0)	(18:4)	(14:0)	(16:0)		M+H	C51 H90 O6	4.26604	9.86368	A	26.0936	26.0553	25.9848	26.0432	24.7909	24.5218	25.5325	24.8696	27.2304	25.9316	26.2892	26.2048	26.1752	27.3986	27.5733	25.8523	27.5792	26.8558	26.0609	26.8474	24.8739	25.2531	26.3363	24.1836
469	825.697	12.6476	pos	TG(16:0/14:0/20:5)							GL	TG	50	5		(16:0/14:0/20:5)	(16:0)	(14:0)	(20:5)		M+H	C53 H92 O6	4.45741	10.4634	A	27.9824	27.9427	28.0228	27.9512	27.2729	26.8958	27.753	27.2291	28.6848	27.6973	28.0441	28.138	27.7227	28.7686	28.9156	27.7833	28.6696	28.2822	27.6641	28.0165	27.1918	27.2796	28.5215	26.878
470	821.665	11.8863	pos	TG(12:0/18:2/20:5)							GL	TG	50	7		(12:0/18:2/20:5)	(12:0)	(18:2)	(20:5)		M+H	C53 H88 O6	3.42411	11.7965	A	26.0207	26.0425	26.0494	26.0127	23.0599	21.7482	25.0931	21.5467	24.7242	21.7371	23.0021	21.4305	24.0426	24.4893	25.3877	22.2507	23.9463	23.6046	23.9164	24.733	21.2631	21.9753	24.0308	27.7476
471	869.759	13.5705	pos	TG(16:0/17:0/20:4)							GL	TG	53	4		(16:0/17:0/20:4)	(16:0)	(17:0)	(20:4)		M+H	C56 H100 O6	3.01632	40.5706	A	26.3783	26.2598	26.3201	26.3749	25.6546	25.9547	26.3278	25.9299	26.4253	25.8508	25.7884	26.3649	26.334	26.5081	26.5819	25.8332	26.3166	26.2067	26.2969	26.582	24.9644	26.1898	26.7592	25.6849
472	883.775	13.7381	pos	TG(18:0/18:1/18:3)							GL	TG	54	4		(18:0/18:1/18:3)	(18:0)	(18:1)	(18:3)		M+H	C57 H102 O6	3.76054	9.83146	A	29.0344	29.0538	29.0171	28.9903	28.3509	28.5798	28.9846	28.4675	29.1429	28.6583	28.8808	28.9026	29.0523	29.1436	28.9891	28.9159	29.1031	29.0001	28.8507	28.9038	28.3927	28.7757	29.2177	28.8451
473	877.728	12.758	pos	TG(16:0/18:2/20:5)							GL	TG	54	7		(16:0/18:2/20:5)	(16:0)	(18:2)	(20:5)		M+H	C57 H96 O6	4.04393	13.7771	A	29.7989	29.6917	29.755	29.7897	29.961	29.9453	29.5407	29.9222	29.7078	30.0002	29.6725	30.0084	29.5395	29.5379	29.5147	29.7708	29.6296	29.6886	29.6209	29.4292	29.7007	30.0188	29.8498	29.0335
474	897.791	13.9066	pos	TG(16:0/18:1/21:3)							GL	TG	55	4		(16:0/18:1/21:3)	(16:0)	(18:1)	(21:3)		M+H	C58 H104 O6	2.999	33.0381	A	25.35	25.324	25.3246	25.311	24.0917	24.6369	26.055	24.5185	25.3408	24.1405	24.4115	24.5588	25.3238	25.4043	26.1125	24.4707	25.5874	25.0145	25.2846	26.1889	23.2488	24.6292	25.9983	26.3042
475	893.759	13.2935	pos	TG(17:0/18:1/20:5)							GL	TG	55	6		(17:0/18:1/20:5)	(17:0)	(18:1)	(20:5)		M+H	C58 H100 O6	3.10203	24.784	A	27.3377	27.2879	27.3842	27.3731	27.0841	27.2115	27.5852	27.0506	27.0318	25.867	25.9041	26.3922	27.2032	26.9143	27.3395	26.2509	26.6574	26.8744	27.2954	27.3494	25.3465	27.0768	27.1076	26.7653
476	899.712	12.1571	pos	TG(16:1/20:4/20:5)							GL	TG	56	10		(16:1/20:4/20:5)	(16:1)	(20:4)	(20:5)		M+H	C59 H94 O6	3.33159	9.44344	A	26.7699	27.4939	27.6502	27.6152	25.4575	25.7902	26.5122	24.735	25.7943	23.807	20.4471	18.9147	26.7864	24.979	27.308	20.9914	23.8802	24.9536	26.1054	25.9107	20.8215	25.3389	27.0029	29.8923
477	919.775	13.3235	pos	TG(19:1/18:2/20:4)							GL	TG	57	7		(19:1/18:2/20:4)	(19:1)	(18:2)	(20:4)		M+H	C60 H102 O6	4.11674	8.03173	A	24.7868	24.7268	24.6982	24.6409	24.3422	24.1273	25.0175	23.8676	24.0261	22.9089	23.5792	22.3353	23.8866	23.9682	24.7655	23.1697	23.5929	23.9874	24.7749	24.6635	22.4999	23.781	24.6898	24.8613
478	927.744	12.6083	pos	TG(18:2/20:4/20:4)	C00422	mmu00561,mmu04714,mmu04923,mmu04931,mmu04975,mmu04977,mmu04979,mmu05417	Glycerolipid metabolism|Thermogenesis|Regulation of lipolysis in adipocytes|Insulin resistance|Fat digestion and absorption|Vitamin digestion and absorption|Cholesterol metabolism|Lipid and atherosclerosis				GL	TG	58	10		(18:2/20:4/20:4)	(18:2)	(20:4)	(20:4)		M+H	C61 H98 O6	3.58124	9.09722	A	27.4245	27.4333	27.4543	27.3465	26.5449	27.4774	27.9478	25.9498	26.665	25.3625	24.4628	25.58	27.5202	25.1385	25.3618	25.2025	27.0237	27.6469	27.7664	27.375	26.5943	27.1118	27.0877	26.9904
479	947.712	11.7509	pos	TG(20:5/20:4/20:5)							GL	TG	60	14		(20:5/20:4/20:5)	(20:5)	(20:4)	(20:5)		M+H	C63 H94 O6	3.28314	7.71645	A	24.9969	25.0463	24.9377	24.9532	24.1706	23.156	25.295	21.8454	23.1986	22.6754	19.7684	19.7379	24.5621	20.7103	20.2604	21.8674	21.4939	22.4173	24.6281	23.8022	20.5158	22.7592	23.7898	26.7077
480	980.864	13.6112	pos	TG(24:4/18:1/18:1)							GL	TG	60	6		(24:4/18:1/18:1)	(24:4)	(18:1)	(18:1)		M+NH4	C63 H110 O6 N0	2.39327	48.8723	A	25.394	25.469	24.9751	25.1616	24.7458	25.0975	25.8926	24.1177	24.1238	23.4126	21.5909	22.4554	24.7306	22.9224	23.8034	23.0543	24.0702	23.7468	25.3558	25.7898	23.2802	24.436	24.3648	27.4222
481	1009.92	14.2057	pos	TG(25:2/19:1/19:1)							GL	TG	63	4		(25:2/19:1/19:1)	(25:2)	(19:1)	(19:1)		M+H	C66 H120 O6	3.98694	7.30726	A	21.2758	21.2308	20.9848	21.1354	20.2181	21.5328	21.7634	19.5694	20.848	18.9598	19.6678	20.529	20.6608	20.0214	22.5069	20.8346	23.3639	21.2418	20.8477	21.5689	20.2829	19.2317	20.4125	21.9388
482	481.426	6.88918	neg	OAHFA(16:0/14:0)							FA	OAHFA	30	0		(16:0/14:0)	(16:0)	(14:0)			M-H	C30 H58 O4	0.127808	11.2735	A	22.3855	22.4381	22.5074	22.0306	21.8221	21.7875	21.6791	22.0239	23.1156	22.3823	22.2789	22.1197	22.2827	21.842	22.4432	22.0024	23.1851	22.4859	21.8455	22.289	22.5137	22.0116	22.7802	22.0954
485	812.545	6.59121	neg	PC(14:0/20:4)	C00157	mmu00564,mmu00590,mmu00591,mmu00592,mmu04723,mmu04981,mmu05231	Glycerophospholipid metabolism|Arachidonic acid metabolism|Linoleic acid metabolism|alpha-Linolenic acid metabolism|Retrograde endocannabinoid signaling|Folate transport and metabolism|Choline metabolism in cancer	86102			GP	PC	34	4		(14:0/20:4)	(14:0)	(20:4)			M+CH3COO	C42 H76 O8 N1 P1	1.34327	10.9588	A	26.6259	26.6621	26.6102	26.6815	26.7173	26.7457	26.4149	27.027	26.937	27.304	26.3907	25.931	26.7064	27.0421	26.6735	26.6021	26.5969	26.1761	26.8593	27.2429	26.6616	26.6477	26.6419	26.6623
486	874.654	9.76696	neg	PC(18:0/20:1)	C00157	mmu00564,mmu00590,mmu00591,mmu00592,mmu04723,mmu04981,mmu05231	Glycerophospholipid metabolism|Arachidonic acid metabolism|Linoleic acid metabolism|alpha-Linolenic acid metabolism|Retrograde endocannabinoid signaling|Folate transport and metabolism|Choline metabolism in cancer	86173			GP	PC	38	1		(18:0/20:1)	(18:0)	(20:1)			M+CH3COO	C46 H90 O8 N1 P1	1.23188	22.4569	A	25.4763	25.5781	25.4453	25.5139	25.6248	25.7059	25.4321	25.5321	25.6158	25.578	25.1361	25.06	25.5478	25.6101	25.8328	25.7604	25.6638	25.3517	25.4504	25.2974	25.6303	25.4893	25.6911	25.0939
487	928.701	10.7711	neg	PC(24:0/18:2)	C00157	mmu00564,mmu00590,mmu00591,mmu00592,mmu04723,mmu04981,mmu05231	Glycerophospholipid metabolism|Arachidonic acid metabolism|Linoleic acid metabolism|alpha-Linolenic acid metabolism|Retrograde endocannabinoid signaling|Folate transport and metabolism|Choline metabolism in cancer	88588			GP	PC	42	2		(24:0/18:2)	(24:0)	(18:2)			M+CH3COO	C50 H96 O8 N1 P1	1.00621	21.8389	A	22.0421	22.027	22.2501	22.1387	22.4164	22.2688	21.6458	21.6847	22.9411	22.8049	21.303	20.8047	21.8651	22.5239	22.2715	22.4192	21.5737	22.0737	20.7974	21.4545	22.2522	22.3295	22.9887	21.6079
489	835.534	6.08279	neg	PI(16:0/18:1)				88392			GP	PI	34	1		(16:0/18:1)	(16:0)	(18:1)			M-H	C43 H81 O13 N0 P1	0.920932	26.1169	A	22.8908	22.8856	23.1863	22.7265	22.3051	23.1555	22.4283	23.5844	22.974	23.0917	22.635	22.4305	22.0292	23.2791	22.3026	22.7716	23.1409	22.6411	22.4016	21.9521	23.1852	22.8959	26.8786	23.454
490	859.534	6.01879	neg	PI(16:0/20:3)				88391			GP	PI	36	3		(16:0/20:3)	(16:0)	(20:3)			M-H	C45 H81 O13 N0 P1	1.27456	18.8218	A	21.934	22.038	22.1251	21.8709	21.8879	22.9344	22.0461	22.6856	22.1492	22.3285	21.9582	22.5243	21.6565	23.2349	22.6136	22.3143	21.8984	20.5454	21.4502	21.4693	21.5733	22.0846	22.5306	20.9793
491	885.55	5.69614	neg	PI(18:1/20:3)				88628			GP	PI	38	4		(18:1/20:3)	(18:1)	(20:3)			M-H	C47 H83 O13 N0 P1	0.468037	25.5857	A	25.0969	25.2908	25.3535	25.3085	24.7982	25.9294	24.8083	24.7103	24.5806	25.2609	23.5423	24.504	25.0411	24.3601	25.7044	23.2286	25.5937	24.924	24.8788	25.0024	25.2338	25.0829	25.1072	23.943
492	438.263	1.73496	neg	LPE(15:0)							GP	LPE	15	0		(15:0)	(15:0)				M-H	C20 H42 O7 N1 P1	0.818071	24.7685	A	22.6239	22.8223	22.8472	23.0554	22.2718	22.7639	22.9562	23.666	22.9924	23.2546	23.5528	23.6696	22.3856	23.2705	22.9695	23.1126	22.4783	23.3988	22.7033	22.2368	23.1357	22.7206	23.0511	21.2732
493	852.612	8.20675	neg	PC(18:0p/20:4)							GP	PC	38	4	p	(18:0p/20:4)	(18:0p)	(20:4)			M+CH3COO	C46 H84 O7 N1 P1	0.942363	42.1451	A	25.6688	25.3475	25.3056	25.4282	25.3453	25.5732	25.4013	25.2319	25.2795	25.2719	25.4569	24.9891	25.4983	25.7218	25.9343	25.8464	26.2327	25.4628	25.8307	25.4296	25.0923	25.014	24.8366	24.9018
495	656.525	7.726	pos	DG(20:5/18:2)							GL	DG	38	7		(20:5/18:2)	(20:5)	(18:2)			M+NH4	C41 H66 O5 N0	4.94188	20.0595	A	23.9639	23.8387	23.7583	23.4031	25.0399	22.8534	24.2365	22.3737	22.8726	23.7358	18.2221	22.7763	24.4295	18.8315	18.4002	21.7652	21.0161	24.3115	22.7312	22.8759	23.3914	23.3159	25.3356	26.2709
496	1014.94	14.7131	pos	TG(26:1/18:1/18:1)							GL	TG	62	3		(26:1/18:1/18:1)	(26:1)	(18:1)	(18:1)		M+NH4	C65 H120 O6 N0	0.720701	38.0321	A	22.2388	21.9686	22.1681	21.9454	21.3732	21.8342	23.1856	21.3115	22.5775	20.8508	21.738	20.703	21.7879	21.6824	23.0232	20.9005	22.7657	21.566	21.7465	23.0948	20.0409	21.3617	22.6114	22.5935
498	867.778	13.9306	pos	TG(20:1p/16:0/16:0)							GL	TG	52	1	p	(20:1p/16:0/16:0)	(20:1p)	(16:0)	(16:0)		M+Na	C55 H104 O5 Na0	1.13685	5.81024	A	25.0949	25.1357	25.1945	25.0957	24.7822	25.3371	25.8234	25.1852	25.0622	24.428	24.3843	24.8225	25.5119	25.3034	25.5357	25.8142	25.5212	24.9561	26.0343	25.7508	23.4101	24.3757	24.2128	24.4593
499	966.755	11.6475	pos	TG(16:1/22:6/22:6)							GL	TG	60	13		(16:1/22:6/22:6)	(16:1)	(22:6)	(22:6)		M+NH4	C63 H96 O6 N0	0.878682	24.1832	A	24.075	24.048	24.0329	24.1166	23.6757	22.9494	23.9128	21.4041	23.1046	22.5656	20.3703	20.0209	24.2389	21.8543	21.3774	22.7395	22.1974	22.0569	23.406	22.6749	21.5876	22.8709	23.0594	27.5279
500	946.719	9.74821	pos	CerG2(d18:1/22:0)							SL	CerG2	40	1		(d18:1/22:0)	(d18:1)	(22:0)			M+H	C52 H99 O13 N1	1.17297	39.2801	A	22.8814	22.5517	22.5811	22.5057	22.6156	22.4771	23.976	23.4367	22.8757	22.2115	21.5854	23.091	23.5716	21.8156	22.3931	23.0609	23.5618	22.6004	22.7374	22.4035	23.244	22.0564	21.9866	23.1182
501	756.635	9.25921	pos	CerG1(d18:1/20:0)							SL	CerG1	38	1		(d18:1/20:0)	(d18:1)	(20:0)			M+H	C44 H85 O8 N1	1.27204	36.7713	A	23.2862	23.1739	23.1538	23.0912	23.172	22.606	22.9237	22.9021	22.7682	22.4013	23.4913	23.747	23.1061	23.4573	24.0142	23.7957	24.1109	23.4428	23.5747	24.1961	23.4779	22.6785	22.8889	22.6963
502	522.489	7.7515	neg	Cer(d17:1/16:0)							SP	Cer	33	1		(d17:1/16:0)	(d17:1)	(16:0)			M-H	C33 H65 O3 N1	3.63363	26.935	A	22.8941	22.694	22.7164	22.3052	22.8532	23.0066	22.8292	21.6389	23.1999	22.8424	22.2231	22.8814	22.8707	22.122	21.484	22.3005	22.6108	22.5403	22.6628	22.5792	21.9328	22.661	23.05	23.1303
503	680.525	7.41932	pos	DG(18:3/22:6)							GL	DG	40	9		(18:3/22:6)	(18:3)	(22:6)			M+NH4	C43 H66 O5 N0	3.90209	20.0155	A	23.1079	23.0667	23.1419	23.0466	24.5773	22.5227	24.0537	21.6423	23.0132	23.1992	2.62331	20.4322	23.5728	19.3522	2.62331	21.9773	19.4595	22.0249	23.0493	22.4533	22.2097	22.8007	24.3347	25.2845
504	630.509	7.76025	pos	DG(14:0/22:6)							GL	DG	36	6		(14:0/22:6)	(14:0)	(22:6)			M+NH4	C39 H64 O5 N0	4.44001	18.2971	A	22.5576	22.3483	22.7833	22.3953	23.4138	21.8149	23.2055	22.0137	22.8816	22.1159	19.7931	22.4205	23.5465	21.7768	20.2135	22.9833	20.5947	18.1184	21.0455	22.8755	19.1239	22.6053	22.6112	26.072
506	939.838	14.3772	pos	TG(20:0/18:1/20:3)							GL	TG	58	4		(20:0/18:1/20:3)	(20:0)	(18:1)	(20:3)		M+H	C61 H110 O6	4.28422	10.6976	A	23.7332	23.7409	23.7444	23.7194	22.4763	23.0185	24.6166	22.5397	24.1218	22.5769	23.3302	22.7077	23.0442	23.8937	25.0611	22.9851	24.9909	23.3011	23.2462	24.5754	21.8157	22.7477	24.6603	23.7236
508	713.571	10.7656	pos	TG(6:0/16:0/20:5)							GL	TG	42	5		(6:0/16:0/20:5)	(6:0)	(16:0)	(20:5)		M+H	C45 H76 O6	4.82568	32.0073	A	24.702	24.5296	24.6487	24.5739	22.5025	21.7032	25.541	21.1382	25.7895	23.1916	24.1698	22.4052	22.6472	25.9721	27.1594	23.7321	25.8701	24.3127	24.6672	25.3424	21.7811	22.074	24.5863	24.2406
509	711.556	10.2521	pos	TG(4:0/18:1/20:5)							GL	TG	42	6		(4:0/18:1/20:5)	(4:0)	(18:1)	(20:5)		M+H	C45 H74 O6	4.37136	4.87425	A	23.9003	23.7758	23.779	23.7324	22.0328	20.6446	25.1091	20.1113	25.2215	21.6738	23.4244	21.3039	20.9269	25.2741	26.3347	22.5784	24.6487	23.5289	23.8907	24.5322	21.235	20.7584	23.8896	23.083
510	910.786	13.7895	pos	TG(15:1/20:1/20:4)							GL	TG	55	6		(15:1/20:1/20:4)	(15:1)	(20:1)	(20:4)		M+NH4	C58 H100 O6 N0	4.9238	4.65015	A	28.1261	28.1821	28.1736	28.1793	27.5309	27.9847	28.482	27.9164	28.1784	26.9725	27.807	27.7237	28.1179	28.3269	28.4709	27.9741	28.3776	28.174	28.1564	28.4158	27.293	27.8374	28.2976	28.1782
511	1002.94	14.8666	pos	TG(25:0/18:1/18:1)							GL	TG	61	2		(25:0/18:1/18:1)	(25:0)	(18:1)	(18:1)		M+NH4	C64 H120 O6 N0	1.27478	4.84208	A	20.1586	20.365	20.273	20.2543	19.2043	20.3149	21.3793	19.9034	20.7811	18.7981	19.9115	19.7305	19.5819	19.7466	21.4136	19.2491	21.172	19.5721	19.9504	21.0995	17.3999	19.9537	20.6598	20.2155
512	1012.93	14.451	pos	TG(26:0/18:2/18:2)							GL	TG	62	4		(26:0/18:2/18:2)	(26:0)	(18:2)	(18:2)		M+NH4	C65 H118 O6 N0	1.28986	8.00262	A	22.1433	22.2217	22.2253	22.1117	21.5252	21.7656	23.0746	21.4154	22.4304	20.9619	21.0672	20.7543	21.6111	21.6848	23.3441	21.2414	23.2957	21.8632	21.9683	22.9251	20.8888	21.2465	22.4966	23.1714
513	698.513	8.27554	neg	PE(16:0p/18:2)							GP	PE	34	2	p	(16:0p/18:2)	(16:0p)	(18:2)			M-H	C39 H74 O7 N1 P1	1.70143	24.5201	A	25.3283	25.4689	25.1101	25.0722	25.097	25.1176	25.0348	25.5331	25.821	26.0209	24.8547	24.6825	24.383	25.4686	25.8356	24.7739	25.2749	25.4313	24.6409	24.2869	25.749	25.1131	26.0721	24.6666
514	773.509	6.17404	pos	PEt(18:1/20:4)							GP	PEt	38	5		(18:1/20:4)	(18:1)	(20:4)			M+Na	C43 H75 O8 N0 P1 Na0	1.70712	6.40809	A	24.999	24.8742	24.8248	24.8898	24.765	24.2491	24.5637	24.0807	20.8506	25.1829	25.4059	25.2332	24.1092	26.2395	25.4927	26.2326	25.8316	26.3448	26.1119	25.1376	24.4548	20.5296	22.8348	23.7402
515	786.661	11.1497	pos	TG(10:0/18:2/18:3)							GL	TG	46	5		(10:0/18:2/18:3)	(10:0)	(18:2)	(18:3)		M+NH4	C49 H84 O6 N0	1.08239	41.61	A	22.0268	22.3601	22.2201	22.3148	19.457	20.7769	19.3144	18.5333	18.7138	17.8562	17.6543	17.7055	20.1481	18.6516	20.8033	17.2186	19.5962	17.4524	19.9237	21.1094	19.7122	17.022	19.4629	26.8909
517	802.692	11.8155	pos	TG(11:0/18:2/18:2)							GL	TG	47	4		(11:0/18:2/18:2)	(11:0)	(18:2)	(18:2)		M+NH4	C50 H88 O6 N0	0.9175	35.675	A	22.9675	23.1246	23.1149	23.1575	21.7051	20.9862	22.6538	22.1462	23.0577	22.3089	20.3545	21.7161	22.1109	21.2875	22.8559	22.4653	22.0984	20.5624	22.3822	21.7912	19.062	22.1766	21.7311	26.8487
520	659.525	10.0426	pos	TG(4:0/16:1/18:3)							GL	TG	38	4		(4:0/16:1/18:3)	(4:0)	(16:1)	(18:3)		M+H	C41 H70 O6	3.84591	7.19723	A	22.347	22.3267	22.1959	22.4114	19.2852	16.4219	22.5573	2.62331	23.7338	20.6852	21.842	20.239	21.0096	23.9189	24.8231	21.6691	23.9176	22.0846	22.5631	23.3832	18.3795	19.8533	21.8673	20.7251
521	689.571	11.174	pos	TG(6:0/16:0/18:3)							GL	TG	40	3		(6:0/16:0/18:3)	(6:0)	(16:0)	(18:3)		M+H	C43 H76 O6	3.39554	2.4799	A	22.7089	22.534	22.4298	22.3653	20.4492	20.0288	22.6238	17.1952	23.3973	21.8806	22.1696	20.9458	21.1788	23.9302	24.924	21.9521	24.2908	22.1734	22.1703	22.9804	19.2657	20.2707	22.7746	20.71
522	741.603	11.2967	pos	TG(6:0/18:1/20:4)							GL	TG	44	5		(6:0/18:1/20:4)	(6:0)	(18:1)	(20:4)		M+H	C47 H80 O6	4.07424	21.0146	A	23.363	23.1853	23.0948	22.9935	21.5314	22.2973	23.4963	20.2697	23.6022	20.6463	21.8476	20.4976	22.2121	23.9067	25.1159	21.8648	23.8154	22.2391	22.6993	23.4864	20.5111	20.3826	22.2601	25.4883
523	769.634	11.774	pos	TG(12:0/14:0/20:5)							GL	TG	46	5		(12:0/14:0/20:5)	(12:0)	(14:0)	(20:5)		M+H	C49 H84 O6	4.22729	34.4645	A	24.773	24.7867	24.7481	24.7092	22.6976	22.4954	24.4572	21.6246	24.4191	22.1609	22.6538	21.6546	23.4194	24.5922	25.6782	22.4569	24.6412	23.5648	23.9076	24.6068	21.0196	21.6557	23.6206	26.4625
524	885.791	14.0327	pos	TG(18:0/16:0/20:3)							GL	TG	54	3		(18:0/16:0/20:3)	(18:0)	(16:0)	(20:3)		M+H	C57 H104 O6	3.28573	8.86239	A	26.3822	26.3823	26.3184	26.2947	25.0432	24.8343	26.6369	24.3976	26.9185	26.3122	25.6003	24.8021	26.2128	26.5746	27.5666	26.1815	27.336	26.084	25.7257	26.9829	25.5639	25.0317	27.4721	25.4543
525	908.77	13.5049	pos	TG(18:1/18:1/19:5)							GL	TG	55	7		(18:1/18:1/19:5)	(18:1)	(18:1)	(19:5)		M+NH4	C58 H98 O6 N0	4.84339	6.39201	A	28.2512	28.3027	28.2518	28.274	28.3357	27.7543	28.2245	27.6321	28.391	27.5118	28.1811	27.1281	27.8766	28.3478	28.4405	27.7958	28.3803	28.3372	28.3062	28.4379	27.9357	27.7991	28.4306	27.7478
526	928.833	13.187	pos	TG(18:1/18:1/20:2)							GL	TG	56	4		(18:1/18:1/20:2)	(18:1)	(18:1)	(20:2)		M+NH4	C59 H106 O6 N0	4.78285	2.88323	A	28.8331	28.7156	28.7892	28.8678	27.9906	27.6611	29.6339	27.5463	28.217	26.8445	27.4308	26.7025	29.423	28.1774	28.3998	27.105	28.2236	28.102	29.3407	29.9572	27.1712	27.5677	28.2048	29.2308
527	972.895	14.2984	pos	TG(18:0/18:2/23:1)							GL	TG	59	3		(18:0/18:2/23:1)	(18:0)	(18:2)	(23:1)		M+NH4	C62 H114 O6 N0	0.486661	7.5062	A	22.473	22.5039	22.5003	22.3671	21.467	22.031	23.8611	21.5783	22.9332	20.7165	21.5253	21.0468	21.5472	22.3789	24.0154	21.2057	23.3403	22.0202	22.3939	23.4553	20.1092	21.4411	23.6121	23.7697
528	949.728	12.1327	pos	TG(20:5/18:2/22:6)							GL	TG	60	13		(20:5/18:2/22:6)	(20:5)	(18:2)	(22:6)		M+H	C63 H96 O6	3.44253	10.1091	A	27.6438	27.6649	27.6655	27.6453	27.476	26.7422	27.891	25.3622	26.3954	25.5784	23.4136	23.5783	27.2235	23.6316	24.1235	24.9903	25.1159	26.3278	28.0909	27.0277	24.4497	26.2502	26.9995	27.6912
529	974.817	12.8887	pos	TG(20:1/20:4/20:4)	C00422	mmu00561,mmu04714,mmu04923,mmu04931,mmu04975,mmu04977,mmu04979,mmu05417	Glycerolipid metabolism|Thermogenesis|Regulation of lipolysis in adipocytes|Insulin resistance|Fat digestion and absorption|Vitamin digestion and absorption|Cholesterol metabolism|Lipid and atherosclerosis				GL	TG	60	9		(20:1/20:4/20:4)	(20:1)	(20:4)	(20:4)		M+NH4	C63 H104 O6 N0	2.32092	23.1615	A	27.2415	27.2816	27.1819	27.185	28.3422	27.4903	27.7559	26.3011	26.3801	27.4171	23.9512	25.7065	27.3907	24.3178	24.8594	26.7899	26.1888	27.4109	28.0107	27.6509	25.6369	27.646	26.8182	28.078
530	957.791	13.3048	pos	TG(18:1/18:2/24:6)							GL	TG	60	9		(18:1/18:2/24:6)	(18:1)	(18:2)	(24:6)		M+H	C63 H104 O6	3.90218	5.42977	A	25.6501	25.531	25.4706	25.5636	26.0241	25.8344	25.827	25.3019	24.6571	24.6883	22.9928	24.6621	25.6505	23.1585	23.3589	24.5552	24.2265	24.5299	25.8953	25.5412	24.0078	25.4007	24.6656	25.1309
531	464.278	1.85296	neg	LPE(17:1)							GP	LPE	17	1		(17:1)	(17:1)				M-H	C22 H44 O7 N1 P1	1.26116	17.8977	A	24.5042	24.7048	24.434	24.8156	24.0697	24.934	23.9797	25.4196	24.7062	24.4439	25.8275	25.7102	24.3108	25.5136	24.8128	25.0226	23.6722	24.7753	24.0203	24.0099	24.2123	24.3452	23.9419	20.2387
532	372.311	2.27161	pos	MG(18:2)				75457			GL	MG	18	2		(18:2)	(18:2)				M+NH4	C21 H38 O4 N0	1.42749	20.9848	A	24.1399	25.1717	25.1498	24.9249	26.0708	22.9985	23.8003	23.1498	23.887	25.9061	22.8596	23.7506	23.8793	22.7202	21.8429	23.342	23.1395	26.4515	23.2552	22.8427	26.3949	24.6757	27.2443	22.3056
533	752.52	6.66239	pos	PC(16:1/16:1)	C00157	mmu00564,mmu00590,mmu00591,mmu00592,mmu04723,mmu04981,mmu05231	Glycerophospholipid metabolism|Arachidonic acid metabolism|Linoleic acid metabolism|alpha-Linolenic acid metabolism|Retrograde endocannabinoid signaling|Folate transport and metabolism|Choline metabolism in cancer	83717			GP	PC	32	2		(16:1/16:1)	(16:1)	(16:1)			M+Na	C40 H76 O8 N1 P1 Na0	1.675	49.0969	A	25.8282	25.839	25.8239	25.7091	25.8843	26.2876	25.5189	26.4218	26.2328	26.4171	26.3413	26.0305	26.0145	26.2633	25.7791	25.9972	25.3435	24.9346	24.7407	25.166	25.6975	26.5313	25.5571	25.2521
534	733.478	5.81271	pos	PMe(18:1/18:3)							GP	PMe	36	4		(18:1/18:3)	(18:1)	(18:3)			M+Na	C40 H71 O8 N0 P1 Na0	2.0566	5.47037	A	23.7549	23.7283	23.6823	23.7508	22.6725	24.282	23.2418	22.5373	23.3249	25.2402	24.6759	25.3691	22.9701	23.0158	21.6875	24.1824	22.099	21.997	21.8735	22.1219	25.1358	22.1474	21.9385	22.5791
535	830.723	12.1399	pos	TG(16:0/15:2/18:2)							GL	TG	49	4		(16:0/15:2/18:2)	(16:0)	(15:2)	(18:2)		M+NH4	C52 H92 O6 N0	1.26091	47.5645	A	25.3876	24.9135	25.0343	24.9126	23.0242	21.6752	24.9623	21.4424	24.1321	22.4234	22.363	21.2239	24.5127	22.9146	24.1963	22.2989	23.143	23.1975	23.7556	23.8424	21.2265	21.7892	23.8707	27.498
536	784.645	10.8539	pos	TG(16:0/8:0/22:6)							GL	TG	46	6		(16:0/8:0/22:6)	(16:0)	(8:0)	(22:6)		M+NH4	C49 H82 O6 N0	1.1285	28.0879	A	21.6589	21.9399	21.7179	21.557	21.2915	21.4242	22.493	19.4696	18.4771	18.5573	13.8406	17.3535	22.1565	12.9924	18.6036	18.7304	20.2515	2.62331	20.6624	20.5686	2.62331	18.5532	18.4153	25.2902
537	783.724	12.582	neg	OAHFA(18:2/34:1)							FA	OAHFA	52	3		(18:2/34:1)	(18:2)	(34:1)			M-H	C52 H96 O4	0.731725	6.73961	A	19.7671	19.6772	19.6024	20.1015	18.5836	19.615	18.1758	20.0034	21.6633	19.2334	19.9137	17.0412	18.4426	21.1576	2.62331	17.7658	19.0106	20.488	2.62331	18.4454	17.6504	18.9686	20.8862	17.5424
538	792.555	8.8715	neg	PE(20:1/20:4)	C00350	mmu00563,mmu00564,mmu04136,mmu04140,mmu04723,mmu05167	Glycosylphosphatidylinositol (GPI)-anchor biosynthesis|Glycerophospholipid metabolism|Autophagy - other|Autophagy - animal|Retrograde endocannabinoid signaling|Kaposi sarcoma-associated herpesvirus infection				GP	PE	40	5		(20:1/20:4)	(20:1)	(20:4)			M-H	C45 H80 O8 N1 P1	1.21573	17.3421	A	27.9479	27.5808	27.7314	27.9064	27.9848	27.9302	27.9276	27.8549	27.742	28.3096	27.6053	27.6463	27.2806	28.4392	27.9192	28.2183	27.8757	27.4087	27.1996	27.8905	28.2087	27.5687	27.8987	27.8823
540	736.645	11.3022	pos	TG(12:0/12:0/18:2)							GL	TG	42	2		(12:0/12:0/18:2)	(12:0)	(12:0)	(18:2)		M+NH4	C45 H82 O6 N0	1.42059	48.1578	A	25.0856	25.0613	25.0777	24.9078	23.3048	23.7233	25.4795	22.1399	25.4277	22.6573	23.6458	22.0457	23.9302	25.7552	27.0717	23.6179	25.6931	23.9393	24.5502	25.3579	21.1473	22.4775	24.2284	27.4522
541	776.676	11.7645	pos	TG(14:0/13:1/18:2)							GL	TG	45	3		(14:0/13:1/18:2)	(14:0)	(13:1)	(18:2)		M+NH4	C48 H86 O6 N0	1.5199	33.1601	A	22.6305	22.3221	21.8401	22.637	20.699	20.6754	21.8173	20.8104	20.9322	19.5154	19.4024	19.4389	21.3221	20.8398	21.6967	19.2857	20.7944	20.0915	21.0422	21.0826	17.2804	20.1118	20.7745	26.2763
543	564.331	1.63446	neg	LPC(17:2)				133731			GP	LPC	17	2		(17:2)	(17:2)				M+CH3COO	C25 H48 O7 N1 P1	1.20757	8.44048	A	27.5604	27.6156	27.3941	27.3784	27.2321	27.3765	26.9406	27.2915	27.1573	26.7594	27.4598	27.64	27.4883	27.8983	27.5249	27.4899	27.2766	27.9616	27.6136	26.8132	27.051	27.2749	27.3832	25.6566
545	717.603	11.7033	pos	TG(6:0/16:0/20:3)							GL	TG	42	3		(6:0/16:0/20:3)	(6:0)	(16:0)	(20:3)		M+H	C45 H80 O6	3.48169	16.2886	A	21.9211	21.8291	21.7943	21.7691	19.0667	20.4929	21.968	19.2197	22.4833	21.3115	21.4569	20.4789	21.1253	22.9475	24.1744	21.0879	23.4179	21.3334	21.4615	22.5036	18.2332	19.5535	22.0233	20.1887
546	745.634	12.1289	pos	TG(16:0/10:0/18:3)							GL	TG	44	3		(16:0/10:0/18:3)	(16:0)	(10:0)	(18:3)		M+H	C47 H84 O6	3.88055	1.9849	A	22.3196	21.9938	22.0428	21.7905	20.7588	20.5668	22.314	20.146	23.3508	22.4603	21.9375	21.3034	21.8775	23.3368	24.3769	21.5853	23.931	22.5135	21.8659	23.3943	21.415	20.3887	23.0963	2.62331
547	774.661	11.1594	pos	TG(9:0/18:2/18:2)							GL	TG	45	4		(9:0/18:2/18:2)	(9:0)	(18:2)	(18:2)		M+NH4	C48 H84 O6 N0	0.128482	3.98038	A	19.709	19.2384	19.2719	19.1165	18.7215	18.761	20.5151	18.0473	18.8666	18.6158	16.628	17.0803	17.9057	18.8837	20.5636	16.3639	19.2291	17.5751	19.494	19.0078	17.377	16.7129	19.2626	22.3747
548	773.665	12.5601	pos	TG(14:0/14:0/18:3)							GL	TG	46	3		(14:0/14:0/18:3)	(14:0)	(14:0)	(18:3)		M+H	C49 H88 O6	4.64086	7.39403	A	23.8975	23.9124	23.9401	23.6434	23.0034	22.2798	23.818	22.8427	25.3701	25.2496	24.3678	23.7027	23.6537	25.4279	26.0495	23.5239	25.7828	24.9013	24.0077	24.7629	23.2651	23.1217	25.3112	18.1138
549	765.603	10.9538	pos	TG(8:0/18:2/20:5)							GL	TG	46	7		(8:0/18:2/20:5)	(8:0)	(18:2)	(20:5)		M+H	C49 H80 O6	3.9191	30.3219	A	20.5052	20.8231	20.408	20.6686	17.5745	20.2544	20.8991	17.1748	20.6591	2.62331	2.62331	15.9167	20.0277	20.5879	21.9963	17.0208	19.374	17.0207	19.4891	18.8934	17.0052	2.62331	19.6087	24.0579
550	797.665	12.2269	pos	TG(14:0/14:0/20:5)							GL	TG	48	5		(14:0/14:0/20:5)	(14:0)	(14:0)	(20:5)		M+H	C51 H88 O6	4.2693	10.4506	A	27.0018	27.0171	27.0044	26.8401	24.5639	24.0054	26.482	24.0409	26.8108	24.5459	25.223	24.7485	25.9417	26.8497	27.5145	24.6637	26.8429	26.1815	26.0919	26.871	23.6389	24.1867	26.3089	27.0445
551	795.65	11.8524	pos	TG(18:4/13:0/17:2)							GL	TG	48	6		(18:4/13:0/17:2)	(18:4)	(13:0)	(17:2)		M+H	C51 H86 O6	3.60519	4.43459	A	25.8656	25.9309	25.9346	25.8894	22.4188	22	24.4648	21.4355	24.3595	21.4162	22.4551	21.3576	23.9569	24.5082	25.1591	21.9025	23.9416	23.3874	23.5554	24.4959	20.5629	21.6378	23.3611	27.5254
552	826.692	11.5596	pos	TG(18:4/13:0/18:2)							GL	TG	49	6		(18:4/13:0/18:2)	(18:4)	(13:0)	(18:2)		M+NH4	C52 H88 O6 N0	0.0695906	6.27291	A	20.8601	20.7522	20.4979	21.0411	16.2758	18.3215	18.5893	16.4471	19.4591	17.8783	18.494	16.6989	18.1019	16.3055	15.7259	19.4477	16.1667	15.838	16.7458	16.6414	18.3958	18.1095	18.236	25.4248
553	829.728	13.3358	pos	TG(16:0/16:0/18:3)							GL	TG	50	3		(16:0/16:0/18:3)	(16:0)	(16:0)	(18:3)		M+H	C53 H96 O6	0.4706	3.52478	A	27.6371	27.57	27.5666	27.5977	27.3491	26.2319	27.2744	25.8979	28.249	28.6835	27.9405	27.2674	27.3415	28.2445	28.3307	27.1697	28.139	27.8159	27.2949	27.6708	27.1812	26.7839	28.3995	25.0364
554	827.712	13.0084	pos	TG(16:0/14:0/20:4)							GL	TG	50	4		(16:0/14:0/20:4)	(16:0)	(14:0)	(20:4)		M+H	C53 H94 O6	3.95363	41.0067	A	27.4705	27.4902	27.463	27.4696	26.7572	26.4673	26.9666	26.6948	28.167	27.5769	27.981	27.9212	27.6401	28.4004	28.4092	27.5516	28.4669	27.8875	27.3754	27.7131	26.9396	27.1366	27.4867	25.6978
555	838.692	11.2404	pos	TG(18:3/14:1/18:3)							GL	TG	50	7		(18:3/14:1/18:3)	(18:3)	(14:1)	(18:3)		M+NH4	C53 H88 O6 N0	0.297451	34.0284	A	22.9146	22.6762	21.8066	22.6449	19.1239	18.3926	20.2173	20.4988	21.1823	19.4522	18.8538	20.3262	18.8388	20.4541	21.835	18.5149	21.7219	20.0136	20.2783	20.7084	18.6538	18.4051	21.1407	27.1038
557	854.723	11.9149	pos	TG(18:4/15:0/18:2)							GL	TG	51	6		(18:4/15:0/18:2)	(18:4)	(15:0)	(18:2)		M+NH4	C54 H92 O6 N0	1.58469	47.5096	A	23.5582	23.7444	23.9073	24.3797	19.943	18.8898	22.8697	20.9251	19.6755	20.5685	20.453	19.7649	20.9957	18.5707	20.5825	18.901	19.4032	19.7981	20.5739	20.534	16.8883	20.2985	20.546	26.8298
558	843.65	11.5245	pos	TG(12:0/20:5/20:5)							GL	TG	52	10		(12:0/20:5/20:5)	(12:0)	(20:5)	(20:5)		M+H	C55 H86 O6	4.50954	5.6965	A	22.9358	22.8319	22.9027	22.6599	19.5016	16.2499	19.8491	16.7424	16.1558	16.5834	16.7949	16.5255	19.4307	18.006	17.588	15.9406	16.7772	16.6458	17.8127	16.6165	16.3138	15.5779	15.6836	26.947
559	879.741	13.6189	pos	TG(16:1/18:1/18:1)	C00422	mmu00561,mmu04714,mmu04923,mmu04931,mmu04975,mmu04977,mmu04979,mmu05417	Glycerolipid metabolism|Thermogenesis|Regulation of lipolysis in adipocytes|Insulin resistance|Fat digestion and absorption|Vitamin digestion and absorption|Cholesterol metabolism|Lipid and atherosclerosis				GL	TG	52	3		(16:1/18:1/18:1)	(16:1)	(18:1)	(18:1)		M+Na	C55 H100 O6 Na0	0.816683	31.9341	A	25.3216	25.2078	25.1698	25.2804	23.9067	24.0844	25.3005	24.1398	24.2059	23.4406	23.5076	24.4785	25.0903	24.5529	24.6604	23.4321	24.4457	24.5901	25.0986	25.4602	23.0178	24.2147	24.3436	27.559
560	853.728	13.055	pos	TG(16:0/16:0/20:5)							GL	TG	52	5		(16:0/16:0/20:5)	(16:0)	(16:0)	(20:5)		M+H	C55 H96 O6	3.38453	12.9165	A	29.0438	29.0197	29.0154	28.9966	29.0586	28.8096	28.837	28.8071	29.5505	29.6072	29.3413	29.165	28.8211	25.8216	29.1551	29.2938	29.1317	29.1062	28.8798	28.8243	29.3579	28.9978	29.431	28.2823
562	861.697	12.196	pos	TG(18:3/17:2/18:3)							GL	TG	53	8		(18:3/17:2/18:3)	(18:3)	(17:2)	(18:3)		M+H	C56 H92 O6	2.34824	4.96858	A	23.6818	23.0403	23.2218	23.9414	22.47	21.7229	23.3403	21.5234	22.5172	21.0634	21.3999	20.3104	23.1144	22.8967	23.1673	20.4741	21.6961	22.7188	22.8164	23.1163	20.3542	21.6192	22.4853	23.8861
563	871.681	11.8622	pos	TG(16:2/16:2/22:6)							GL	TG	54	10		(16:2/16:2/22:6)	(16:2)	(16:2)	(22:6)		M+H	C57 H90 O6	3.46167	7.29805	A	26.5066	26.4893	26.4861	25.4307	22.6431	22.6056	24.317	22.2818	22.7358	20.692	20.4889	21.5062	23.7468	21.6231	23.9214	20.6693	21.8729	21.914	23.7855	23.4632	20.5413	22.8337	22.0506	28.4244
564	867.78	13.9307	pos	TG(18:0p/16:0/20:4)							GL	TG	54	4	p	(18:0p/16:0/20:4)	(18:0p)	(16:0)	(20:4)		M+H	C57 H102 O5	2.47698	7.61807	A	25.0919	25.1349	25.1871	25.0871	24.8932	25.3436	25.8144	25.2007	25.1331	24.4277	24.3665	24.7804	25.5065	25.2916	25.5273	25.8122	25.5212	24.9729	26.0344	25.7457	23.4091	24.3662	24.2159	24.4594
565	879.744	13.6421	pos	TG(16:0/18:1/20:5)							GL	TG	54	6		(16:0/18:1/20:5)	(16:0)	(18:1)	(20:5)		M+H	C57 H98 O6	2.66267	33.6037	A	25.3185	24.8137	25.1322	25.2561	23.9191	24.4869	25.2778	24.1075	24.2538	23.4292	23.4813	24.5142	25.1994	24.5365	24.6611	23.4034	24.4515	24.5675	25.098	25.4243	22.9371	24.3336	24.3366	27.559
566	899.806	14.186	pos	TG(19:1/17:2/19:0)							GL	TG	55	3		(19:1/17:2/19:0)	(19:1)	(17:2)	(19:0)		M+H	C58 H106 O6	3.22677	7.46733	A	21.9729	21.8363	21.7623	21.6797	20.6726	20.9124	22.659	20.6159	22.1772	21.4517	21.2179	20.6387	22.3589	21.9926	22.7594	21.3339	22.3557	20.9763	21.5286	22.4488	20.1819	20.7192	22.8227	20.4574
567	895.775	13.6117	pos	TG(17:0/18:1/20:4)							GL	TG	55	5		(17:0/18:1/20:4)	(17:0)	(18:1)	(20:4)		M+H	C58 H102 O6	2.68647	9.55259	A	27.5436	27.5522	27.5074	27.4819	26.7186	27.3595	27.7843	27.4993	27.1255	26.091	26.1051	27.183	27.6197	27.3537	27.7385	26.7048	27.1812	27.1777	27.399	27.9254	25.3915	27.3416	27.554	27.5605
568	904.739	11.876	pos	TG(19:5/18:2/18:2)							GL	TG	55	9		(19:5/18:2/18:2)	(19:5)	(18:2)	(18:2)		M+NH4	C58 H94 O6 N0	1.14671	23.0888	A	21.5818	21.0042	21.8446	21.699	20.3128	20.738	20.9556	19.0677	19.3195	19.9201	19.8422	19.6473	21.1771	19.8835	18.6281	19.8153	19.8788	19.8436	20.5742	20.1345	19.7923	19.5794	20.9047	25.652
570	905.759	13.1853	pos	TG(16:0/20:3/20:4)							GL	TG	56	7		(16:0/20:3/20:4)	(16:0)	(20:3)	(20:4)		M+H	C59 H100 O6	3.25193	29.2374	A	29.3784	29.3327	29.355	29.3461	29.2937	29.0642	29.1652	28.8467	29.4757	28.81	29.2839	28.004	28.9388	29.4286	29.4747	28.9736	29.3495	29.3127	29.2442	29.1215	29.1369	29.0011	29.533	28.1892
571	930.755	11.9237	pos	TG(18:2/17:2/22:6)							GL	TG	57	10		(18:2/17:2/22:6)	(18:2)	(17:2)	(22:6)		M+NH4	C60 H96 O6 N0	1.14796	5.53188	A	21.7599	22.0006	21.9321	22.0086	21.0802	20.7638	22.1229	17.9964	20.0034	18.9623	14.581	14.6692	21.5268	16.2268	2.62331	17.319	18.7278	18.9728	21.6241	21.0382	16.6247	20.2314	20.941	25.1135
572	925.822	14.2244	pos	TG(18:1/18:1/21:2)							GL	TG	57	4		(18:1/18:1/21:2)	(18:1)	(18:1)	(21:2)		M+H	C60 H108 O6	1.59585	4.41497	A	22.9464	22.9442	22.8243	22.8927	21.5149	22.1796	23.8413	21.9355	23.1615	21.4722	22.2572	21.7096	22.3928	23.0425	24.0376	21.8675	23.6623	22.4744	22.6768	23.8409	20.4656	21.8678	23.794	23.7309
573	921.697	11.582	pos	TG(22:6/14:1/22:6)							GL	TG	58	13		(22:6/14:1/22:6)	(22:6)	(14:1)	(22:6)		M+H	C61 H92 O6	2.91579	3.56249	A	22.5407	22.7711	22.4398	22.6959	20.8064	19.8193	22.0055	18.595	19.9884	19.1879	16.7121	15.5898	21.5343	18.1549	18.2024	18.8303	16.4142	19.3002	20.5087	20.619	15.6226	19.3784	20.1228	25.5055
574	931.775	13.2704	pos	TG(16:0/18:1/24:7)							GL	TG	58	8		(16:0/18:1/24:7)	(16:0)	(18:1)	(24:7)		M+H	C61 H102 O6	2.77478	7.70073	A	27.3755	27.3863	27.5668	27.3414	27.6308	27.7659	27.8081	27.627	27.0511	26.7463	26.2679	26.9221	27.7413	25.8569	26.5067	26.826	26.8323	27.0653	27.9609	27.7499	26.346	27.7201	27.2976	26.8112
575	929.759	12.9364	pos	TG(16:0/20:3/22:6)							GL	TG	58	9		(16:0/20:3/22:6)	(16:0)	(20:3)	(22:6)		M+H	C61 H100 O6	4.82003	10.0657	A	27.6821	27.716	27.5505	27.6995	27.9162	27.7464	28.2744	27.1158	27.1501	26.8219	25.5115	26.6914	28.3018	25.9058	26.0559	27.1351	26.8856	27.161	28.3533	28.1639	25.6769	27.5244	27.0744	26.7926
576	954.755	11.9181	pos	TG(15:0/22:6/22:6)							GL	TG	59	12		(15:0/22:6/22:6)	(15:0)	(22:6)	(22:6)		M+NH4	C62 H96 O6 N0	1.09816	23.191	A	21.2109	21.193	21.0748	21.0342	20.4963	19.015	20.8466	17.176	17.3628	17.2672	16.555	8.42843	20.027	16.0277	15.6954	16.3115	15.0236	16.9283	19.7592	19.7039	15.0386	18.0408	19.0993	24.667
577	974.911	14.5814	pos	TG(25:0/16:0/18:2)							GL	TG	59	2		(25:0/16:0/18:2)	(25:0)	(16:0)	(18:2)		M+NH4	C62 H116 O6 N0	0.614897	5.84185	A	22.1445	22.3391	22.2764	22.1839	21.0791	22.0398	23.1692	21.3424	22.6286	20.6918	21.6415	21.2048	21.5476	22.0198	23.4037	21.524	23.2634	21.721	21.7798	23.1403	19.8737	21.4427	22.8198	22.5015
578	949.822	13.9459	pos	TG(13:0/23:3/23:3)							GL	TG	59	6		(13:0/23:3/23:3)	(13:0)	(23:3)	(23:3)		M+H	C62 H108 O6	1.80294	2.96085	A	22.9394	22.9459	22.937	22.9245	16.1601	22.1296	24.129	21.6809	23.238	16.2483	21.4872	16.5117	21.8923	22.6386	24.1491	15.0711	23.3623	22.3196	22.5452	23.8368	20.1853	21.6283	23.5493	24.5186
579	953.759	12.88	pos	TG(18:1/20:4/22:6)							GL	TG	60	11		(18:1/20:4/22:6)	(18:1)	(20:4)	(22:6)		M+H	C63 H100 O6	3.26966	9.36537	A	26.4788	26.3123	26.4638	26.3944	26.9468	26.7843	26.5067	25.9347	25.5557	26.0988	24.1025	24.8552	26.3805	24.1346	24.4461	25.8966	25.5202	25.9675	26.8932	26.1215	25.4533	26.5921	26.1751	24.9597
580	951.744	12.5164	pos	TG(20:4/20:4/20:4)							GL	TG	60	12		(20:4/20:4/20:4)	(20:4)	(20:4)	(20:4)		M+H	C63 H98 O6	2.67453	4.27703	A	27.4736	27.2847	27.4055	27.3547	27.786	27.5182	27.6744	26.7189	26.8231	26.8836	24.9742	25.3222	27.2855	24.9759	25.2406	26.3805	26.3605	27.0902	28.0013	27.3527	25.9693	27.0766	27.2605	26.3543
581	976.833	13.2248	pos	TG(18:1/18:1/24:6)							GL	TG	60	8		(18:1/18:1/24:6)	(18:1)	(18:1)	(24:6)		M+NH4	C63 H106 O6 N0	0.351677	40.9984	A	25.7437	25.7514	25.7868	25.6933	26.173	26.8832	26.305	26.0298	24.6284	25.735	22.9776	23.0383	26.4504	22.6936	23.2357	25.6146	25.2403	24.5466	26.5801	26.5161	25.2975	26.3954	26.172	26.8359
583	989.853	14.1477	pos	TG(24:1/18:2/20:4)							GL	TG	62	7		(24:1/18:2/20:4)	(24:1)	(18:2)	(20:4)		M+H	C65 H112 O6	4.06774	6.7747	A	23.0851	23.0657	23.3938	23.1323	22.0284	22.4462	24.5291	21.6433	23.3578	21.2777	21.6293	21.0782	22.2294	22.525	24.2884	21.6942	23.7214	22.4605	23.1924	24.0207	20.8247	21.9421	23.5874	24.6065
584	1011.93	14.4468	pos	TG(25:3/19:0/19:0)							GL	TG	63	3		(25:3/19:0/19:0)	(25:3)	(19:0)	(19:0)		M+H	C66 H122 O6	3.97899	6.98852	A	21.0595	20.9095	20.9901	21.0318	20.2444	20.703	21.4216	19.3747	21.1024	20.3614	20.2805	20.7295	20.4432	20.4317	22.0594	20.7177	23.0597	21.1468	20.6534	21.4885	20.9258	20.4334	20.6552	20.045
585	1040.77	11.4793	pos	TG(22:6/22:6/22:6)							GL	TG	66	18		(22:6/22:6/22:6)	(22:6)	(22:6)	(22:6)		M+NH4	C69 H98 O6 N0	0.410725	3.01769	A	20.239	20.5648	20.4021	20.823	20.9774	19.363	21.1611	16.4449	19.6754	18.576	2.62331	16.5192	21.1102	2.62331	2.62331	19.0176	2.62331	18.4817	20.2989	20.0241	17.9544	18.3217	20.3696	23.8247
586	744.554	6.28029	pos	dMePE(16:0/18:2)							GP	dMePE	34	2		(16:0/18:2)	(16:0)	(18:2)			M+H	C41 H78 O8 N1 P1	3.04944	4.11661	A	27.2364	27.2328	27.1936	27.2108	26.6163	26.5079	26.5969	26.2393	22.937	27.0427	27.8212	28.1254	26.151	28.6255	28.0252	28.3726	28.3932	28.6982	28.7279	26.9455	26.6331	22.6401	25.3288	26.666
587	566.552	9.27229	neg	Cer(d18:0/18:0)				67033			SP	Cer	36	0		(d18:0/18:0)	(d18:0)	(18:0)			M-H	C36 H73 O3 N1	1.76423	73.2318	A	22.4857	22.5521	22.904	22.7263	22.5778	21.8394	23.2737	23.0883	21.8926	22.6238	22.6236	24.1923	23.2361	21.9934	22.8323	23.3041	22.7793	22.2513	21.4386	21.8467	23.2266	22.3933	22.3104	23.4998
589	628.362	1.77736	neg	LPC(22:5)	C04230	mmu00564,mmu04148,mmu05231	Glycerophospholipid metabolism|Efferocytosis|Choline metabolism in cancer	74348			GP	LPC	22	5		(22:5)	(22:5)				M+CH3COO	C30 H52 O7 N1 P1	0.218775	27.2652	A	26.8095	26.6601	26.6361	26.7704	26.1507	26.4321	25.9356	26.7125	25.6809	26.3567	27.3705	28.0965	26.0348	27.7235	27.2987	28.4197	26.467	26.9794	26.6547	26.5588	26.5302	26.0037	26.0907	25.6483
592	812.545	6.216	neg	PC(16:1/18:3)	C00157	mmu00564,mmu00590,mmu00591,mmu00592,mmu04723,mmu04981,mmu05231	Glycerophospholipid metabolism|Arachidonic acid metabolism|Linoleic acid metabolism|alpha-Linolenic acid metabolism|Retrograde endocannabinoid signaling|Folate transport and metabolism|Choline metabolism in cancer	89732			GP	PC	34	4		(16:1/18:3)	(16:1)	(18:3)			M+CH3COO	C42 H76 O8 N1 P1	0.422709	15.7552	A	24.2811	24.2368	24.4143	24.5762	24.4094	25.1207	23.99	24.4091	24.5455	24.7744	24.4301	24.4773	24.3647	24.7584	24.394	24.0703	23.8273	23.6256	23.013	23.2991	23.8648	24.7432	24.2896	24.2021
593	852.576	7.24225	neg	PC(17:0/20:5)							GP	PC	37	5		(17:0/20:5)	(17:0)	(20:5)			M+CH3COO	C45 H80 O8 N1 P1	0.890865	8.69347	A	25.3912	25.9765	26.2201	25.8432	26.0645	26.5197	25.4939	26.5049	26.0767	26.4274	25.9103	25.5274	25.8452	25.6931	26.0831	25.8055	25.6841	25.5743	25.5791	25.5988	25.7995	25.8719	26.0613	24.8931
596	644.598	9.3705	pos	Cer(d18:2/24:2)							SP	Cer	42	4		(d18:2/24:2)	(d18:2)	(24:2)			M+H	C42 H77 O3 N1	0.717455	17.566	B	23.6569	23.6996	23.9651	23.6446	23.8365	24.1393	24.0117	24.0856	24.3308	24.5464	23.7252	24.0537	23.6703	23.6796	22.9584	24.0726	23.4615	23.4979	23.9058	23.7694	23.8498	24.1114	23.7007	23.2899
597	666.618	12.9732	pos	ChE(18:2)							ST	ChE	18	2		(18:2)	(18:2)				M+NH4	C45 H76 O2 N0	1.76033	6.32187	B	26.0568	26.0205	25.9977	25.9667	26.552	26.668	26.589	27.267	26.3829	26.4406	25.3932	25.5174	25.8039	24.9669	24.7238	25.8671	24.829	26.749	26.6652	25.5463	26.4448	26.0366	26.6646	23.626
598	510.392	2.86221	pos	LPC(18:0e)							GP	LPC	18	0	e	(18:0e)	(18:0e)				M+H	C26 H56 O6 N1 P1	1.01007	36.1299	B	23.4258	23.6194	23.608	23.6173	23.8641	23.9385	23.612	23.4782	23.5899	23.4904	23.9092	23.674	23.5425	23.7631	23.653	23.7494	24.058	23.6401	23.9278	23.6507	23.5965	23.5659	23.3409	22.5177
599	538.423	3.85639	pos	LPC(20:0e)							GP	LPC	20	0	e	(20:0e)	(20:0e)				M+H	C28 H60 O6 N1 P1	1.54809	37.8312	B	23.1255	23.2305	23.1493	23.2178	23.3981	22.8926	22.7606	22.895	22.2529	22.7994	22.8315	22.6504	22.4217	22.3813	22.4815	22.5165	23.5938	24.2348	24.1477	23.3487	23.4777	22.8541	23.9967	22.3954
600	560.371	2.86875	pos	LPC(21:3)							GP	LPC	21	3		(21:3)	(21:3)				M+H	C29 H54 O7 N1 P1	4.70665	12.0963	B	25.7744	25.7707	25.7852	25.7764	25.581	26.195	25.9611	27.235	25.8854	25.9051	27.3347	27.4359	26.2532	26.4784	25.9017	26.2251	25.8702	25.5128	26.3429	26.522	24.7537	26.1458	25.6448	25.428
601	578.418	3.44	pos	LPC(22:1)	C04230	mmu00564,mmu04148,mmu05231	Glycerophospholipid metabolism|Efferocytosis|Choline metabolism in cancer	88684			GP	LPC	22	1		(22:1)	(22:1)				M+H	C30 H60 O7 N1 P1	1.47909	29.446	B	21.8368	21.8693	22.4176	22.2961	21.7701	22.0626	21.6	22.7138	22.3607	22.2182	22.1958	21.7905	21.8796	22.0387	21.7434	22.236	21.7543	21.945	21.7678	22.1519	22.6442	22.3058	22.8237	20.251
602	606.449	4.46989	pos	LPC(24:1)	C04230	mmu00564,mmu04148,mmu05231	Glycerophospholipid metabolism|Efferocytosis|Choline metabolism in cancer	88948			GP	LPC	24	1		(24:1)	(24:1)				M+H	C32 H64 O7 N1 P1	1.18636	31.595	B	22.305	22.4135	22.4511	22.3973	22.3288	22.3508	21.9701	22.4196	22.3849	22.7205	22.5547	22.3099	22.4448	22.4906	23.4143	22.8446	21.8213	23.3157	22.1574	21.7762	22.7823	22.459	23.896	20.8888
604	884.544	3.89364	pos	PG(22:6/22:6)							GP	PG	44	12		(22:6/22:6)	(22:6)	(22:6)			M+NH4	C50 H75 O10 N0 P1	0.639347	11.183	B	27.2817	27.2794	27.2978	27.3126	26.7413	27.3338	26.2313	26.2682	27.6868	27.5329	26.2001	27.286	26.482	27.0337	26.7715	27.1041	27.0534	27.928	27.373	26.8438	27.9191	27.3646	28.0862	25.7131
605	300.29	2.61179	pos	So(d18:1)							SP	So	18	1		(d18:1)	(d18:1)				M+H	C18 H37 O2 N1	0.70422	21.5993	B	26.782	26.9104	27.4816	26.8587	27.7846	26.4183	27.1158	26.9021	27.0219	27.8738	27.1025	27.041	26.5003	26.5875	25.955	27.0879	26.8806	27.5481	26.739	26.1618	27.547	26.8458	27.6904	26.5892
606	810.791	13.8577	pos	TG(16:0e/16:0/16:0)							GL	TG	48	0	e	(16:0e/16:0/16:0)	(16:0e)	(16:0)	(16:0)		M+NH4	C51 H100 O5 N0	0.970003	13.287	B	24.1915	24.248	24.1419	24.188	23.9671	24.3107	24.3882	24.5129	24.5534	24.0461	24.3113	24.0227	24.4759	24.7804	24.697	24.5677	24.7541	23.8004	24.4549	24.7263	23.0037	23.9172	23.6874	23.2748
607	838.822	14.1966	pos	TG(18:0e/16:0/16:0)							GL	TG	50	0	e	(18:0e/16:0/16:0)	(18:0e)	(16:0)	(16:0)		M+NH4	C53 H104 O5 N0	1.45505	20.5363	B	24.4098	24.4028	24.4197	24.4378	24.327	24.8049	24.5416	24.6903	24.6441	24.1658	24.7646	24.4971	24.5497	25.0571	25.1488	24.9201	24.9718	23.6029	24.7136	24.8769	23.4395	24.1447	23.5701	23.5096
608	1421.95	10.9603	neg	CL(18:2/16:1/18:2/18:2)							GP	CL	70	7		(18:2/16:1/18:2/18:2)	(18:2)	(16:1)	(18:2)	(18:2)	M-H	C79 H140 O17 P2	1.50882	179.044	B	27.3879	27.1901	27.1966	27.331	27.3451	27.2652	26.9033	27.4999	27.7451	27.4417	27.6554	27.2408	27.6703	27.4021	27.5778	27.3545	27.5288	27.3826	26.918	27.3689	27.1727	27.4273	27.1348	26.4899
609	1447.96	11.0275	neg	CL(18:2/18:2/18:2/18:2)				84398			GP	CL	72	8		(18:2/18:2/18:2/18:2)	(18:2)	(18:2)	(18:2)	(18:2)	M-H	C81 H142 O17 P2	0.805593	178.962	B	31.3343	31.3185	31.3345	31.2742	31.5279	31.4666	30.5985	31.3462	31.5046	31.6644	30.9881	30.7264	31.3083	30.9635	31.1789	31.0343	31.4397	31.2709	31.1118	31.1421	31.4993	31.4867	31.565	31.2556
610	1445.95	10.7426	neg	CL(18:3/18:2/18:2/18:2)							GP	CL	72	9		(18:3/18:2/18:2/18:2)	(18:3)	(18:2)	(18:2)	(18:2)	M-H	C81 H140 O17 P2	1.60273	155.468	B	24.7342	24.7184	24.6422	24.7486	24.6839	25.5659	24.4216	24.7168	25.6257	25.4735	24.3345	25.1492	24.7563	24.475	25.3446	25.2015	25.4486	26.4504	24.8108	24.6593	25.041	24.7607	25.0879	24.9272
611	1469.95	11.0337	neg	CL(20:5/18:2/18:2/18:2)							GP	CL	74	11		(20:5/18:2/18:2/18:2)	(20:5)	(18:2)	(18:2)	(18:2)	M-H	C83 H140 O17 P2	2.44806	100.053	B	29.3888	29.3309	29.3934	29.3116	29.0417	29.5329	29.2358	29.4305	29.5645	29.7289	29.0726	28.7872	29.3293	29.1289	28.7421	29.1159	28.7931	28.74	29.1638	29.1352	29.6085	29.5673	29.6476	29.1495
613	568.495	7.27618	neg	Cer(d18:1/16:0+2O)							SP	Cer	34			(d18:1/16:0+2O)	(d18:1)	(16:0+2O)			M-H	C34 H67 O5 N1	0.437067	1.94153	B	25.2954	25.484	25.5727	25.5357	24.8599	25.4759	25.4344	25.4649	25.5215	25.648	25.7131	26.3344	25.8811	25.4812	25.3656	25.5794	25.2744	25.2621	24.9946	25.3384	25.155	25.2903	25.5098	25.396
614	582.51	7.75057	neg	Cer(d17:1/18:0+2O)							SP	Cer	35			(d17:1/18:0+2O)	(d17:1)	(18:0+2O)			M-H	C35 H69 O5 N1	0.732124	2.21834	B	26.5255	26.4876	26.539	26.6205	26.5934	27.1363	26.8177	26.5262	27.1027	26.8796	26.0714	26.4244	26.7833	26.1098	25.9661	26.0558	26.3414	26.2283	26.5315	26.4206	26.035	26.6013	27.1316	26.8543
615	596.526	8.186	neg	Cer(d18:1/18:0+2O)							SP	Cer	36			(d18:1/18:0+2O)	(d18:1)	(18:0+2O)			M-H	C36 H71 O5 N1	0.741745	3.67961	B	30.7809	30.7318	30.7312	30.7515	30.6915	30.9895	30.9681	30.5785	31.1192	31.1061	30.4033	30.5605	30.5842	30.3335	30.3544	30.5405	31.0123	30.8177	30.7278	30.6923	30.7903	30.5904	31.149	30.7099
616	594.51	7.43289	neg	Cer(d18:2/18:0+2O)							SP	Cer	36			(d18:2/18:0+2O)	(d18:2)	(18:0+2O)			M-H	C36 H69 O5 N1	1.0588	2.14974	B	25.0492	25.7316	25.842	25.8411	25.7191	26.2005	25.9231	25.6991	26.3699	26.4494	25.4321	25.4727	25.4514	25.3696	25.4701	25.6023	26.4102	26.2777	25.999	25.8428	25.8765	25.8263	26.5907	26.2231
617	480.31	1.89786	neg	LdMePE(16:0)							GP	LdMePE	16	0		(16:0)	(16:0)				M-H	C23 H48 O7 N1 P1	1.97275	27.4051	B	27.4248	27.5543	27.5256	27.5491	27.4825	27.7024	27.632	27.6542	27.5444	27.4792	27.5894	27.4584	27.5265	27.5437	27.5233	27.4231	27.73	27.6908	27.3429	27.2306	27.6756	27.4596	27.4919	27.4022
618	508.341	2.47368	neg	LdMePE(18:0)							GP	LdMePE	18	0		(18:0)	(18:0)				M-H	C25 H52 O7 N1 P1	3.67968	27.0964	B	26.8106	26.8671	26.7969	26.7634	27.1189	27.1951	26.9554	26.7725	26.5198	26.9184	26.3021	26.2878	27.1594	26.6818	26.9733	26.8257	27.1232	27.2281	26.8232	27.0377	27.1482	26.9164	27.045	26.5217
619	778.597	2.60764	neg	PC(14:0e/18:0)							GP	PC	32	0	e	(14:0e/18:0)	(14:0e)	(18:0)			M+CH3COO	C40 H82 O7 N1 P1	2.60272	0	B	26.3086	26.3981	26.5557	26.3451	26.473	26.2172	26.3114	26.169	25.8068	26.6771	25.9932	26.7499	26.8671	26.0834	26.3919	26.4327	26.3685	26.0038	26.2801	26.2758	26.5443	26.3845	26.631	26.0028
620	804.612	8.78896	neg	PC(18:0p/16:0)							GP	PC	34	0	p	(18:0p/16:0)	(18:0p)	(16:0)			M+CH3COO	C42 H84 O7 N1 P1	1.89342	31.0151	B	26.4525	26.4368	26.4378	26.465	26.3897	26.4864	26.2331	26.4468	26.2532	26.397	26.4141	26.1106	26.0969	26.7319	26.9383	26.6689	26.9348	26.2401	26.7052	26.4541	26.5253	26.0353	25.891	25.4431
621	701.513	6.79696	neg	PEt(16:0/18:1)							GP	PEt	34	1		(16:0/18:1)	(16:0)	(18:1)			M-H	C39 H75 O8 N0 P1	1.4675	36.9912	B	27.4762	27.5188	27.4515	27.5152	26.9898	26.6727	27.0153	25.906	22.1359	27.367	27.4866	27.9237	26.2071	28.8395	27.9251	28.3653	29.0378	28.7861	28.5238	27.0674	26.6101	22.3869	25.4645	27.7245
622	699.497	6.13746	neg	PEt(16:0/18:2)							GP	PEt	34	2		(16:0/18:2)	(16:0)	(18:2)			M-H	C39 H73 O8 N0 P1	0.728338	35.7619	B	30.2294	30.2232	30.2338	30.222	29.7904	29.1752	29.8756	28.3745	25.5878	30.0587	30.003	30.3023	29.0444	31.0922	30.0324	30.9435	31.7532	31.7531	31.8267	29.8987	29.471	25.0839	28.6059	31.2952
623	727.528	6.99168	neg	PEt(18:0/18:2)							GP	PEt	36	2		(18:0/18:2)	(18:0)	(18:2)			M-H	C41 H77 O8 N0 P1	0.943565	36.0484	B	29.235	29.2355	29.2606	29.2412	28.9176	28.2655	28.9075	27.4178	24.5646	29.196	28.5986	29.0398	28.4098	29.9671	29.4893	30.2428	30.6023	30.7999	31.0295	29.1216	28.4884	24.6193	27.6749	29.7317
624	725.513	6.27339	neg	PEt(18:1/18:2)							GP	PEt	36	3		(18:1/18:2)	(18:1)	(18:2)			M-H	C41 H75 O8 N0 P1	1.02475	34.86	B	28.845	28.8436	28.7955	29.2052	28.0458	28.1571	28.1631	27.9095	24.0562	28.9514	29.0502	28.973	28.1247	30.486	29.4522	29.7621	30.0629	30.253	30.2538	28.535	27.9496	23.9115	27.2477	28.7842
625	723.497	6.05189	neg	PEt(16:0/20:4)							GP	PEt	36	4		(16:0/20:4)	(16:0)	(20:4)			M-H	C41 H73 O8 N0 P1	1.20729	46.4016	B	30.0431	29.9776	29.9986	30.0142	29.5813	28.9599	29.4918	28.3004	25.3235	29.9923	29.7396	29.8601	28.8497	30.9708	29.9027	31.0522	31.5621	31.6013	31.6597	30.2276	29.3783	24.9132	28.0729	30.2813
626	747.497	5.79571	neg	PEt(16:0/22:6)							GP	PEt	38	6		(16:0/22:6)	(16:0)	(22:6)			M-H	C43 H73 O8 N0 P1	1.34645	43.6132	B	30.2031	30.438	30.2411	30.1436	30.1085	29.3532	30.2998	28.6215	25.552	30.2218	29.9239	30.3115	28.9331	31.2382	30.0854	31.439	31.6158	31.4274	31.7201	30.4343	29.3388	25.1707	28.5633	30.8169
627	775.528	6.66529	neg	PEt(18:0/22:6)							GP	PEt	40	6		(18:0/22:6)	(18:0)	(22:6)			M-H	C45 H77 O8 N0 P1	1.60209	35.4776	B	28.2367	28.3173	28.2157	28.4034	28.2202	27.3868	28.126	26.2043	23.7853	28.4698	27.1547	27.8871	27.5926	28.9685	28.3868	29.5606	29.8516	29.8059	30.0845	28.6632	27.4733	24.0964	26.8305	28.7427
628	773.513	5.94229	neg	PEt(18:1/22:6)							GP	PEt	40	7		(18:1/22:6)	(18:1)	(22:6)			M-H	C45 H75 O8 N0 P1	2.75436	41.341	B	28.2331	28.1543	28.2279	27.7197	27.914	27.4729	26.8426	26.7721	23.2717	27.7388	28.1865	28.1058	27.3491	29.5132	28.8601	29.4785	29.5756	29.4128	29.7402	28.4857	27.523	22.6382	25.8564	27.8711
630	789.613	8.15829	neg	SM(d18:0/18:1)							SP	SM	36	1		(d18:0/18:1)	(d18:0)	(18:1)			M+CH3COO	C41 H83 O6 N2 P1	1.20878	17.0913	B	27.2512	27.2595	27.3434	27.2858	26.9588	26.8089	27.3412	26.6941	26.8857	27.23	27.0419	26.9552	27.3044	26.9877	27.6365	27.1919	27.8385	27.802	27.5887	27.8031	27.4905	26.6765	27.0798	27.8094
631	843.66	9.08136	neg	SM(d22:0/18:2)							SP	SM	40	2		(d22:0/18:2)	(d22:0)	(18:2)			M+CH3COO	C45 H89 O6 N2 P1	1.03533	16.4265	B	27.5238	27.4505	27.5302	27.4896	27.2449	26.7302	26.8997	26.8674	26.9938	27.1303	27.8112	27.363	27.3073	27.4808	27.3973	27.1305	27.7079	27.7547	27.6726	27.2927	27.5357	26.9355	27.4698	27.8178
632	702.543	8.97107	pos	PE(16:0p/18:1)							GP	PE	34	1	p	(16:0p/18:1)	(16:0p)	(18:1)			M+H	C39 H76 O7 N1 P1	2.95992	20.1266	B	25.7912	25.8825	26.0386	25.7464	25.5262	25.3774	25.9575	25.5067	26.221	25.9489	26.3297	25.7375	25.4788	26.1046	25.5899	25.7052	25.8568	26.3266	25.8354	25.9413	25.8874	25.4584	26.3304	25.8555
633	778.597	8.6765	neg	PC(16:0e/16:0)							GP	PC	32	0	e	(16:0e/16:0)	(16:0e)	(16:0)			M+CH3COO	C40 H82 O7 N1 P1	1.06285	32.0298	B	25.3247	25.3795	25.3075	25.3258	25.2267	25.4402	25.104	25.1208	25.4391	25.4016	25.294	25.2112	25.2785	25.6331	26.0141	25.4868	26.0121	25.1532	25.4492	25.098	25.0675	24.8875	24.6057	24.2835
634	828.612	2.48943	neg	PC(18:2p/18:0)							GP	PC	36	2	p	(18:2p/18:0)	(18:2p)	(18:0)			M+CH3COO	C44 H84 O7 N1 P1	1.56704	0	B	26.2894	26.3184	26.2665	26.2406	26.1832	26.5277	26.5053	26.8241	26.1604	26.0971	26.2892	26.4618	26.8244	26.2175	26.1924	26.38	26.1558	26.0747	26.832	26.7972	26.1227	26.3672	25.9842	25.3243
635	869.675	9.15332	neg	SM(d22:0/20:3)							SP	SM	42	3		(d22:0/20:3)	(d22:0)	(20:3)			M+CH3COO	C47 H91 O6 N2 P1	2.97751	16.6544	B	29.0817	29.0586	29.0561	29.0954	29.0253	29.018	29.0539	28.8094	29.0474	29.5601	29.0806	28.5552	28.8542	28.9105	28.9406	29.0087	29.0118	29.2227	29.187	28.7231	29.3445	28.9169	28.8907	28.8038
636	714.618	12.388	pos	ChE(22:6)							ST	ChE	22	6		(22:6)	(22:6)				M+NH4	C49 H76 O2 N0	3.32411	6.21887	B	24.2737	24.1692	24.0357	24.165	25.2725	25.0081	24.5404	25.6407	24.422	24.7629	24.0015	24.7282	24.418	23.5179	23.2858	24.9117	23.9196	25.7252	24.907	25.2007	25.3188	25.0872	25.1942	19.9212
637	530.358	2.30143	pos	LPC(18:0p)							GP	LPC	18	0	p	(18:0p)	(18:0p)				M+Na	C26 H54 O6 N1 P1 Na0	0.873881	5.22803	B	23.7771	23.8449	23.6894	23.7973	23.5637	23.8436	25.1653	24.4656	24.6241	23.5473	25.6369	25.8619	24.5338	24.3966	23.7723	24.9558	24.1925	23.5267	24.9292	24.8371	23.0521	23.5415	22.8364	23.7869
638	536.371	2.26746	pos	LPC(19:1)							GP	LPC	19	1		(19:1)	(19:1)				M+H	C27 H54 O7 N1 P1	0.994591	53.9347	B	24.1878	24.4417	24.2133	24.5982	24.2998	24.4908	23.6176	25.8306	24.5603	24.2491	25.6662	25.519	24.2478	25.4086	25.141	24.9983	23.7942	24.3815	23.4186	23.96	24.0906	24.331	23.8368	22.2582
639	770.569	8.85479	pos	PC(18:0/17:3)							GP	PC	35	3		(18:0/17:3)	(18:0)	(17:3)			M+H	C43 H80 O8 N1 P1	2.8816	47.78	B	29.3154	29.4208	29.3463	29.3514	29.3831	29.7681	29.5619	29.4926	29.8282	29.3825	29.4188	29.3467	29.603	29.4446	29.276	29.4256	29.5063	29.4161	29.6539	28.9993	29.4963	29.753	29.4455	28.2951
640	816.575	6.44125	pos	PG(18:0/20:4)				75646			GP	PG	38	4		(18:0/20:4)	(18:0)	(20:4)			M+NH4	C44 H79 O10 N0 P1	1.38325	11.9809	B	25.4547	25.5294	25.4817	25.4693	24.589	25.0451	25.4125	26.0195	26.2558	25.9594	25.6522	25.5674	25.5389	24.8726	24.5013	25.614	24.5649	25.0905	24.5888	25.9672	26.2224	25.9671	25.6004	25.1432
641	838.559	4.85639	pos	PG(18:1/22:6)				89352			GP	PG	40	7		(18:1/22:6)	(18:1)	(22:6)			M+NH4	C46 H77 O10 N0 P1	1.66539	13.4901	B	25.979	25.8924	25.5245	25.042	25.1868	24.9351	24.9766	25.5871	24.9446	26.1339	25.459	25.5301	24.76	24.6123	24.7854	24.5964	24.9819	25.0448	24.9195	24.68	25.7597	24.9101	26.0895	24.831
642	866.854	14.5106	pos	TG(20:0e/16:0/16:0)							GL	TG	52	0	e	(20:0e/16:0/16:0)	(20:0e)	(16:0)	(16:0)		M+NH4	C55 H108 O5 N0	0.973094	5.25209	B	23.4598	23.4623	23.4298	23.4297	23.4902	23.7181	23.3614	23.3967	23.3841	23.1177	23.8717	23.571	23.3771	24.422	24.2097	23.8494	24.1946	22.7253	23.624	23.8853	23.1022	23.174	22.8395	22.9705
645	806.628	9.50868	neg	PC(18:0e/16:0)							GP	PC	34	0	e	(18:0e/16:0)	(18:0e)	(16:0)			M+CH3COO	C42 H86 O7 N1 P1	2.06969	25.8824	B	23.869	23.7653	23.6762	23.8324	24.0584	24.1911	23.8247	23.5966	23.7059	23.9022	23.7396	23.415	23.5385	23.855	24.5729	23.9988	24.4739	23.5722	23.9229	23.8348	24.1499	23.6931	23.5208	22.8698
646	652.587	10.1137	pos	DG(19:0/18:2)							GL	DG	37	2		(19:0/18:2)	(19:0)	(18:2)			M+NH4	C40 H74 O5 N0	0.765369	26.6028	B	24.1651	24.1423	24.1167	24.1004	23.6012	24.5843	24.5414	24.9997	24.613	23.9807	23.9226	24.6786	24.0396	23.9246	23.8076	23.8934	23.7775	23.2554	24.5589	24.5917	22.6803	24.7456	23.6457	24.6995
647	480.308	2.08454	pos	LPC(15:1)							GP	LPC	15	1		(15:1)	(15:1)				M+H	C23 H46 O7 N1 P1	1.07945	31.9493	B	30.8835	30.8655	30.8837	30.8783	30.3209	30.6441	30.5335	31.5357	30.9703	30.6227	32.1561	31.9788	30.718	31.5879	31.174	31.2818	30.4111	31.2308	30.5219	30.526	31.0879	30.5986	30.4893	28.8879
648	554.324	1.60268	pos	LPC(21:6)							GP	LPC	21	6		(21:6)	(21:6)				M+H	C29 H48 O7 N1 P1	3.87043	20.5464	B	23.733	23.3701	24.0758	23.7586	24.3776	24.1751	24.2561	24.1403	24.2676	24.4105	23.96	23.7673	23.1453	24.0131	23.5228	22.5367	24.3988	24.376	24.2329	23.9635	24.6422	24.3705	22.4073	22.9078
649	437.267	1.36375	neg	LPEt(16:0)							GP	LPEt	16	0		(16:0)	(16:0)				M-H	C21 H43 O7 N0 P1	1.43498	16.4195	B	23.9285	23.8043	23.8025	23.5857	22.8539	21.9717	22.7846	21.7295	20.9093	23.2412	24.1245	24.9082	21.7847	27.7558	23.4894	24.8922	24.7803	25.4696	25.0974	23.3643	22.5932	18.2755	22.3833	23.4371
650	824.581	7.99111	neg	PC(16:0p/20:4)							GP	PC	36	4	p	(16:0p/20:4)	(16:0p)	(20:4)			M+CH3COO	C44 H80 O7 N1 P1	1.04959	23.4442	B	25.3607	25.333	25.1246	25.5752	25.471	25.1443	25.3339	24.737	25.3473	25.4227	25.0581	24.6239	24.9436	25.1065	25.3978	25.0531	25.5942	26.0778	25.2943	25.5694	25.8936	24.9002	25.9838	25.5136
651	697.481	5.43857	neg	PEt(16:1/18:2)							GP	PEt	34	3		(16:1/18:2)	(16:1)	(18:2)			M-H	C39 H71 O8 N0 P1	1.06163	30.0751	B	25.9032	25.9844	26.0153	26.0473	25.7619	25.4656	25.3044	24.7781	21.7011	25.9274	26.2536	26.5573	24.9785	27.6069	26.5101	26.8652	27.3663	27.456	27.074	25.6999	25.3923	21.7229	23.7633	26.4963
652	751.528	6.91207	neg	PEt(18:0/20:4)							GP	PEt	38	4		(18:0/20:4)	(18:0)	(20:4)			M-H	C43 H77 O8 N0 P1	0.624687	46.3872	B	29.7594	29.7307	29.7647	29.8421	29.5688	28.7101	29.3758	28.0175	24.8687	29.8106	28.9982	29.3586	28.9255	30.3079	29.7118	30.9565	31.3389	31.4404	31.6014	30.252	29.1786	25.0449	28.2016	29.9449
653	685.481	5.81814	neg	PMe(16:0/18:2)							GP	PMe	34	2		(16:0/18:2)	(16:0)	(18:2)			M-H	C38 H71 O8 N0 P1	1.89425	25.109	B	23.8713	23.9053	23.7878	24.0319	23.1018	24.1972	24.0669	22.5366	23.0396	25.2111	25.5713	25.1002	24.8887	24.9	22.8948	24.5894	24.8193	23.1367	24.3414	23.0934	25.656	22.0277	22.6103	22.8656
654	822.565	1.92521	neg	PC(14:0e/22:6)							GP	PC	36	6	e	(14:0e/22:6)	(14:0e)	(22:6)			M+CH3COO	C44 H78 O7 N1 P1	1.31111	0	B	28.4333	28.6871	28.592	28.5121	28.5971	28.4102	28.38	28.7286	28.9134	28.4977	28.7047	28.7148	28.7377	28.4795	28.1677	28.7104	28.1465	28.6217	28.3206	28.4533	28.6638	28.4202	29.018	28.453
655	464.315	2.93668	neg	LPE(18:0p)							GP	LPE	18	0	p	(18:0p)	(18:0p)				M-H	C23 H48 O6 N1 P1	1.60984	6.58942	B	26.16	26.0489	26.1525	26.2162	25.5138	25.3342	25.8514	26.2317	26.2214	25.6377	26.5047	26.4224	25.5025	26.297	25.8603	25.9075	25.9343	26.7615	25.6993	25.9204	26.3029	25.3633	26.7211	24.6349
656	574.387	3.34514	pos	LPC(22:3)							GP	LPC	22	3		(22:3)	(22:3)				M+H	C30 H56 O7 N1 P1	4.48734	9.03564	B	21.9955	21.8305	21.7231	21.742	22.2246	22.0013	21.3217	21.8473	22.0429	22.3763	21.7595	21.3875	21.4214	22.0051	21.2192	21.5518	21.6303	21.7561	21.5482	21.4393	22.0456	21.834	23.0826	20.2533
657	822.601	9.38182	pos	PC(18:0/21:5)							GP	PC	39	5		(18:0/21:5)	(18:0)	(21:5)			M+H	C47 H84 O8 N1 P1	1.14093	23.3068	B	24.4208	24.4341	24.4306	24.4602	24.5092	23.8191	24.0729	24.623	24.3513	24.8093	24.4792	24.2833	24.2792	24.1375	24.1639	24.6614	24.1958	24.3927	24.4807	24.3457	24.495	23.9779	23.9998	23.392
658	886.559	4.54239	pos	PG(22:5/22:6)							GP	PG	44	11		(22:5/22:6)	(22:5)	(22:6)			M+NH4	C50 H77 O10 N0 P1	1.16571	10.9571	B	24.0288	24.1189	24.168	24.0809	24.3129	23.8343	23.5174	23.6664	24.1451	24.7021	23.5778	23.9745	22.6604	23.3647	22.7954	24.0675	23.9098	24.6355	23.4586	23.7765	24.6991	24.1391	25.3749	23.5166
659	836.541	6.36882	pos	PS(18:0/20:3)				84512			GP	PS	38	3		(18:0/20:3)	(18:0)	(20:3)			M+Na	C44 H80 O10 N1 P1 Na0	4.66388	16.3548	B	27.9855	27.9728	28.0046	28.0015	28.4965	28.0689	27.8845	28.0107	28.3662	28.4769	26.6838	27.1246	27.4367	26.3416	27.3838	27.7047	27.7574	27.2405	27.5524	27.2319	28.5153	28.5858	28.9757	28.4032
660	743.487	4.88414	neg	PG(16:1/18:2)							GP	PG	34	3		(16:1/18:2)	(16:1)	(18:2)			M-H	C40 H73 O10 N0 P1	3.33627	26.0033	B	23.8857	23.9756	24.0186	24.0993	23.1512	24.2789	23.2881	24.7905	24.7507	24.0931	24.2918	24.1548	23.4534	24.3935	23.8913	23.4083	23.3181	23.2969	22.4171	23.6328	24.2297	24.1048	23.8294	23.7612
662	845.675	10.2473	neg	SM(d22:0/18:1)							SP	SM	40	1		(d22:0/18:1)	(d22:0)	(18:1)			M+CH3COO	C45 H91 O6 N2 P1	1.90081	12.1136	B	25.7416	25.4493	25.3302	25.5981	25.8935	26.102	25.7051	25.3568	25.786	25.9309	25.528	25.1258	25.5035	25.252	25.4651	25.335	25.8789	25.8995	25.339	25.3556	25.5743	25.8524	26.2182	25.9401
663	608.465	5.58007	pos	LPC(24:0)	C04230	mmu00564,mmu04148,mmu05231	Glycerophospholipid metabolism|Efferocytosis|Choline metabolism in cancer	86260			GP	LPC	24	0		(24:0)	(24:0)				M+H	C32 H66 O7 N1 P1	1.71173	53.4683	B	24.0246	23.9738	24.0156	24.2018	24.0481	24.0426	23.9468	24.1705	24.4985	24.5032	24.3323	24.0725	23.7293	24.1795	23.6602	24.1296	23.6524	24.0321	23.7512	23.4247	24.6715	24.2123	24.8371	23.3497
664	602.418	4.41646	pos	LPC(24:3)							GP	LPC	24	3		(24:3)	(24:3)				M+H	C32 H60 O7 N1 P1	4.78649	8.19644	B	20.8631	20.6546	21.2747	21.0056	20.986	21.2585	20.8523	20.9935	21.0683	21.3932	20.9659	20.6052	20.7127	20.9453	20.5435	20.686	20.7298	20.4775	20.743	20.5658	21.2007	20.9553	21.009	20.2829
665	753.544	7.20457	neg	PEt(18:0/20:3)							GP	PEt	38	3		(18:0/20:3)	(18:0)	(20:3)			M-H	C43 H79 O8 N0 P1	1.41925	34.8373	B	26.179	26.1423	26.2665	26.3867	25.9145	24.6679	26.0821	24.1836	20.612	26.4673	25.3421	25.8828	25.4337	27.2963	26.6585	27.3945	27.7434	27.774	27.9243	26.5118	25.4425	18.7021	24.6352	25.6333
666	713.513	6.5955	neg	PMe(18:0/18:2)							GP	PMe	36	2		(18:0/18:2)	(18:0)	(18:2)			M-H	C40 H75 O8 N0 P1	1.56475	24.2275	B	24.6396	24.5531	24.6983	24.5313	24.1086	23.3669	24.1129	23.9849	22.6628	24.75	24.2136	24.1785	23.8264	25.3606	24.5929	25.2514	25.0222	25.8437	26.1613	24.5887	23.8472	20.0474	23.4984	25.02
667	761.581	7.17275	neg	SM(d16:0/18:1)							SP	SM	34	1		(d16:0/18:1)	(d16:0)	(18:1)			M+CH3COO	C39 H79 O6 N2 P1	0.372212	17.0902	B	29.8462	29.839	29.808	29.8405	29.7258	29.8925	29.8642	29.7457	30.0172	30.1742	29.7937	29.4369	29.5867	29.6211	29.9021	29.634	30.1484	30.0465	29.8385	29.6816	29.8846	29.6966	30.1002	29.9642
668	733.55	6.23154	neg	SM(d16:0/16:1)							SP	SM	32	1		(d16:0/16:1)	(d16:0)	(16:1)			M+CH3COO	C37 H75 O6 N2 P1	1.37614	14.6888	B	23.8397	23.7595	24.0506	23.5816	23.6621	23.8336	23.9301	23.4319	24.0981	24.2474	23.9299	23.8745	23.9259	23.7448	24.3034	23.8826	23.6357	23.6296	23.3916	23.3132	23.4639	23.2485	23.7879	23.7394
669	733.481	5.61525	neg	PMe(16:0/22:6)							GP	PMe	38	6		(16:0/22:6)	(16:0)	(22:6)			M-H	C42 H71 O8 N0 P1	2.35653	24.9059	B	24.4126	24.5619	24.5743	24.8836	23.6778	25.113	24.1679	23.0473	23.9367	25.8567	24.7791	26.0818	24.2068	24.1926	22.9737	25.4536	23.4973	22.8551	23.3358	23.1199	25.7353	22.747	22.906	24.0462
670	761.513	6.19361	neg	PEt(17:0/22:6)							GP	PEt	39	6		(17:0/22:6)	(17:0)	(22:6)			M-H	C44 H75 O8 N0 P1	1.77874	16.4181	B	24.4037	24.4858	24.5798	23.8302	24.3329	22.7504	19.9735	23.014	20.0552	25.1361	23.6006	23.9722	22.8856	24.9558	23.1496	25.5329	25.5021	25.8195	25.9477	24.7919	23.7828	19.1192	23.6588	24.8896
671	486.295	2.32314	pos	LPE(18:1p)							GP	LPE	18	1	p	(18:1p)	(18:1p)				M+Na	C23 H46 O6 N1 P1 Na0	1.9031	10.1919	B	22.7978	22.7264	22.8287	22.7958	21.1742	20.9685	22.2625	22.7514	22.2574	22.0019	23.4326	23.5019	21.872	22.7478	21.8618	22.93	22.0343	23.8906	22.2047	22.3143	23.6845	21.7686	23.9363	20.5892
672	600.402	2.34943	pos	LPC(24:4)							GP	LPC	24	4		(24:4)	(24:4)				M+H	C32 H58 O7 N1 P1	1.39485	33.7253	B	22.181	22.087	21.9285	22.108	21.3809	21.404	21.7818	22.1944	21.214	21.4367	23.2217	23.3828	22.021	22.5763	21.9995	22.336	22.2003	22.7126	22.7698	23.1565	21.3485	20.8808	21.7509	17.7547
674	713.513	6.56496	neg	PEt(17:0/18:2)							GP	PEt	35	2		(17:0/18:2)	(17:0)	(18:2)			M-H	C40 H75 O8 N0 P1	1.75396	15.3791	B	24.6396	24.5531	24.576	24.5313	24.1086	23.3669	24.1129	23.1298	20.2417	24.75	24.2136	24.1785	23.8264	25.3606	24.5056	25.2514	25.0222	25.8008	26.1613	24.5887	23.8472	19.6653	23.4984	25.02
675	721.481	5.362	neg	PEt(16:1/20:4)							GP	PEt	36	5		(16:1/20:4)	(16:1)	(20:4)			M-H	C41 H71 O8 N0 P1	2.13653	30.0969	B	26.0174	26.0842	26.0437	25.9327	25.5936	25.4905	24.5342	24.4179	21.3844	26.3108	25.9203	26.5097	24.4451	27.714	26.4079	27.1166	27.0566	27.4349	27.5815	25.3708	23.8109	20.9621	24.2667	24.6806
676	751.528	6.48371	neg	PEt(18:1/20:3)							GP	PEt	38	4		(18:1/20:3)	(18:1)	(20:3)			M-H	C43 H77 O8 N0 P1	0.957342	32.0763	B	26.2374	26.3723	26.3917	26.3327	25.9103	25.5897	25.7505	25.1647	22.4922	26.4509	26.3407	26.482	25.0863	27.7605	27.0162	27.4721	27.6111	27.7678	28.2943	26.3949	25.6153	21.6933	24.6517	24.5542
677	735.497	5.81832	neg	PMe(18:1/20:4)							GP	PMe	38	5		(18:1/20:4)	(18:1)	(20:4)			M-H	C42 H73 O8 N0 P1	1.58868	22.4717	B	23.237	23.3111	23.1933	23.0242	23.0345	23.0228	22.3587	22.6391	23.1586	24.3489	23.7016	23.9698	22.7592	24.4835	23.8334	24.3788	24.1998	23.8672	24.3948	23.1275	22.3894	21.5158	20.1646	22.699
678	747.566	7.17436	neg	SM(d18:1/15:0)				64485			SP	SM	33	1		(d18:1/15:0)	(d18:1)	(15:0)			M+CH3COO	C38 H77 O6 N2 P1	1.82522	6.7159	B	23.9995	24.6691	24.6333	24.3688	24.2776	24.5183	24.569	24.6143	24.8056	24.9518	24.423	24.2208	24.2642	23.6433	24.7354	24.4011	24.8079	25.0688	24.6266	23.9818	24.6432	24.3555	24.8888	24.8157
679	863.686	9.48779	neg	phSM(d24:0/16:0)							SP	phSM	40	0		(d24:0/16:0)	(d24:0)	(16:0)			M+CH3COO	C45 H93 O7 N2 P1	1.87159	4.32393	B	23.6938	23.8711	23.751	23.7328	24.1192	23.7968	23.6684	23.4465	23.6988	23.6619	23.6472	23.4028	23.3644	23.5799	23.6871	23.8321	23.9016	24.0338	23.873	23.5801	23.7571	23.8473	24.1409	23.6001
680	302.305	2.28425	pos	So(d18:0)							SP	So	18	0		(d18:0)	(d18:0)				M+H	C18 H39 O2 N1	2.16824	8.20722	B	32.6356	32.6553	32.6709	32.6509	32.9046	32.8612	32.6759	32.8744	32.5934	32.6983	32.9807	33.014	32.7362	32.7831	32.4686	32.8477	32.4798	32.7238	32.9085	32.7329	32.9122	32.7925	32.4637	32.4313
681	721.481	4.97582	neg	PEt(18:3/18:2)							GP	PEt	36	5		(18:3/18:2)	(18:3)	(18:2)			M-H	C41 H71 O8 N0 P1	3.80948	13.1239	B	23.1623	23.0367	23.071	23.1429	23.1712	21.3977	23.1049	21.7231	17.2594	23.5999	23.3111	23.2515	21.6775	24.1804	23.4123	24.146	24.5262	24.5718	24.4554	22.3751	21.868	17.0352	21.796	23.9432
682	709.481	5.81261	neg	PMe(16:0/20:4)							GP	PMe	36	4		(16:0/20:4)	(16:0)	(20:4)			M-H	C40 H71 O8 N0 P1	4.35314	31.2445	B	25.3417	25.4307	25.3241	25.458	24.2614	26.0482	24.2832	24.1898	24.4561	26.7998	26.2164	26.6798	24.9518	25.0371	24.5302	26.0415	25.1046	25.1705	25.5083	24.3362	26.6236	23.5445	23.0134	24.6399
684	771.497	5.2425	neg	PEt(20:4/20:4)							GP	PEt	40	8		(20:4/20:4)	(20:4)	(20:4)			M-H	C45 H73 O8 N0 P1	2.00329	28.8829	B	25.7904	25.5573	25.5854	25.462	24.9739	24.682	24.888	23.7861	22.101	25.599	25.4632	25.6157	24.7396	27.1023	26.3648	26.6599	27.4661	27.624	27.8406	25.8411	24.6735	21.6562	23.1084	24.2669
685	536.504	7.43086	pos	Cer(d18:2/16:0)							SP	Cer	34	2		(d18:2/16:0)	(d18:2)	(16:0)			M+H	C34 H65 O3 N1	3.02415	23.7053	B	22.4149	22.6813	22.2498	22.4514	22.5029	22.9071	22.7088	22.3853	23.0356	23.0578	22.4751	21.2937	21.9094	22.2905	21.9771	22.4483	22.7981	22.6595	22.8575	21.9136	22.9358	22.6275	23.0435	22.7937
686	598.387	2.00807	pos	LPC(24:5)							GP	LPC	24	5		(24:5)	(24:5)				M+H	C32 H56 O7 N1 P1	3.54866	36.6851	B	23.0529	23.1688	23.1655	22.1841	23.238	21.568	22.6719	23.0629	22.8502	22.8638	23.3587	24.3649	20.0204	22.8436	23.323	22.6791	22.4192	23.3692	23.4596	20.9068	23.2109	22.4354	22.6221	20.154
687	461.267	1.33096	neg	LPEt(18:2)							GP	LPEt	18	2		(18:2)	(18:2)				M-H	C23 H43 O7 N0 P1	1.098	16.0921	B	24.6907	24.762	24.5789	24.6941	23.4933	23.0444	23.9895	23.0808	19.2487	23.6043	25.0516	25.8246	23.2667	25.8025	24.5308	26.151	25.5706	26.8495	26.728	24.6143	23.868	17.6976	23.0247	23.1679
688	729.544	7.59021	neg	PEt(18:0/18:1)							GP	PEt	36	1		(18:0/18:1)	(18:0)	(18:1)			M-H	C41 H79 O8 N0 P1	1.22889	24.7831	B	23.9622	24.1324	24.2741	23.9771	23.9047	22.8297	23.5949	21.8171	2.62331	23.7695	23.5978	24.2181	23.1603	25.4377	24.9162	25.3318	25.3983	25.5236	25.3848	23.9344	22.1286	2.62331	22.0086	22.9838
690	690.603	10.0942	pos	DG(18:0/22:4)				84435			GL	DG	40	4		(18:0/22:4)	(18:0)	(22:4)			M+NH4	C43 H76 O5 N0	2.92856	20.0948	B	23.4353	23.5172	22.7045	23.6428	23.1586	23.692	24.1878	24.2871	24.1585	21.4214	21.8166	24.2157	23.6689	23.9357	23.4018	22.2797	23.4287	22.2958	23.8107	24.2301	22.6238	23.9729	22.095	23.4736
692	847.691	10.0979	neg	SM(d22:0/18:0)							SP	SM	40	0		(d22:0/18:0)	(d22:0)	(18:0)			M+CH3COO	C45 H93 O6 N2 P1	1.10119	16.3656	B	25.846	25.8981	25.8682	25.96	26.2653	25.718	26.0593	25.4492	25.7696	25.9267	25.7249	25.3117	25.7923	25.4915	25.5707	25.8013	26.4001	26.3689	25.7061	26.1351	26.0719	25.5925	26.183	26.6654
693	692.619	10.4382	pos	DG(22:1/18:2)							GL	DG	40	3		(22:1/18:2)	(22:1)	(18:2)			M+NH4	C43 H78 O5 N0	1.44592	23.5633	B	23.576	23.2372	23.0732	23.5368	23.1203	23.6879	24.0232	23.4972	23.718	23.6602	22.6363	22.8294	22.9705	23.3774	23.4618	23.4521	22.993	23.1677	23.5001	23.9884	23.3849	23.8578	24.1246	23.6347
694	516.308	1.56489	pos	LPC(18:4)	C04230	mmu00564,mmu04148,mmu05231	Glycerophospholipid metabolism|Efferocytosis|Choline metabolism in cancer	88696			GP	LPC	18	4		(18:4)	(18:4)				M+H	C26 H46 O7 N1 P1	4.83717	27.3789	B	24.3797	24.868	24.6672	25.2568	25.0203	25.5231	24.7348	25.1957	25.4904	24.7432	25.4716	22.384	25.3315	25.0605	25.2606	24.7609	23.5529	24.2344	20.7165	24.8376	25.7089	25.4054	24.078	24.2378
695	737.513	6.45736	neg	PEt(17:0/20:4)							GP	PEt	37	4		(17:0/20:4)	(17:0)	(20:4)			M-H	C42 H75 O8 N0 P1	3.66973	23.8122	B	24.5671	24.582	25.3002	24.7563	24.4472	22.9375	23.7146	22.9493	23.6532	24.7909	23.9025	24.3843	23.4172	25.2598	24.4168	25.9775	26.3466	26.4865	26.882	25.13	23.9645	21.1402	23.5458	24.6175
696	777.544	6.948	neg	PEt(20:1/20:4)							GP	PEt	40	5		(20:1/20:4)	(20:1)	(20:4)			M-H	C45 H79 O8 N0 P1	3.86534	13.8902	B	24.8728	25.1547	24.926	24.8358	24.9019	23.989	24.4329	23.7114	21.7343	24.9825	24.6727	24.903	23.8607	25.9591	25.4023	25.93	26.7067	26.6384	26.4626	25.2736	23.7252	21.034	23.2545	24.9734
697	737.513	6.70129	neg	PMe(18:0/20:4)							GP	PMe	38	4		(18:0/20:4)	(18:0)	(20:4)			M-H	C42 H75 O8 N0 P1	4.40734	25.1371	B	24.6974	24.8498	24.6137	24.7888	23.7611	25.3695	24.1671	23.1026	23.3557	26.2583	24.1447	25.8024	24.2956	24.2094	21.6082	25.5404	26.1869	26.5897	26.9394	23.4405	26.0782	22.9326	22.5232	23.9194
699	790.539	7.31157	neg	dMePE(16:0/22:6)							GP	dMePE	38	6		(16:0/22:6)	(16:0)	(22:6)			M-H	C45 H78 O8 N1 P1	4.4508	32.9948	B	25.7868	25.8573	25.7844	25.9276	26.43	25.9535	26.2644	25.7957	26.0704	26.1882	25.4913	25.5455	22.8145	23.1301	22.646	25.5891	25.806	25.8794	25.4765	25.4216	26.3059	25.9854	26.2275	26.677
700	888.575	4.71657	pos	PG(22:4/22:6)							GP	PG	44	10		(22:4/22:6)	(22:4)	(22:6)			M+NH4	C50 H79 O10 N0 P1	1.01001	11.1198	B	22.1906	22.182	22.0962	21.9838	22.5175	22.4929	21.6023	21.8264	23.2981	22.4723	23.0561	23.0676	22.3661	22.6649	21.7034	23.3525	22.5401	23.4872	21.5424	21.801	23.3582	22.3871	23.5877	22.1481
701	676.66	11.1579	pos	Cer(d18:1/26:1)							SP	Cer	44	2		(d18:1/26:1)	(d18:1)	(26:1)			M+H	C44 H85 O3 N1	0.543064	18.4645	B	23.1064	23.1192	22.9743	22.8622	23.2668	23.2038	23.2509	23.1106	23.2374	23.3282	22.9771	22.6474	22.8713	22.8721	22.7202	23.2193	23.2499	23.0852	22.8836	22.7226	23.3023	23.1354	23.12	22.606
702	618.582	9.23611	pos	Cer(d18:1/22:2)							SP	Cer	40	3		(d18:1/22:2)	(d18:1)	(22:2)			M+H	C40 H75 O3 N1	1.50268	17.7632	B	22.7723	22.6839	22.61	22.5611	22.6383	22.526	22.9273	23.0382	22.7608	22.9534	23.1953	23.1889	22.6816	22.6723	22.6147	23.0051	22.8163	22.8429	22.974	23.0448	23.0441	22.355	22.7444	22.5483
703	678.676	11.7955	pos	Cer(d18:1/26:0)	C00195	mmu00600,mmu04071,mmu04217,mmu04722,mmu04920,mmu04931,mmu04933,mmu05140,mmu05415	Sphingolipid metabolism|Sphingolipid signaling pathway|Necroptosis|Neurotrophin signaling pathway|Adipocytokine signaling pathway|Insulin resistance|AGE-RAGE signaling pathway in diabetic complications|Leishmaniasis|Diabetic cardiomyopathy	72968			SP	Cer	44	1		(d18:1/26:0)	(d18:1)	(26:0)			M+H	C44 H87 O3 N1	1.03064	23.2686	B	23.968	23.5207	23.8313	23.6311	22.8373	22.6468	23.014	22.6919	24.3152	24.6721	23.0327	22.4128	22.8099	24.3256	23.2477	22.9107	22.8175	23.1717	22.8543	22.9541	23.475	23.6593	24.0571	23.0001
704	465.298	1.41118	pos	LPEt(18:1)							GP	LPEt	18	1		(18:1)	(18:1)				M+H	C23 H45 O7 N0 P1	1.84512	1.39523	B	21.6979	22.0016	22.0104	21.6247	20.1057	20.3988	20.6017	21.1477	16.8067	20.8871	22.3466	22.9141	20.6906	23.3115	21.3467	22.6943	22	23.1937	22.0853	21.3366	20.8078	15.554	20.0362	19.4896
705	668.634	13.397	pos	ChE(18:1)							ST	ChE	18	1		(18:1)	(18:1)				M+NH4	C45 H78 O2 N0	2.39813	6.53788	B	23.3517	23.1687	23.4296	23.5101	24.6472	24.9257	23.9371	25.6487	24.0505	24.6719	23.4738	22.6923	22.9107	21.8282	21.6369	23.6627	20.614	24.2821	24.1752	21.9737	25.3786	23.7659	23.9397	18.6115
706	690.618	12.6616	pos	ChE(20:4)							ST	ChE	20	4		(20:4)	(20:4)				M+NH4	C47 H76 O2 N0	1.97717	6.05011	B	22.8085	22.7831	22.9415	22.8555	23.7809	24.0111	23.3872	24.3272	22.2983	24.2452	23.1432	23.0778	23.4123	22.7115	21.5916	24.0212	22.5567	24.2543	23.9517	23.4245	24.534	23.5942	23.683	2.62331
707	509.267	1.25968	neg	LPEt(22:6)							GP	LPEt	22	6		(22:6)	(22:6)				M-H	C27 H43 O7 N0 P1	0.629394	11.2083	B	24.2296	24.1261	24.1094	24.2645	23.2591	22.7923	23.3016	22.5088	13.2427	23.3046	24.3053	24.9034	23.0278	25.4545	24.2462	25.4641	25.1545	26.3783	25.9826	24.2013	23.0998	17.0648	21.8702	22.1571
709	777.576	6.84729	neg	phSM(d16:1/18:0)							SP	phSM	34	1		(d16:1/18:0)	(d16:1)	(18:0)			M+CH3COO	C39 H79 O7 N2 P1	0.934275	3.97374	B	24.5698	24.8445	24.6203	24.5287	24.684	24.4649	24.7932	24.3297	24.939	25.0016	24.3712	23.1943	23.6852	24.4414	24.136	23.9883	24.2258	24.3067	24.3424	24.364	24.9876	24.3488	25.0348	24.7056
710	782.606	9.62961	pos	LPC(37:4)							GP	LPC	37	4		(37:4)	(37:4)				M+H	C45 H84 O7 N1 P1	2.60472	31.2299	B	26.4209	26.5469	26.561	26.461	26.2879	26.4504	26.7745	26.6219	26.2765	26.4286	26.8586	26.7255	26.4263	26.7978	27.0085	27.1091	27.0176	26.4212	26.9586	27.0478	26.2511	26.0598	25.645	25.2049
711	485.267	1.31661	neg	LPEt(20:4)							GP	LPEt	20	4		(20:4)	(20:4)				M-H	C25 H43 O7 N0 P1	3.24673	7.62201	B	24.1914	24.3426	24.2142	24.3843	23.1204	22.5979	23.1375	22.852	17.4901	23.3865	24.5646	25.4778	22.9742	25.3459	24.0201	25.8163	24.8945	26.4518	26.237	24.3594	23.1259	16.127	21.8329	21.9432
713	837.684	10.6161	pos	SM(d18:1/26:3)							SP	SM	44	4		(d18:1/26:3)	(d18:1)	(26:3)			M+H	C49 H93 O6 N2 P1	4.64909	29.0545	B	28.8565	28.8598	28.8324	28.8121	29.1752	29.0207	28.766	28.8754	29.1131	29.2333	28.9686	28.736	28.6797	28.6158	28.5341	28.8597	28.7496	28.7972	28.5584	28.5441	29.2094	29.0158	29.2908	28.4531
714	843.518	4.50386	neg	PG(20:3/22:6)							GP	PG	42	9		(20:3/22:6)	(20:3)	(22:6)			M-H	C48 H77 O10 N0 P1	1.7646	19.2971	B	23.0785	23.5254	22.984	23.285	22.7942	23.7374	24.1229	23.7027	23.9724	24.3242	23.527	23.754	22.8918	23.6484	22.5624	22.4961	23.2976	23.9167	24.161	23.7292	23.0325	23.5298	24.3012	24.1924
715	768.554	8.13746	pos	PC(18:1/17:3)							GP	PC	35	4		(18:1/17:3)	(18:1)	(17:3)			M+H	C43 H78 O8 N1 P1	4.99318	40.3643	B	27.0303	27.0419	27.0031	27.2616	28.0925	27.3486	28.0633	27.7884	27.5789	27.2249	27.7405	27.2946	26.8653	27.6282	27.5211	27.1711	26.7821	27.248	27.21	27.5143	27.1679	27.1257	27.1557	27.0519
719	530.325	1.75854	neg	LdMePE(20:3)							GP	LdMePE	20	3		(20:3)	(20:3)				M-H	C27 H50 O7 N1 P1	3.01047	22.8945	B	24.3451	24.3105	24.3751	24.3138	23.3959	24.7512	23.2935	24.4246	23.8939	23.6542	24.7316	24.8907	24.3776	25.2896	25.0749	24.7804	24.0975	25.1445	24.5605	23.8433	23.9592	23.9289	23.5279	20.0136
720	775.549	7.03629	neg	PG(18:0/18:1)				73242			GP	PG	36	1		(18:0/18:1)	(18:0)	(18:1)			M-H	C42 H81 O10 N0 P1	2.72255	23.131	B	23.9068	23.9533	23.6819	23.9107	23.8845	23.4843	24.1515	24.0805	24.4868	24.3442	22.8734	22.8399	23.4833	22.8923	22.6451	22.839	23.8085	23.5459	22.4555	23.0359	24.3284	24.4133	24.3234	24.8383
721	460.28	2.21054	pos	LPE(16:0p)							GP	LPE	16	0	p	(16:0p)	(16:0p)				M+Na	C21 H44 O6 N1 P1 Na0	2.81466	9.7218	B	23.5642	23.5262	23.4861	23.4014	22.4459	21.6831	22.8135	23.5329	23.1438	23.2034	24.3339	24.4083	23.002	23.7652	22.8739	23.8025	23.1158	24.4108	23.2262	23.3255	23.8492	22.451	24.4144	21.1768
722	532.34	2.13929	pos	LPC(19:3)							GP	LPC	19	3		(19:3)	(19:3)				M+H	C27 H50 O7 N1 P1	4.99957	11.6777	B	26.7242	26.6724	26.5197	26.432	26.5814	26.637	26.3164	27.6287	26.7069	26.8386	27.8207	28.0233	26.81	27.0305	26.4195	27.0967	25.9052	26.9535	26.5648	26.5015	26.6504	26.523	26.8027	25.8728
725	504.31	1.63393	neg	LdMePE(18:2)							GP	LdMePE	18	2		(18:2)	(18:2)				M-H	C25 H48 O7 N1 P1	2.73747	18.9025	B	27.5305	27.4136	27.4424	27.3292	27.1948	27.3784	27.0888	27.2841	27.3274	26.9267	27.7895	27.8533	27.2987	27.79	27.707	27.517	27.5006	28.0669	27.826	27.1268	27.3066	27.3274	27.3547	26.0534
726	687.497	6.58246	neg	PMe(16:0/18:1)							GP	PMe	34	1		(16:0/18:1)	(16:0)	(18:1)			M-H	C38 H73 O8 N0 P1	2.17669	15.2601	B	22.7296	22.5605	22.8863	23.175	21.5845	23.0286	21.8345	21.9667	22.3835	23.6895	22.8342	24.124	22.6399	23.0916	21.3898	23.262	22.313	17.6351	21.2975	17.3865	23.7217	21.7608	19.482	21.884
727	775.597	7.68714	neg	SM(d18:1/17:0)				84488			SP	SM	35	1		(d18:1/17:0)	(d18:1)	(17:0)			M+CH3COO	C40 H81 O6 N2 P1	1.60582	15.7258	B	23.5499	23.6735	23.3985	23.336	23.8927	23.8822	23.9635	22.944	23.2983	23.907	22.2631	22.9734	23.4085	22.8557	23.0385	23.4873	23.4957	23.6424	23.8222	23.8891	23.4495	23.51	23.8319	24.0115
728	809.653	9.89689	pos	SM(d18:1/24:3)							SP	SM	42	4		(d18:1/24:3)	(d18:1)	(24:3)			M+H	C47 H89 O6 N2 P1	4.35306	45.8809	B	28.0083	28.0554	28.0329	28.0511	28.3184	28.0439	28.0212	27.9226	28.1128	28.231	27.9215	28.0046	27.707	27.7863	27.5699	28.0496	28.1104	28.0722	27.8648	27.8853	28.3602	28.2209	28.5459	27.9738
729	835.669	9.80779	pos	SM(d18:1/26:4)							SP	SM	44	5		(d18:1/26:4)	(d18:1)	(26:4)			M+H	C49 H91 O6 N2 P1	4.64475	39.371	B	29.3495	29.3574	29.3438	29.3328	29.5252	29.4145	29.305	29.5197	29.5566	29.7388	29.6116	29.3265	28.9074	29.231	29.3279	29.5707	29.2182	29.3338	29.3371	29.1671	29.7317	29.5861	28.8485	28.8071
730	891.717	10.2555	neg	phSM(d24:0/18:0)							SP	phSM	42	0		(d24:0/18:0)	(d24:0)	(18:0)			M+CH3COO	C47 H97 O7 N2 P1	2.04826	4.46802	B	24.4111	24.2921	24.3145	24.4046	24.5856	24.3315	24.4572	24.2163	24.4764	24.2771	24.0933	24.0438	23.9607	24.1967	24.4669	24.2447	24.3521	24.2753	24.4196	24.1866	24.1368	24.5988	24.7227	23.8878
731	736.491	6.26786	pos	PE(16:1/20:5)	C00350	mmu00563,mmu00564,mmu04136,mmu04140,mmu04723,mmu05167	Glycosylphosphatidylinositol (GPI)-anchor biosynthesis|Glycerophospholipid metabolism|Autophagy - other|Autophagy - animal|Retrograde endocannabinoid signaling|Kaposi sarcoma-associated herpesvirus infection				GP	PE	36	6		(16:1/20:5)	(16:1)	(20:5)			M+H	C41 H70 O8 N1 P1	1.97486	15.217	B	23.4898	22.9855	22.8929	22.8281	23.3181	23.2163	22.3248	23.5541	23.8065	22.9988	24.1824	24.0381	23.7175	24.0071	23.6128	23.6465	22.8162	22.5011	21.3502	22.035	22.8297	23.7589	22.6133	20.2484
732	632.598	9.61743	pos	Cer(d17:1/24:2)							SP	Cer	41	3		(d17:1/24:2)	(d17:1)	(24:2)			M+H	C41 H77 O3 N1	1.76016	20.5137	B	24.4532	24.333	24.3829	24.3635	24.3649	25.1193	24.9834	25.0701	25.0501	24.962	24.2889	24.1144	24.3999	24.3115	23.5243	24.1495	23.7844	23.8222	24.4605	24.0775	23.9132	24.8181	24.0638	23.4882
733	833.653	9.19175	pos	SM(d18:1/26:5)							SP	SM	44	6		(d18:1/26:5)	(d18:1)	(26:5)			M+H	C49 H89 O6 N2 P1	4.55522	37.6088	B	27.3164	27.327	27.3539	27.3038	27.4016	27.3207	27.444	27.4443	27.5092	28.0398	27.7537	27.2013	27.0468	27.2947	27.1499	27.5353	27.2098	27.4771	27.5322	27.0961	27.806	27.3772	27.2138	26.6824
735	854.628	8.96539	neg	PC(18:0e/20:4)							GP	PC	38	4	e	(18:0e/20:4)	(18:0e)	(20:4)			M+CH3COO	C46 H86 O7 N1 P1	1.71599	14.736	B	24.472	24.525	24.3751	24.6838	24.6401	24.7497	24.1469	23.8488	23.9932	24.4326	25.0931	23.7478	24.6362	24.3697	24.8316	24.3033	24.96	24.2086	24.5897	24.4935	24.7184	24.0631	24.1833	24.2671
737	530.324	1.51889	pos	LPC(19:4)							GP	LPC	19	4		(19:4)	(19:4)				M+H	C27 H48 O7 N1 P1	0.91165	30.4844	B	21.0732	21.5791	21.2915	21.1065	21.7247	21.4661	19.3803	20.8335	21.0158	21.3827	22.1633	23.1722	21.2859	22.3308	22.4656	22.1864	20.3288	22.156	21.9952	20.5667	21.486	20.7537	20.8412	18.2515
738	824.616	10.1528	pos	PC(17:4/22:0)							GP	PC	39	4		(17:4/22:0)	(17:4)	(22:0)			M+H	C47 H86 O8 N1 P1	1.24478	22.1514	B	22.5075	22.5861	22.4441	22.5319	22.4902	22.3231	22.0807	22.5076	22.7466	22.8055	23.1283	22.7207	22.6385	22.8146	22.0314	22.9724	22.3956	22.4634	22.3911	22.2678	22.3444	22.5732	22.6468	21.3607
740	552.31	1.55361	neg	LdMePE(22:6)							GP	LdMePE	22	6		(22:6)	(22:6)				M-H	C29 H48 O7 N1 P1	2.45781	9.49098	B	26.483	26.4547	26.3412	26.2401	26.2048	26.2272	25.9422	26.0563	25.8552	26.1958	26.8114	27.0928	26.3581	26.9585	26.7785	26.7889	26.2305	27.2068	26.7893	26.5635	25.9737	26.0276	25.7475	24.471
741	759.566	6.38757	neg	SM(d18:2/16:0)							SP	SM	34	2		(d18:2/16:0)	(d18:2)	(16:0)			M+CH3COO	C39 H77 O6 N2 P1	1.27108	16.8671	B	25.7869	25.7829	25.9033	25.8798	25.6294	25.4937	25.8292	25.3322	25.5529	25.7254	25.7939	25.532	25.6566	25.5681	25.8967	25.2626	26.0053	26.0566	25.6382	25.9281	25.5531	25.657	26.3113	25.9885
742	794.569	5.79	pos	PC(18:1/19:4)							GP	PC	37	5		(18:1/19:4)	(18:1)	(19:4)			M+H	C45 H80 O8 N1 P1	4.78809	31.3499	B	24.5703	24.5673	24.6254	24.8427	24.3353	24.7988	25.1743	23.4713	22.0925	24.77	25.2946	26.2591	23.4929	26.1563	24.5257	25.2944	26.5917	26.936	27.4557	26.2453	25.4426	21.2773	24.1096	26.4547
744	801.544	6.80632	neg	PEt(20:1/22:6)							GP	PEt	42	7		(20:1/22:6)	(20:1)	(22:6)			M-H	C47 H79 O8 N0 P1	3.6735	14.083	B	25.1293	24.7372	24.6058	24.7337	23.2504	24.9324	24.4145	24.2668	24.1658	24.643	24.8323	24.51	23.8593	25.5351	25.3186	25.1882	25.3365	24.5893	24.6532	24.4464	24.6534	24.6564	24.1858	24.7804
745	580.566	9.46529	pos	Cer(d18:1/19:0)				142377			SP	Cer	37	1		(d18:1/19:0)	(d18:1)	(19:0)			M+H	C37 H73 O3 N1	1.22213	19.458	B	22.9114	22.9045	22.8062	22.8776	22.807	22.3798	23.2625	22.8376	22.5986	22.86	23.2441	23.8932	23.3407	22.5696	22.2535	22.884	23.2044	23.2432	23.0199	23.0577	22.5144	22.573	23.1202	23.2819
746	592.566	9.22689	pos	Cer(d18:2/20:0)				134549			SP	Cer	38	2		(d18:2/20:0)	(d18:2)	(20:0)			M+H	C38 H73 O3 N1	1.08422	22.253	B	22.2528	22.1524	22.0805	22.0174	21.9779	21.725	22.3378	21.5752	22.0508	22.4458	22.0167	21.8328	22.2632	21.9134	21.5011	21.3593	22.0332	22.6113	22.1456	22.3526	22.5006	21.7536	22.8177	22.5183
747	772.585	6.28596	pos	PC(17:1/18:1)							GP	PC	35	2		(17:1/18:1)	(17:1)	(18:1)			M+H	C43 H82 O8 N1 P1	2.3421	39.7523	B	24.7479	24.1145	24.2926	24.546	23.3581	23.3061	23.7002	23.4525	19.4363	23.6617	23.9281	24.7313	23.5145	25.772	24.0985	25.0002	25.6296	25.8154	26.2488	24.5591	23.5771	18.8606	22.3088	24.8512
748	591.462	3.76121	pos	TG(8:0/8:0/17:3)							GL	TG	33	3		(8:0/8:0/17:3)	(8:0)	(8:0)	(17:3)		M+H	C36 H62 O6	0.891909	4.12971	B	21.7582	21.7825	21.5471	21.7841	21.2463	22.7568	20.5889	22.0151	20.6354	21.7092	22.29	22.2071	22.185	22.043	22.3396	22.1086	22.452	21.9791	21.9516	15.4207	22.4459	21.6534	22.1627	20.4241
749	918.885	14.5599	pos	TG(20:0e/18:1/18:1)							GL	TG	56	2	e	(20:0e/18:1/18:1)	(20:0e)	(18:1)	(18:1)		M+NH4	C59 H112 O5 N0	1.15517	4.37202	B	23.7105	23.7173	23.7653	23.7295	23.2838	23.1941	23.6848	23.0944	22.8787	22.5691	23.4559	23.6272	23.5979	24.7453	24.1441	23.9055	25.0447	23.1979	24.1132	24.3157	22.7246	22.9677	23.6035	24.5813
751	528.31	1.61346	neg	LdMePE(20:4)							GP	LdMePE	20	4		(20:4)	(20:4)				M-H	C27 H48 O7 N1 P1	3.11471	28.0596	B	27.2697	27.2866	27.1652	27.3671	27.078	27.0422	26.7806	27.2487	26.6743	26.8022	27.5829	27.7002	27.1728	27.7063	27.5383	27.6404	27.3773	28.0316	27.6286	27.535	27.1812	26.9831	26.7399	25.3014
752	714.603	9.72257	pos	DG(24:5/18:1)							GL	DG	42	6		(24:5/18:1)	(24:5)	(18:1)			M+NH4	C45 H76 O5 N0	2.66647	16.2779	B	24.1907	24.2556	24.0552	24.0582	24.9042	24.2393	24.8059	24.2926	23.3565	24.3096	21.8926	23.3282	24.1169	22.218	21.3222	23.5959	23.2537	23.8187	24.2231	25.0946	23.9419	24.5419	23.8626	24.3262
753	723.496	6.14561	pos	PEt(16:0/20:5)							GP	PEt	36	5		(16:0/20:5)	(16:0)	(20:5)			M+H	C41 H71 O8 N0 P1	4.6807	3.11139	B	25.8264	26.1661	26.4243	26.3743	25.9934	25.5081	26.1559	24.643	21.5913	26.392	26.5312	26.8204	25.0933	27.2908	26.0481	27.2411	27.5694	27.8538	27.8929	25.7619	25.8873	21.1206	24.7908	26.9314
754	820.585	5.89346	pos	PC(18:1/21:5)							GP	PC	39	6		(18:1/21:5)	(18:1)	(21:5)			M+H	C47 H82 O8 N1 P1	2.39155	20.1818	B	23.9643	24.0273	23.8524	24.4319	23.9372	23.3293	24.3362	23.1473	21.1175	24.2941	24.4095	24.1906	23.206	25.3867	24.2967	25.4019	25.0496	25.1913	25.4733	24.3008	23.7922	20.9926	22.7537	23.2547
755	836.807	13.89	pos	TG(16:0e/16:0/18:1)							GL	TG	50	1	e	(16:0e/16:0/18:1)	(16:0e)	(16:0)	(18:1)		M+NH4	C53 H102 O5 N0	0.985258	15.2729	B	25.8733	25.9181	25.9216	25.8966	25.2592	26.1031	26.5502	26.3386	25.9509	25.0203	25.9369	26.0775	26.2553	26.5033	26.6227	26.5863	26.6027	25.6203	26.7004	26.727	24.0355	25.4539	24.6829	25.1037
756	834.791	13.5871	pos	TG(16:0e/16:0/18:2)							GL	TG	50	2	e	(16:0e/16:0/18:2)	(16:0e)	(16:0)	(18:2)		M+NH4	C53 H100 O5 N0	1.97591	20.1497	B	24.9248	25.0679	25.0623	25.0015	24.9354	25.0541	25.8621	24.9742	25.5172	24.6686	24.524	24.6466	25.6981	25.1844	25.4516	25.6622	25.5575	24.9727	25.3859	25.5004	22.9093	23.9947	24.8899	24.8077
757	864.838	14.2246	pos	TG(20:0p/16:0/16:0)							GL	TG	52	0	p	(20:0p/16:0/16:0)	(20:0p)	(16:0)	(16:0)		M+NH4	C55 H106 O5 N0	0.945299	29.4419	B	25.4444	25.4233	25.445	25.4075	25.0633	25.9038	25.9973	25.8047	25.4657	24.7036	25.6613	25.6373	25.6825	26.1247	26.3108	26.1969	26.0357	24.6537	26.1028	26.1386	23.6586	24.9155	24.0501	24.6019
759	1473.98	11.2115	neg	CL(18:2/18:2/18:2/20:3)							GP	CL	74	9		(18:2/18:2/18:2/20:3)	(18:2)	(18:2)	(18:2)	(20:3)	M-H	C83 H144 O17 P2	4.61236	142.243	B	28.6756	28.1866	28.7454	28.7384	28.4849	28.6569	28.751	28.7364	28.8304	29.0182	28.2466	28.4156	28.8462	28.5076	28.7713	26.2009	27.558	27.6213	28.3203	28.6027	29.0772	28.7691	28.4674	27.9607
762	864.838	14.2248	pos	TG(18:0e/16:0/18:1)							GL	TG	52	1	e	(18:0e/16:0/18:1)	(18:0e)	(16:0)	(18:1)		M+NH4	C55 H106 O5 N0	0.974206	23.3926	B	25.4266	25.4351	25.4449	25.4515	25.0774	25.9036	25.9969	25.8005	25.4649	24.7023	25.6597	25.6369	25.6499	26.1264	26.3074	26.1963	26.0345	24.6528	26.1146	26.1378	23.5767	24.8731	24.0112	24.6006
763	796.585	6.19057	pos	PC(18:1/19:3)							GP	PC	37	4		(18:1/19:3)	(18:1)	(19:3)			M+H	C45 H82 O8 N1 P1	2.44101	8.48207	B	24.5958	24.433	24.5371	24.8161	23.925	23.8656	24.2466	23.8384	20.0978	24.1267	24.4489	24.8638	23.6867	25.6694	24.3742	25.6696	26.0605	26.3016	26.0236	25.0912	24.3462	19.9328	22.8239	23.8535
764	636.629	10.8929	pos	Cer(d17:1/24:0)							SP	Cer	41	1		(d17:1/24:0)	(d17:1)	(24:0)			M+H	C41 H81 O3 N1	0.72653	6.4902	B	28.5893	28.6043	28.5598	28.5863	28.8837	28.8806	28.7722	28.6182	28.8779	28.9178	28.5038	28.5622	28.5675	28.0595	27.8343	28.6087	28.5661	28.8451	28.432	28.2359	28.3188	28.9345	29.1558	28.1679
766	766.538	7.87018	pos	PC(17:4/18:1)							GP	PC	35	5		(17:4/18:1)	(17:4)	(18:1)			M+H	C43 H76 O8 N1 P1	3.13549	40.327	B	31.6826	31.9672	31.6392	31.9731	31.797	32.1034	31.8085	32.2204	31.9084	32.1743	32.4741	32.1474	31.9811	31.8313	32.0849	32.0693	32.0386	32.0445	31.605	31.727	32.3556	32.0894	31.4705	31.1489
767	782.569	10.1695	pos	PC(22:3/14:1)							GP	PC	36	4		(22:3/14:1)	(22:3)	(14:1)			M+H	C44 H80 O8 N1 P1	0.722658	54.1972	B	24.4725	24.6813	23.7667	24.3879	23.3567	23.1766	26.5423	22.9768	23.8187	24.0625	24.6133	24.2573	24.0747	24.1715	23.3942	24.3355	24.2629	23.2905	23.9051	24.2743	24.1442	24.5906	22.3874	26.2657
768	824.616	9.63996	pos	PC(18:0/21:4)							GP	PC	39	4		(18:0/21:4)	(18:0)	(21:4)			M+H	C47 H86 O8 N1 P1	1.42669	37.978	B	25.9844	26.0392	26.04	25.9876	25.8759	26.0867	26.3886	26.2615	26.2521	26.1176	26.161	25.8977	25.7344	26.0823	25.6503	25.9331	26.0627	26.1199	26.3055	26.2141	25.8657	26.1091	26.0991	25.5401
769	860.807	13.6177	pos	TG(16:0e/18:1/18:2)							GL	TG	52	3	e	(16:0e/18:1/18:2)	(16:0e)	(18:1)	(18:2)		M+NH4	C55 H102 O5 N0	0.739388	17.9374	B	25.4505	25.3727	25.3873	25.3106	25.2802	25.5479	26.3855	25.3499	25.4474	24.8474	23.7681	24.5939	26.1028	25.1684	25.9806	25.7209	25.9014	25.5057	26.3481	26.0119	23.4843	24.38	24.9741	25.2497
770	888.838	13.9675	pos	TG(18:0e/18:1/18:2)							GL	TG	54	3	e	(18:0e/18:1/18:2)	(18:0e)	(18:1)	(18:2)		M+NH4	C57 H106 O5 N0	1.84345	4.32147	B	24.4032	24.4222	24.3931	24.3685	24.0643	24.3965	25.2574	24.1947	24.3069	23.4499	23.3886	23.9215	25.2769	24.6474	25.3029	24.8968	24.9362	24.1769	25.4941	25.4242	22.4661	23.1486	23.9521	25.0536
771	735.497	5.77789	neg	PEt(17:1/20:4)							GP	PEt	37	5		(17:1/20:4)	(17:1)	(20:4)			M-H	C42 H73 O8 N0 P1	1.91635	18.3372	B	23.3533	23.3111	22.7713	23.1784	23.0345	22.556	22.7523	22.5888	19.6152	24.3489	23.7372	23.9698	22.8655	24.4835	23.8334	24.3788	24.0435	23.8672	24.3948	23.2467	21.2255	17.5336	20.1633	22.6831
772	711.497	6.04039	neg	PMe(18:1/18:2)							GP	PMe	36	3		(18:1/18:2)	(18:1)	(18:2)			M-H	C40 H73 O8 N0 P1	1.13629	10.7924	B	24.1035	24.0515	24.0859	24.1832	22.3258	24.6673	23.0256	23.7772	23.2097	25.1243	24.7618	25.4179	23.5035	24.8033	23.0166	24.7487	23.3743	25.0331	25.1163	22.819	24.891	20.9325	23.3442	23.2467
773	876.612	7.92143	neg	PC(18:0p/22:6)							GP	PC	40	6	p	(18:0p/22:6)	(18:0p)	(22:6)			M+CH3COO	C48 H84 O7 N1 P1	2.7007	16.3183	B	23.337	23.5845	23.3467	23.521	23.6327	23.4317	23.7796	22.863	23.1311	22.9515	22.7874	22.7845	23.4615	23.1359	23.6267	23.8974	23.9544	23.7352	23.8561	23.3256	23.3734	23.3825	23.1819	23.3404
774	771.496	5.80418	pos	PEt(18:3/22:6)							GP	PEt	40	9		(18:3/22:6)	(18:3)	(22:6)			M+H	C45 H71 O8 N0 P1	4.80038	5.68232	B	28.5814	28.5632	28.6712	28.5211	28.4393	27.5361	28.331	27.1791	24.1593	28.6851	28.601	28.8542	27.6057	29.2825	28.2353	29.6949	29.697	29.704	30.0108	28.6729	28.0894	24.28	27.1736	28.7267
775	802.597	8.15818	neg	PC(16:0e/18:2)							GP	PC	34	2	e	(16:0e/18:2)	(16:0e)	(18:2)			M+CH3COO	C42 H82 O7 N1 P1	3.54665	12.3645	B	23.0743	23.0743	23.5318	23.4127	23.4517	23.7308	23.3498	22.8934	23.2559	23.8208	22.9938	22.6802	22.6172	23.6394	23.9545	23.7474	24.1906	22.9248	23.3728	23.3706	23.4636	22.5354	22.6886	22.3334
777	706.541	7.92261	pos	DG(20:4/22:6)							GL	DG	42	10		(20:4/22:6)	(20:4)	(22:6)			M+NH4	C45 H68 O5 N0	1.53632	11.5087	B	25.2264	25.214	25.2138	25.2766	26.7096	24.6113	25.7908	24.3022	24.7672	25.4397	23.8988	24.008	25.5678	23.2636	22.632	24.1733	23.7397	25.0644	24.9722	25.1489	25.2432	24.7575	26.0811	27.3763
778	858.791	13.3	pos	TG(16:0e/18:2/18:2)							GL	TG	52	4	e	(16:0e/18:2/18:2)	(16:0e)	(18:2)	(18:2)		M+NH4	C55 H100 O5 N0	2.07439	3.38399	B	23.1279	23.3759	23.3768	23.1815	23.4944	22.9651	24.0567	22.6791	23.7052	23.3381	21.5864	22.0215	24.1763	22.9653	23.6752	23.5417	23.5616	23.4224	23.2718	23.189	21.3761	21.742	23.697	22.7135
780	526.294	1.42657	neg	LdMePE(20:5)							GP	LdMePE	20	5		(20:5)	(20:5)				M-H	C27 H46 O7 N1 P1	2.41399	7.97711	B	21.9881	22.3473	22.2661	22.2167	21.5549	22.8627	21.1235	22.341	20.9815	21.6585	22.9311	23.9238	22.3106	23.6546	22.9543	23.0689	22.0437	23.0311	22.0965	21.4165	21.5211	22.1449	21.2054	17.7715
782	801.684	10.2458	pos	SM(d18:1/23:0)				83880			SP	SM	41	1		(d18:1/23:0)	(d18:1)	(23:0)			M+H	C46 H93 O6 N2 P1	1.52987	48.9552	B	31.0778	31.0596	31.0576	31.0967	31.1586	31.131	31.3049	31.2061	31.3993	31.4079	31.3255	31.2381	31.2147	30.7083	30.5704	31.2995	31.1262	31.3581	31.161	31.0352	30.6708	31.3793	31.4028	31.0838
783	823.669	10.2603	pos	SM(d18:1/25:3)							SP	SM	43	4		(d18:1/25:3)	(d18:1)	(25:3)			M+H	C48 H91 O6 N2 P1	4.55216	23.1062	B	28.5434	28.5117	28.4927	28.5339	28.8398	28.7762	28.4977	28.7902	28.8434	29.0457	28.7104	28.4096	28.3527	28.0872	28.0411	28.528	28.4182	28.6305	28.3032	28.1602	28.4093	28.8668	29.0776	28.2552
784	882.659	9.76207	neg	PC(20:0e/20:4)							GP	PC	40	4	e	(20:0e/20:4)	(20:0e)	(20:4)			M+CH3COO	C48 H90 O7 N1 P1	1.72827	21.6432	B	22.9444	23.2174	22.8329	23.0481	23.0986	23.08	22.5206	22.6296	22.2342	22.7862	22.9642	22.9345	22.8261	22.9327	22.8104	22.7718	23.942	23.0799	23.3436	23.3197	22.7962	23.1767	22.8311	22.9792
785	850.597	7.78711	neg	PC(16:0e/22:6)							GP	PC	38	6	e	(16:0e/22:6)	(16:0e)	(22:6)			M+CH3COO	C46 H82 O7 N1 P1	1.63235	9.18745	B	23.2696	23.5026	23.3175	23.3126	23.5812	23.4473	23.9628	23.19	23.3379	22.9211	22.7222	22.5778	23.4351	23.1757	18.3232	23.8445	24.3009	24.0448	23.7241	21.9529	23.8018	23.2617	23.9035	23.2691
786	668.619	10.8748	pos	DG(20:0/18:1)				89004			GL	DG	38	1		(20:0/18:1)	(20:0)	(18:1)			M+NH4	C41 H78 O5 N0	0.990804	20.8746	B	22.635	22.6908	22.027	22.9329	22.9692	22.6348	22.755	23.0419	22.2941	21.7865	22.4445	22.8269	22.4358	22.0575	22.358	22.6259	22.8671	21.7035	22.6515	22.4126	21.413	22.2281	22.4113	22.574
787	691.527	9.384	pos	PMe(18:0/16:0)							GP	PMe	34	0		(18:0/16:0)	(18:0)	(16:0)			M+H	C38 H75 O8 N0 P1	1.10403	4.59814	B	27.4152	27.4821	27.4894	27.4285	26.4928	27.475	27.8431	27.8298	28.1925	27.0421	27.7928	28.1179	27.9146	27.7424	27.53	28.2039	27.0741	25.3139	27.5046	28.083	25.6487	28.0323	25.9072	28.536
788	528.308	1.83579	pos	LPE(22:5)							GP	LPE	22	5		(22:5)	(22:5)				M+H	C27 H46 O7 N1 P1	2.54107	5.62041	B	25.2895	25.3133	25.2921	25.3862	24.8318	24.8854	24.545	25.4628	24.7295	25.3246	26.4054	26.7969	24.664	26.2624	25.3263	25.8719	25.3487	25.713	24.845	24.9632	25.6894	24.8386	25.146	23.4491
789	796.585	9.09893	pos	PC(18:0/19:4)							GP	PC	37	4		(18:0/19:4)	(18:0)	(19:4)			M+H	C45 H82 O8 N1 P1	1.26097	33.3534	B	27.6424	27.598	27.6333	27.649	27.5396	27.7056	27.9846	28.3727	27.897	27.3822	27.987	28.1736	27.5999	28.2524	27.8261	27.8075	27.7346	27.6571	27.7208	28.2539	27.5564	27.5427	27.4277	27.9134
791	1462.07	7.45339	neg	CL(24:1/16:0/16:0/16:0)							GP	CL	72	1		(24:1/16:0/16:0/16:0)	(24:1)	(16:0)	(16:0)	(16:0)	M-H	C81 H156 O17 P2	3.30457	11.1144	B	22.8639	23.1029	22.8634	22.9362	22.5391	22.5179	23.0937	22.7168	22.614	22.4361	23.4685	23.4247	23.0736	23.2485	23.7323	23.4743	23.5385	23.1406	23.1076	23.3637	22.8901	22.5908	22.7655	22.7665
792	1471.96	11.0655	neg	CL(18:2/18:2/18:2/20:4)							GP	CL	74	10		(18:2/18:2/18:2/20:4)	(18:2)	(18:2)	(18:2)	(20:4)	M-H	C83 H142 O17 P2	4.94409	112.881	B	29.4854	29.0166	29.492	28.9583	29.5405	29.1103	28.6764	29.1595	29.6817	29.6799	28.8683	28.6736	29.0519	28.8593	29.0805	28.9801	29.3795	27.1264	28.8427	29.6372	29.5303	29.2029	29.286	28.6371
793	775.528	6.33739	neg	PEt(20:2/20:4)							GP	PEt	40	6		(20:2/20:4)	(20:2)	(20:4)			M-H	C45 H77 O8 N0 P1	0.990899	18.3233	B	24.8924	25.0377	24.9275	25.2752	24.7486	24.2704	24.6593	24.2823	23.4687	25.4512	25.2841	25.0768	24.2286	26.393	25.5855	26.1538	26.3325	26.5068	26.6006	25.1955	24.3184	23.3962	24.1294	24.4208
794	786.529	6.66071	neg	PS(18:0/18:2)				84513			GP	PS	36	2		(18:0/18:2)	(18:0)	(18:2)			M-H	C42 H78 O10 N1 P1	2.69726	18.4889	B	23.4744	23.436	23.6476	23.4497	23.6229	23.4799	23.2287	25.01	24.1217	23.7137	21.4053	22.7019	22.9691	21.2807	23.3354	22.7974	23.7829	23.4737	23.4049	23.1798	24.0857	23.8846	24.7427	24.438
795	819.66	9.31525	neg	SM(d22:0/16:0)							SP	SM	38	0		(d22:0/16:0)	(d22:0)	(16:0)			M+CH3COO	C43 H89 O6 N2 P1	2.57001	11.2286	B	23.7422	23.6983	23.8105	23.3837	23.858	22.8696	23.6529	23.2296	23.4114	23.6806	23.6441	22.8433	22.426	23.222	23.267	23.0312	24.443	24.1614	23.4508	23.8254	24.1094	22.7072	24.0099	24.7676
797	826.597	8.08254	neg	PC(16:0e/20:4)							GP	PC	36	4	e	(16:0e/20:4)	(16:0e)	(20:4)			M+CH3COO	C44 H82 O7 N1 P1	2.20002	29.2613	B	25.8646	25.8437	25.8391	25.6107	25.5442	26.0951	25.6678	25.5699	25.796	25.6479	25.8436	25.2814	25.8119	25.9975	26.2089	26.0528	26.5328	25.9947	26.1066	25.8476	25.6288	25.5969	25.0952	25.1785
798	877.702	9.88854	neg	phSM(d25:0/16:0)							SP	phSM	41	0		(d25:0/16:0)	(d25:0)	(16:0)			M+CH3COO	C46 H95 O7 N2 P1	1.72208	4.14711	B	23.5332	23.5424	23.173	23.0437	23.368	23.4639	22.9943	23.1575	23.2774	23.5657	22.935	23.0969	23.1631	22.8054	22.9645	23.0565	23.3157	23.0254	23.3544	22.9495	22.5047	23.7961	23.4807	22.7808
799	841.644	8.35707	neg	SM(d20:0/20:3)							SP	SM	40	3		(d20:0/20:3)	(d20:0)	(20:3)			M+CH3COO	C45 H87 O6 N2 P1	2.14517	12.8767	B	22.3141	22.4278	22.4581	22.3691	22.4069	22.5361	22.6391	22.5871	22.1283	22.5797	20.4833	22.222	21.9663	22.6105	22.9514	22.8723	22.6358	23.3417	22.8704	22.3139	22.7794	21.9902	22.5852	21.8636
802	892.869	14.5359	pos	TG(20:0e/16:0/18:1)							GL	TG	54	1	e	(20:0e/16:0/18:1)	(20:0e)	(16:0)	(18:1)		M+NH4	C57 H110 O5 N0	0.793543	20.9724	B	24.0062	24.0677	24.0962	24.0882	23.588	23.9993	24.1764	23.9286	23.6264	22.8795	24.121	24.2884	24.0216	25.1764	24.8355	24.45	25.2744	23.2566	24.3996	24.5715	23.106	23.4168	23.4994	24.1764
803	606.473	4.67007	pos	TG(17:4/8:0/8:0)							GL	TG	33	4		(17:4/8:0/8:0)	(17:4)	(8:0)	(8:0)		M+NH4	C36 H60 O6 N0	2.48408	3.04824	B	22.4071	22.4124	22.6017	22.3737	22.1354	22.4259	20.8326	21.9917	23.6045	22.2903	24.7351	22.1507	24.8387	22.3751	22.9683	22.4339	22.7918	23.4949	22.051	24.5064	22.69	23.9732	23.2497	22.2031
804	874.786	12.7589	pos	TG(19:0/15:2/18:1)							GL	TG	52	3		(19:0/15:2/18:1)	(19:0)	(15:2)	(18:1)		M+NH4	C55 H100 O6 N0	1.61007	4.62624	B	31.4675	30.7816	30.7909	30.8822	30.9673	30.8839	31.7193	30.0361	30.4094	29.7477	29.2437	30.043	30.8064	30.0339	31.2172	29.6793	30.2953	30.5232	30.8245	30.745	28.8192	30.3279	30.3739	31.396
805	1428	13.7188	neg	CL(18:2/18:1/18:1/16:0)							GP	CL	70	4		(18:2/18:1/18:1/16:0)	(18:2)	(18:1)	(18:1)	(16:0)	M-H	C79 H146 O17 P2	1.5578	93.3083	B	26.2616	25.6388	26.1408	26.2665	26.0431	24.0304	24.6279	25.6893	25.9949	23.7345	25.7207	23.2856	26.1052	25.8396	25.0976	24.4969	26.6865	23.7342	26.125	26.6011	26.1132	26.2868	26.2467	26.7967
806	435.252	1.29518	neg	LPEt(16:1)							GP	LPEt	16	1		(16:1)	(16:1)				M-H	C21 H41 O7 N0 P1	2.18157	12.3109	B	21.7522	21.6802	21.8909	22.3494	20.0673	20.1076	20.2715	21.0456	16.4998	20.9815	22.5763	23.292	21.0731	23.5339	22.0117	22.8917	22.8489	23.3295	22.0699	21.6327	20.4383	16.7423	19.4744	20.1
807	671.466	5.24982	neg	PEt(14:0/18:2)							GP	PEt	32	2		(14:0/18:2)	(14:0)	(18:2)			M-H	C37 H69 O8 N0 P1	3.18329	8.74671	B	23.0341	22.5049	22.9331	22.8266	22.0774	21.686	21.5479	21.072	16.6854	22.8534	22.5115	23.3947	21.4666	24.4808	22.6889	23.7042	24.2246	24.2429	23.9554	22.3048	21.8455	15.1704	18.4781	23.0388
808	799.549	6.70586	neg	PG(18:0/20:3)							GP	PG	38	3		(18:0/20:3)	(18:0)	(20:3)			M-H	C44 H81 O10 N0 P1	1.82537	21.2953	B	23.0809	23.2993	23.0937	23.4517	22.2591	23.3847	23.5244	23.7449	23.8382	23.6029	22.9668	22.9552	23.249	22.9388	22.6773	23.3867	22.668	22.9253	22.6542	23.5725	24.0733	23.709	23.6941	22.872
810	712.587	9.43286	pos	DG(20:1/22:6)							GL	DG	42	7		(20:1/22:6)	(20:1)	(22:6)			M+NH4	C45 H74 O5 N0	1.06018	14.5605	B	23.237	23.0478	22.861	23.2316	23.7782	23.0037	24.0168	23.3852	23.6848	22.753	22.6762	23.0456	23.0991	22.393	21.623	22.9336	21.9155	21.5063	23.0302	23.8704	22.107	23.0549	22.9053	25.0724
811	739.527	2.27089	pos	PEt(19:2/18:2)							GP	PEt	37	4		(19:2/18:2)	(19:2)	(18:2)			M+H	C42 H75 O8 N0 P1	2.31706	3.61384	B	27.4171	27.5581	27.6193	27.5412	28.2351	22.0151	27.1826	24.3071	25.4723	27.6928	25.7816	27.2197	26.5715	23.4265	19.5117	25.1446	22.7901	28.3499	25.2671	25.8157	28.1378	27.123	28.6009	25.5066
812	743.559	2.80707	pos	PEt(19:1/18:1)							GP	PEt	37	2		(19:1/18:1)	(19:1)	(18:1)			M+H	C42 H79 O8 N0 P1	3.16657	3.30975	B	26.4597	26.5249	26.5717	26.5704	27.3429	22.6032	24.9763	25.8556	23.9244	26.523	26.1046	28.0428	25.6127	24.5454	23.4466	24.5567	22.8246	27.6836	23.8962	25.368	27.6591	26.5071	27.4963	20.5435
813	764.56	9.43454	neg	PE(16:0e/23:5)							GP	PE	39	5	e	(16:0e/23:5)	(16:0e)	(23:5)			M-H	C44 H80 O7 N1 P1	0.496325	2.1429	B	23.793	23.7937	23.6892	23.8468	23.8193	23.8188	23.8582	23.611	23.6345	24.2671	23.8191	23.13	23.374	23.7429	24.0668	23.7396	23.8974	23.5365	23.9265	23.672	23.5774	23.4213	23.8634	24.0252
815	812.544	4.47321	pos	PG(18:2/20:4)				89371			GP	PG	38	6		(18:2/20:4)	(18:2)	(20:4)			M+NH4	C44 H75 O10 N0 P1	1.28551	11.0577	B	23.3253	23.3897	23.5189	23.5874	23.7371	22.5276	23.3816	22.6525	23.7131	24.1714	22.9008	23.4866	22.5955	22.1956	23.2688	23.1852	23.7807	23.8669	23.8515	23.8556	24.3518	22.1076	24.7465	23.5641
816	960.735	10.1491	pos	CerG2(d17:0/24:1)							SL	CerG2	41	1		(d17:0/24:1)	(d17:0)	(24:1)			M+H	C53 H101 O13 N1	1.05177	2.32718	B	21.9384	22.1276	21.9323	22.1015	21.4614	21.492	23.3175	22.9186	22.0515	21.7101	20.9272	23.0634	23.0167	20.8963	21.3592	23.178	22.8494	22.5274	21.6644	21.2464	22.516	20.6647	21.3559	21.8406
817	907.534	5.28996	neg	PI(18:1/22:6)							GP	PI	40	7		(18:1/22:6)	(18:1)	(22:6)			M-H	C49 H81 O13 N0 P1	2.6759	14.931	B	21.5953	20.8439	21.7139	21.9343	20.9074	22.3567	20.9198	23.0248	21.709	20.9151	22.4425	21.7331	20.4842	22.5516	22.0492	22.5976	22.0936	21.2911	20.1909	21.4864	21.851	21.0717	20.34	20.1437
819	780.59	9.58114	pos	LPC(37:5)							GP	LPC	37	5		(37:5)	(37:5)				M+H	C45 H82 O7 N1 P1	1.36239	23.1603	B	27.8868	27.9246	28.0036	27.9422	27.9135	27.9059	28.24	28.1655	27.9275	27.9492	28.3514	28.3193	27.9479	28.1016	28.2167	28.3658	28.1227	27.581	28.1313	28.3697	27.7942	27.8783	27.3213	27.4717
820	806.531	5.82457	pos	LPS(37:4)							GP	LPS	37	4		(37:4)	(37:4)				M+Na	C43 H78 O9 N1 P1 Na0	3.98687	2.54837	B	23.5946	23.7312	23.6685	23.6011	23.8269	24.1541	23.4014	23.7906	23.7289	23.7015	24.1469	23.3826	23.3719	23.8434	23.9858	23.5497	23.5661	22.9197	23.0702	23.0863	24.0887	23.8294	23.8762	22.9005
821	798.601	6.89221	pos	PC(18:0/19:3)							GP	PC	37	3		(18:0/19:3)	(18:0)	(19:3)			M+H	C45 H84 O8 N1 P1	4.42583	14.6569	B	22.5315	22.4281	22.4939	22.0101	22.3964	20.7946	22.2964	19.3266	2.62331	22.5957	21.315	21.6334	21.3272	22.5816	22.4698	23.8444	24.2086	24.603	24.9898	23.442	22.6742	2.62331	20.4567	22.8245
822	808.51	5.54664	pos	PS(16:0/20:3)				90030			GP	PS	36	3		(16:0/20:3)	(16:0)	(20:3)			M+Na	C42 H76 O10 N1 P1 Na0	3.01237	13.8093	B	25.0453	24.9994	25.0163	25.0104	25.3762	25.3167	24.6439	25.1036	25.587	25.6637	24.2604	25.0222	24.1223	23.5292	24.0586	24.7008	24.6654	25.2947	23.9486	23.5398	25.6997	25.6377	26.0826	25.5776
823	888.575	4.71668	pos	PS(22:4/22:4)							GP	PS	44	8		(22:4/22:4)	(22:4)	(22:4)			M+H	C50 H82 O10 N1 P1	0.802937	6.89649	B	22.9346	22.8684	22.9977	22.9766	23.2728	22.5886	22.9275	22.7341	23.1616	23.5529	23.0721	21.603	22.2038	22.6796	20.3379	23.0847	23.0325	23.6194	22.8823	23.023	23.6038	23.1093	24.1848	22.866
824	886.822	13.6756	pos	TG(18:0e/18:2/18:2)							GL	TG	54	4	e	(18:0e/18:2/18:2)	(18:0e)	(18:2)	(18:2)		M+NH4	C57 H104 O5 N0	1.42366	3.51093	B	24.4127	24.5853	24.5056	24.5093	25.0519	24.8469	25.397	24.8499	24.5492	24.1014	23.9282	24.6961	25.0676	24.1771	24.98	25.3097	24.7408	24.5092	25.4843	24.943	23.1412	24.1447	23.8148	24.1112
825	1099.04	15.501	pos	TG(30:3/19:0/19:0)							GL	TG	68	3		(30:3/19:0/19:0)	(30:3)	(19:0)	(19:0)		M+NH4	C71 H132 O6 N0	0.79203	4.04485	B	22.1792	22.4267	22.4128	22.35	21.9068	22.7758	23.4967	22.9917	21.5883	20.8385	20.0866	21.8048	23.5633	20.7001	22.1019	20.7655	21.9719	21.7696	22.8604	23.3754	18.7968	22.5145	21.8673	22.4905
826	1397.95	11.5914	neg	CL(18:2/14:0/18:1/18:2)							GP	CL	68	5		(18:2/14:0/18:1/18:2)	(18:2)	(14:0)	(18:1)	(18:2)	M-H	C77 H140 O17 P2	2.62851	43.6726	B	23.6787	23.8036	23.1223	23.3376	23.6264	23.0646	21.8509	22.3882	23.3002	22.8201	21.7306	23.231	23.826	23.2879	23.8416	23.8644	23.803	22.661	22.2953	23.0841	24.3594	21.9143	23.4093	21.8626
828	1449.98	11.0418	neg	CL(18:2/18:1/18:2/18:2)							GP	CL	72	7		(18:2/18:1/18:2/18:2)	(18:2)	(18:1)	(18:2)	(18:2)	M-H	C81 H144 O17 P2	3.24524	151.33	B	30.8438	30.8442	30.8235	31.0759	31.1984	31.1892	30.601	30.8818	31.3439	31.2618	30.7825	30.4274	30.8942	30.6083	31.1074	30.9437	31.3849	30.8246	30.9454	30.9203	31.1264	30.9839	31.268	30.6077
829	697.481	5.73875	neg	PEt(16:0/18:3)							GP	PEt	34	3		(16:0/18:3)	(16:0)	(18:3)			M-H	C39 H71 O8 N0 P1	0.714671	16.7005	B	25.3688	24.7059	24.9051	24.5934	24.6252	24.5384	24.3606	22.6402	20.3169	24.4816	24.5194	24.9456	24.355	25.6485	24.385	25.9003	26.2049	27.4463	26.6784	24.8601	24.2829	20.3984	23.6333	26.1055
831	795.518	4.9665	neg	PG(20:3/18:2)							GP	PG	38	5		(20:3/18:2)	(20:3)	(18:2)			M-H	C44 H77 O10 N0 P1	3.03383	10.4658	B	22.3268	22.7067	22.4182	22.404	22.0913	22.2497	22.9347	22.9821	23.6699	22.99	22.3333	21.5886	22.2519	21.9263	21.9608	21.7738	22.3726	22.3799	20.833	23.0244	23.1134	22.7843	22.8634	23.0068
832	770.571	8.47096	neg	dMePE(18:0/18:2)							GP	dMePE	36	2		(18:0/18:2)	(18:0)	(18:2)			M-H	C43 H82 O8 N1 P1	4.07559	34.3903	B	24.1728	23.9111	24.274	24.2132	24.8498	24.8876	24.3708	24.1554	24.101	24.4487	24.0306	24.2	24.7101	24.2669	24.4114	24.0016	24.6424	24.65	24.6489	23.8323	24.8439	24.7256	24.9341	24.8549
833	813.684	9.82546	pos	SM(d18:1/24:1)							SP	SM	42	2		(d18:1/24:1)	(d18:1)	(24:1)			M+H	C47 H93 O6 N2 P1	1.39915	48.9582	B	31.7803	31.7982	31.629	31.8025	31.9128	31.8861	31.8454	32.0435	32.0383	32.1524	31.9417	31.6966	31.4086	31.7287	31.603	31.9903	31.7837	31.755	31.7872	31.6383	32.2002	32.0214	31.4208	31.176
834	871.691	9.81204	neg	SM(d22:0/20:2)							SP	SM	42	2		(d22:0/20:2)	(d22:0)	(20:2)			M+CH3COO	C47 H93 O6 N2 P1	3.12665	15.6526	B	31.2472	31.2333	31.2374	31.2518	31.2989	31.3107	31.1756	31.1655	31.3573	31.548	31.1841	30.8172	31.1537	31.225	31.2618	31.127	31.2554	31.1063	31.0893	30.9448	31.4181	31.2588	30.9866	30.9697
836	754.576	9.89821	neg	PE(20:0p/18:2)							GP	PE	38	2	p	(20:0p/18:2)	(20:0p)	(18:2)			M-H	C43 H82 O7 N1 P1	1.8838	20.7481	B	23.1063	23.1484	23.0372	22.7266	23.5826	22.8858	23.7846	23.4902	23.347	23.8294	22.8926	22.4931	23.7165	22.9158	23.3629	22.7338	23.8184	23.044	23.2686	22.6862	23.0476	22.7286	23.6695	23.377
839	843.518	4.77479	neg	PG(22:5/20:4)							GP	PG	42	9		(22:5/20:4)	(22:5)	(20:4)			M-H	C48 H77 O10 N0 P1	2.72012	6.48123	B	22.2696	22.193	22.2985	22.3325	22.4142	21.9958	22.2855	21.9219	22.9559	22.7286	22.0468	21.8911	21.0941	21.1522	20.8315	22.4675	22.1756	21.9266	22.0162	22.1208	22.9554	22.1437	22.4012	22.8316
840	750.543	8.00779	pos	PE(16:0e/22:6)							GP	PE	38	6	e	(16:0e/22:6)	(16:0e)	(22:6)			M+H	C43 H76 O7 N1 P1	1.8313	9.83887	B	25.2897	25.6264	25.5871	25.6633	26.0847	25.5312	26.2338	25.2909	25.6473	25.9843	25.528	25.429	26.1936	25.6601	25.4233	25.9695	25.9004	26.125	25.7949	25.5668	26.065	25.5501	26.7237	25.5889
841	796.583	9.37854	pos	PE(20:0/18:1)							GP	PE	38	1		(20:0/18:1)	(20:0)	(18:1)			M+Na	C43 H84 O8 N1 P1 Na0	3.62239	22.5058	B	25.8257	25.7521	25.7065	25.6432	26.2216	25.8738	25.5717	25.7434	26.3233	26.0874	25.8719	25.4989	24.9078	25.7876	25.3681	25.735	25.6222	25.5965	25.6599	26.7197	25.8958	25.1972	26.4283	24.5457
844	894.885	14.8061	pos	TG(20:0e/16:0/18:0)							GL	TG	54	0	e	(20:0e/16:0/18:0)	(20:0e)	(16:0)	(18:0)		M+NH4	C57 H112 O5 N0	0.956022	2.79857	B	21.7989	21.8341	21.79	21.9136	21.8044	21.8871	21.3301	21.4432	21.6866	21.4727	21.9443	21.9701	21.625	22.8336	22.4756	21.9029	22.7933	21.192	21.7327	22.0429	21.841	21.6983	21.5598	21.5411
845	555.273	1.18321	neg	LPG(22:6)							GP	LPG	22	6		(22:6)	(22:6)				M-H	C28 H45 O9 N0 P1	0.973341	11.2214	B	22.0939	22.5129	22.1981	22.2396	22.2703	22.2394	21.1711	22.7704	22.2964	22.3562	22.0731	22.7437	21.6329	22.4081	22.1675	21.9545	22.283	22.3685	21.5182	22.1405	22.4696	22.3488	22.6882	21.1684
846	642.582	8.90336	pos	Cer(d18:1/24:4)							SP	Cer	42	5		(d18:1/24:4)	(d18:1)	(24:4)			M+H	C42 H75 O3 N1	1.7935	21.8502	B	22.9601	23.0691	23.2774	23.1307	21.7454	22.2955	23.597	23.5859	22.2543	22.847	24.1929	24.6015	23.3322	22.7486	22.6346	23.5435	22.3902	23.0946	23.3744	24.2321	22.7244	21.4023	22.1377	23.5458
847	506.361	2.45589	pos	LPC(18:1p)							GP	LPC	18	1	p	(18:1p)	(18:1p)				M+H	C26 H52 O6 N1 P1	4.12052	12.8741	B	21.381	20.6044	21.3281	21.6274	21.2242	19.977	20.9325	21.0464	21.775	21.1656	21.6099	20.625	20.2642	20.6794	21.5298	21.3263	20.6749	21.3835	21.3652	21.341	21.8021	20.8427	23.7828	21.3343
848	750.543	8.33646	pos	LPC(35:6)							GP	LPC	35	6		(35:6)	(35:6)				M+H	C43 H76 O7 N1 P1	2.31229	18.0923	B	25.9747	26.0096	25.875	26.0767	26.1583	25.9728	26.0947	26.0289	26.0688	26.4086	26.4278	25.9815	25.8177	26.094	25.8818	25.9852	26.0638	26.709	26.234	26.1144	26.6597	26.2246	26.5629	25.41
849	860.807	13.6345	pos	TG(16:0p/18:1/18:1)							GL	TG	52	2	p	(16:0p/18:1/18:1)	(16:0p)	(18:1)	(18:1)		M+NH4	C55 H102 O5 N0	2.5923	24.3069	B	25.4634	25.3804	25.4351	25.2931	25.2755	25.5479	23.1108	25.311	25.4494	24.8354	23.7931	24.6491	26.0137	25.082	25.87	25.7048	25.9345	22.1098	26.375	25.9415	23.4792	24.4207	24.949	25.2179
851	776.56	8.41054	neg	PE(20:1p/20:4)							GP	PE	40	5	p	(20:1p/20:4)	(20:1p)	(20:4)			M-H	C45 H80 O7 N1 P1	2.12286	7.28962	B	23.4584	23.4501	23.3162	23.7992	23.2665	23.7278	24.4662	23.4059	24.2302	24.1415	23.6127	23.2752	23.5443	24.0023	24.3393	24.0406	23.923	24.4725	23.9553	24.5322	24.5621	22.1616	24.9848	22.9478
853	796.586	8.72721	neg	dMePE(18:0/20:3)							GP	dMePE	38	3		(18:0/20:3)	(18:0)	(20:3)			M-H	C45 H84 O8 N1 P1	2.71475	14.8497	B	21.1723	21.6897	22.0546	21.7258	23.6918	22.9732	22.9028	21.7431	23.6425	22.0785	20.7434	20.6206	21.5341	21.4492	22.3803	22.6547	23.1061	21.2438	22.3225	21.7487	22.1947	22.1885	23.0103	20.8012
854	799.669	9.54064	pos	SM(d18:1/23:1)							SP	SM	41	2		(d18:1/23:1)	(d18:1)	(23:1)			M+H	C46 H91 O6 N2 P1	1.65502	45.1525	B	29.0989	29.3856	28.923	28.9651	28.6997	30.1302	28.9665	29.9987	29.4754	29.2797	28.9942	29.0899	29.3775	29.1161	29.4027	29.3232	28.6975	28.5971	29.2685	28.696	28.2794	29.1895	28.9096	28.5093
855	828.591	9.55432	neg	dMePE(20:1p/22:6)							GP	dMePE	42	7	p	(20:1p/22:6)	(20:1p)	(22:6)			M-H	C49 H84 O7 N1 P1	3.05032	15.0395	B	23.2361	23.1456	23.2695	23.0902	23.2412	22.3635	22.9273	22.0214	22.8688	23.0848	23.2133	22.9975	22.2976	23.1261	23.1876	22.9242	24.2465	22.848	24.0602	22.6981	24.0742	22.9356	23.7939	24.1326
856	770.603	9.52064	pos	PC(16:0e/18:0)							GP	PC	34	0	e	(16:0e/18:0)	(16:0e)	(18:0)			M+Na	C42 H86 O7 N1 P1 Na0	2.01721	22.0471	B	23.3267	23.3813	23.2983	23.3968	23.5674	23.4254	23.6681	23.4604	23.4613	23.5815	23.6422	23.6114	23.1106	23.6772	23.8827	24.1158	23.6275	23.1336	23.9651	23.3817	23.5169	23.2336	22.9834	22.3096
858	718.538	6.14154	pos	PC(15:1/16:0)							GP	PC	31	1		(15:1/16:0)	(15:1)	(16:0)			M+H	C39 H76 O8 N1 P1	1.88364	25.0426	B	28.7293	28.7329	28.7398	28.6645	28.3376	27.5982	28.3714	26.9924	24.2009	28.6304	28.8791	29.1837	27.5563	29.5753	28.4542	29.6689	30.2397	30.2849	30.5315	28.3966	28.1705	24.0773	27.1911	29.3393
859	766.538	5.8155	pos	PC(16:0/19:5)							GP	PC	35	5		(16:0/19:5)	(16:0)	(19:5)			M+H	C43 H76 O8 N1 P1	1.39519	9.69848	B	30.3039	30.2726	30.3384	30.2882	30.0794	29.245	30.0955	28.9032	25.7775	30.2796	30.3141	30.4203	29.268	31.0588	30.1051	31.3686	31.5011	31.7199	31.705	30.4805	29.9043	25.6863	28.3309	30.5762
860	298.274	2.119	pos	So(d18:2)							SP	So	18	2		(d18:2)	(d18:2)				M+H	C18 H35 O2 N1	1.13476	12.4911	B	22.8592	22.5018	22.7758	22.7379	23.0674	22.8798	22.8014	23.0598	23.1363	23.4452	22.7028	23.2284	22.6905	22.1738	21.9052	22.5581	22.4995	22.2321	22.7156	22.5974	22.9346	22.9773	23.1599	22.1959
861	622.613	10.0672	pos	Cer(d18:0/22:1)							SP	Cer	40	1		(d18:0/22:1)	(d18:0)	(22:1)			M+H	C40 H79 O3 N1	0.456897	6.06157	B	22.0789	21.6098	22.1115	22.0451	21.7773	20.9952	21.9517	22.6389	21.1563	21.7833	22.823	23.3051	21.552	22.0018	21.9455	22.1367	22.2854	21.6868	21.43	21.4401	21.9298	21.2136	21.2036	22.1535
862	664.603	12.5488	pos	ChE(18:3)							ST	ChE	18	3		(18:3)	(18:3)				M+NH4	C45 H74 O2 N0	1.08707	5.44516	B	20.6261	19.8041	20.3309	20.6077	21.4101	21.5179	21.9403	22.7749	21.8956	21.6392	19.6608	20.4056	20.3143	19.5358	19.505	20.6669	19.6106	21.8966	21.4885	18.6444	20.5012	20.5986	22.0024	2.62331
863	558.509	8.71614	pos	DG(16:0/14:0)				88759			GL	DG	30	0		(16:0/14:0)	(16:0)	(14:0)			M+NH4	C33 H64 O5 N0	1.35803	25.7971	B	21.3225	21.386	21.161	21.4219	19.8637	20.6241	20.9373	21.6262	21.7082	21.4945	21.8644	22.8416	22.3488	21.4404	19.3934	21.8455	21.6784	19.9596	20.3634	20.6965	18.4927	21.3794	20.2588	21.3676
864	534.355	1.82843	pos	LPC(19:2)							GP	LPC	19	2		(19:2)	(19:2)				M+H	C27 H52 O7 N1 P1	1.1518	36.9363	B	22.5886	22.4296	22.0617	22.4905	21.6274	22.3667	22.1101	23.4763	22.8325	22.7153	23.8517	23.8859	22.9971	23.7118	23.1083	23.5707	21.9324	23.0645	22.6776	22.6242	22.9452	22.593	22.4344	17.6278
865	604.434	3.63364	pos	LPC(24:2)							GP	LPC	24	2		(24:2)	(24:2)				M+H	C32 H62 O7 N1 P1	1.70826	24.7093	B	20.8084	20.9394	20.6689	21.4525	20.3258	20.9193	20.2066	20.8778	20.3422	21.0964	20.843	20.9905	20.5562	20.7801	20.6251	20.7515	20.295	20.9716	20.5619	20.6469	21.0133	20.7557	21.6724	19.2748
866	746.569	7.01514	pos	PC(15:1/18:0)							GP	PC	33	1		(15:1/18:0)	(15:1)	(18:0)			M+H	C41 H80 O8 N1 P1	1.73523	14.8988	B	27.6989	27.701	27.7169	27.6878	27.6702	26.3078	27.3791	25.4897	25.662	27.7951	27.3738	27.7931	26.8987	28.3861	27.6606	28.7674	28.893	29.2267	29.5081	27.6073	27.3989	25.7182	25.8794	27.9481
869	792.554	8.31111	pos	PC(17:4/20:2)							GP	PC	37	6		(17:4/20:2)	(17:4)	(20:2)			M+H	C45 H78 O8 N1 P1	2.10897	39.4303	B	31.6928	31.7741	31.7096	31.7168	32.1577	31.7143	31.8581	31.5224	31.7968	31.967	31.5848	31.5044	31.6853	31.4551	27.2256	31.7362	31.8405	31.9351	31.9131	31.6215	32.1758	28.6561	31.9809	31.9832
870	286.274	2.27382	pos	So(d17:1)							SP	So	17	1		(d17:1)	(d17:1)				M+H	C17 H35 O2 N1	0.518629	12.6638	B	21.1438	21.6753	21.4279	21.5601	22.1025	21.6902	22.2792	22.2419	21.997	22.0417	22.8152	22.0923	22.1434	20.8782	21.2742	22.1045	21.4903	21.6047	22.094	21.3989	21.1596	22.0657	22.0855	21.8626
871	738.661	11.2496	pos	TG(26:1/8:0/8:0)							GL	TG	42	1		(26:1/8:0/8:0)	(26:1)	(8:0)	(8:0)		M+NH4	C45 H84 O6 N0	1.60218	1.30086	B	23.3432	23.305	23.2477	23.4268	20.8904	19.2414	23.4788	19.4687	24.3527	21.5535	22.7331	21.2768	21.9103	24.602	25.6521	22.4316	24.8954	23.138	23.2615	24.0852	20.126	20.7185	22.6261	24.0906
872	889.632	6.16371	pos	TG(8:0/23:6/23:6)							GL	TG	54	12		(8:0/23:6/23:6)	(8:0)	(23:6)	(23:6)		M+Na	C57 H86 O6 Na0	2.34089	1.35806	B	22.2549	22.1003	22.1694	22.082	21.4058	23.1049	23.043	21.8437	22.2715	23.1451	21.0136	20.5174	21.788	21.8773	20.2842	23.4305	21.8062	21.2719	21.2413	21.4244	21.9167	22.0102	22.5927	23.4779
873	972.801	12.1321	pos	TG(16:2/22:4/22:4)							GL	TG	60	10		(16:2/22:4/22:4)	(16:2)	(22:4)	(22:4)		M+NH4	C63 H102 O6 N0	2.94353	2.31609	B	26.1661	26.3718	26.3976	26.2314	25.9803	25.7234	26.5519	24.4118	24.959	24.166	21.2943	21.2473	26.7795	21.9026	22.3895	24.286	24.4273	25.1275	26.7352	25.7852	23.4397	25.0616	25.3477	24.0619
874	1004.96	14.2056	pos	TG(29:1/16:0/16:0)							GL	TG	61	1		(29:1/16:0/16:0)	(29:1)	(16:0)	(16:0)		M+NH4	C64 H122 O6 N0	1.09604	4.84212	B	20.8616	21.1989	21.2154	21.162	18.8728	19.405	22.1701	19.9427	20.7308	19.0053	19.84	20.2949	19.4427	20.3876	22.4307	20.4464	23.4571	21.2239	21.1867	21.5259	20.2842	19.5143	20.7888	20.3679
877	507.273	1.21864	neg	LPG(18:2)							GP	LPG	18	2		(18:2)	(18:2)				M-H	C24 H45 O9 N0 P1	0.696923	8.40182	B	22.079	22.4775	22.2942	22.0343	21.3515	21.7698	21.7667	21.8904	22.1585	21.4457	22.4112	23.2052	21.7337	22.4519	21.4614	22.3855	22.3078	22.823	22.0284	22.4208	21.982	21.9723	22.311	21.0288
878	818.571	8.78325	neg	dMePE(16:0/24:6)							GP	dMePE	40	6		(16:0/24:6)	(16:0)	(24:6)			M-H	C47 H82 O8 N1 P1	3.24037	10.401	B	22.9125	23.1961	23.1308	23.1712	23.5788	23.4896	23.4687	22.6364	23.7969	24.1444	22.5073	22.5142	23.0638	22.9809	23.0535	23.1452	23.196	23.0007	23.7519	22.6646	23.2728	23.4107	23.8262	22.0785
879	744.554	7.12204	pos	PC(18:0/15:2)							GP	PC	33	2		(18:0/15:2)	(18:0)	(15:2)			M+H	C41 H78 O8 N1 P1	1.55458	39.2649	B	29.0887	29.148	29.1601	29.1758	29.5778	29.6954	29.0163	29.5782	29.619	29.7788	29.3769	28.817	28.5803	29.0041	28.6537	28.6959	28.8515	28.8615	28.8894	28.5078	29.3788	29.6982	29.5748	29.022
880	815.7	10.616	pos	SM(d18:1/24:0)				83360			SP	SM	42	1		(d18:1/24:0)	(d18:1)	(24:0)			M+H	C47 H95 O6 N2 P1	1.64334	48.8159	B	31.1395	31.172	31.1565	31.1261	31.4772	31.3558	31.1035	31.161	31.5316	31.6128	31.2717	30.9531	30.9872	30.8299	30.7761	31.128	31.1498	31.0559	30.8213	30.7971	31.4633	31.3301	31.7541	30.7875
881	821.653	9.49886	pos	SM(d17:1/26:4)							SP	SM	43	5		(d17:1/26:4)	(d17:1)	(26:4)			M+H	C48 H89 O6 N2 P1	4.2335	29.7984	B	25.4553	25.5954	25.4289	25.5025	25.8072	25.774	25.5447	26.1565	26.1287	26.1259	25.8632	25.4	25.6432	25.6018	25.0986	25.5491	24.7945	25.0641	25.395	25.0348	25.3735	25.842	25.5428	24.9292
882	887.722	10.9487	neg	SM(d25:0/18:1)							SP	SM	43	1		(d25:0/18:1)	(d25:0)	(18:1)			M+CH3COO	C48 H97 O6 N2 P1	2.44386	14.887	B	26.8657	26.9637	26.5689	26.8048	27.0341	27.223	26.8323	26.8924	27.2056	27.197	26.7363	26.4177	26.7681	26.1881	26.6365	26.6664	26.7851	26.8285	26.598	26.6192	26.4527	27.0174	27.3051	26.9009
883	774.544	8.42207	neg	dMePE(18:2p/20:4)							GP	dMePE	38	6	p	(18:2p/20:4)	(18:2p)	(20:4)			M-H	C45 H78 O7 N1 P1	4.06235	18.1324	B	25.4704	25.2255	25.5487	25.3943	25.4615	25.3825	25.2856	25.1464	25.3166	25.68	25.447	24.891	25.141	25.2733	25.6106	25.5559	25.597	25.7249	25.3963	25.2286	25.5253	25.273	25.7645	24.2285
884	700.587	9.73789	pos	DG(19:0/22:6)							GL	DG	41	6		(19:0/22:6)	(19:0)	(22:6)			M+NH4	C44 H74 O5 N0	1.51083	3.29961	B	22.2953	22.2295	22.5204	22.0761	21.5642	23.1395	22.7909	23.3909	23.4146	22.186	22.4717	23.003	22.4557	22.212	21.6538	22.6727	21.6305	20.6205	22.5425	22.8226	19.308	22.8432	20.9454	24.1647
886	734.473	5.80271	pos	PE(16:2/18:2)							GP	PE	34	4		(16:2/18:2)	(16:2)	(18:2)			M+Na	C39 H70 O8 N1 P1 Na0	3.93824	10.9248	B	23.7595	23.9159	24.1061	23.8977	24.0806	23.9426	23.6416	24.6442	24.0027	24.6656	24.2854	24.5481	23.9526	23.9895	23.6004	24.0719	23.0383	22.924	22.6603	22.4049	24.5095	24.184	23.4811	22.0402
887	904.644	9.3895	neg	PC(20:0p/22:6)							GP	PC	42	6	p	(20:0p/22:6)	(20:0p)	(22:6)			M+CH3COO	C50 H88 O7 N1 P1	1.54809	14.0806	B	22.3987	22.5765	22.4623	22.4861	22.4665	22.3018	22.3522	21.931	22.3775	22.8814	22.0039	22.0451	21.4231	22.0263	22.1796	22.2815	23.3709	22.5079	23.1093	21.9312	23.1617	21.5844	23.2289	22.0118
888	906.659	9.49182	neg	PC(20:0e/22:6)							GP	PC	42	6	e	(20:0e/22:6)	(20:0e)	(22:6)			M+CH3COO	C50 H90 O7 N1 P1	2.26598	10.3601	B	23.0041	22.9574	23.0255	22.5889	22.5934	23.204	22.7915	22.3564	22.1636	22.7482	22.4295	22.0677	22.6271	23.2634	23.2904	23.1273	24.1715	23.2835	23.7688	23.4814	23.1348	22.9691	23.1484	23.1785
889	797.534	5.82486	neg	PG(20:2/18:2)							GP	PG	38	4		(20:2/18:2)	(20:2)	(18:2)			M-H	C44 H79 O10 N0 P1	2.12464	16.178	B	24.2479	24.1404	24.2739	24.2493	23.6192	24.3277	24.526	24.8678	25.0585	24.7437	23.2586	24.0668	23.4714	23.952	23.785	24.551	24.2598	23.6964	23.8758	24.109	22.082	21.6546	21.8724	24.3444
890	750.504	6.9475	pos	PE(15:0/20:3)	C00350	mmu00563,mmu00564,mmu04136,mmu04140,mmu04723,mmu05167	Glycosylphosphatidylinositol (GPI)-anchor biosynthesis|Glycerophospholipid metabolism|Autophagy - other|Autophagy - animal|Retrograde endocannabinoid signaling|Kaposi sarcoma-associated herpesvirus infection				GP	PE	35	3		(15:0/20:3)	(15:0)	(20:3)			M+Na	C40 H74 O8 N1 P1 Na0	3.89142	14.4013	B	26.4192	26.5344	26.5891	26.478	26.8863	26.672	26.607	26.7619	26.8148	27.3547	26.5491	26.1528	26.1176	26.3452	25.9592	26.4278	26.1976	26.3941	26.4841	25.9722	26.8497	26.8862	26.7117	26.168
891	719.466	4.73168	neg	PEt(16:1/20:5)							GP	PEt	36	6		(16:1/20:5)	(16:1)	(20:5)			M-H	C41 H69 O8 N0 P1	1.69914	7.32644	B	20.8999	21.1043	20.5662	20.4937	20.6328	19.4912	20.376	19.5091	15.0075	20.9969	21.7004	21.3854	20.6701	23.0462	21.6329	22.4267	22.3479	22.2395	22.3349	20.2149	19.6964	2.62331	17.8914	17.8221
892	443.229	1.09575	neg	MGMG(13:3)							SL	MGMG	13	3		(13:3)	(13:3)				M-H	C22 H36 O9	1.18104	0.0945093	B	24.9665	24.9695	25.1588	25.1831	24.9205	25.6085	23.6796	24.8914	24.6302	25.3995	25.5885	25.3543	24.8557	25.5422	25.9753	25.3925	26.0827	25.1721	25.4441	24.6024	25.4945	24.6572	25.4545	23.6504
893	964.927	14.9357	pos	TG(18:0/16:0/24:0)							GL	TG	58	0		(18:0/16:0/24:0)	(18:0)	(16:0)	(24:0)		M+NH4	C61 H118 O6 N0	3.0101	2.52896	B	20.0539	20.2712	20.13	19.9914	19.3814	19.5563	20.872	19.0559	20.6508	19.9743	20.0944	19.0698	19.9397	19.3227	20.894	19.4947	20.7722	19.3412	19.3306	20.2583	19.2428	19.4341	20.6426	18.6546
894	779.56	7.51807	neg	PEt(18:0/22:4)							GP	PEt	40	4		(18:0/22:4)	(18:0)	(22:4)			M-H	C45 H81 O8 N0 P1	4.86617	11.4446	B	21.8874	22.5698	22.4985	22.7004	22.021	22.863	19.657	18.3921	22.3307	23.5477	22.8469	21.7307	22.3175	20.3031	22.5889	23.9103	23.8793	23.7937	23.9852	22.8393	22.8303	22.4627	23.0263	21.1855
895	1016.96	14.9892	pos	TG(26:0/18:1/18:1)							GL	TG	62	2		(26:0/18:1/18:1)	(26:0)	(18:1)	(18:1)		M+NH4	C65 H122 O6 N0	1.11659	3.91186	B	21.223	21.2765	21.2251	21.1108	20.2168	20.9864	22.281	20.9746	21.6705	20.0847	20.9878	20.5617	21.0458	21.0055	22.1668	20.4763	22.1648	20.8726	20.9863	21.9564	19.179	20.9377	21.5269	21.0427
897	478.293	1.68739	pos	LPC(15:2)							GP	LPC	15	2		(15:2)	(15:2)				M+H	C23 H44 O7 N1 P1	1.15091	6.19548	B	29.458	29.484	29.5331	29.4981	29.2135	29.4826	29.3697	29.7921	29.5602	29.4169	30.3319	30.0789	29.2439	29.8588	29.5893	29.7507	29.3848	30.1481	29.8776	28.6985	29.6173	29.5449	29.6613	27.9955
898	778.575	9.32782	pos	LPC(37:6)							GP	LPC	37	6		(37:6)	(37:6)				M+H	C45 H80 O7 N1 P1	0.947205	18.0862	B	24.161	24.1487	24.0981	24.0383	24.5752	24.0719	24.375	24.1895	24.1865	24.5404	24.1092	23.9472	23.6892	24.1281	24.2076	24.7525	24.1537	24.0228	24.1713	24.2246	25.0998	23.8555	23.852	23.9628
899	538.387	4.54543	pos	LPE(22:0)							GP	LPE	22	0		(22:0)	(22:0)				M+H	C27 H56 O7 N1 P1	1.34203	3.55358	B	19.3833	20.02	19.7797	19.688	20.4371	19.2467	18.7755	19.2742	19.5077	20.0744	19.7991	18.6168	19.2594	19.1042	18.8574	19.0216	18.5811	20.6087	18.8906	19.7181	20.2483	19.4145	21.0999	17.708
900	712.489	6.77304	pos	PC(15:1/14:0)							GP	PC	29	1		(15:1/14:0)	(15:1)	(14:0)			M+Na	C37 H72 O8 N1 P1 Na0	3.08992	5.69554	B	22.6806	23.4691	22.7542	22.7493	22.7499	22.9329	22.3694	23.3091	23.0977	23.6752	23.2741	22.8321	22.6792	23.4138	22.2788	22.8299	22.4378	22.0944	22.0754	21.7865	22.4443	22.7618	22.646	21.7513
901	744.554	6.28043	pos	PC(16:0/17:2)							GP	PC	33	2		(16:0/17:2)	(16:0)	(17:2)			M+H	C41 H78 O8 N1 P1	0.920645	9.30989	B	27.2364	27.2328	27.1677	27.2108	26.6163	26.5079	26.5969	26.2393	22.937	27.0427	27.8212	28.1126	26.151	28.9401	28.0689	28.3726	28.3995	28.6982	28.7038	26.9035	26.6331	22.6401	25.3288	26.6537
902	772.585	9.30686	pos	PC(18:0/17:2)							GP	PC	35	2		(18:0/17:2)	(18:0)	(17:2)			M+H	C43 H82 O8 N1 P1	0.17413	36.4832	B	26.7639	26.8061	26.8589	26.7976	27.0107	26.8844	27.1094	27.3707	27.3816	27.3798	27.1727	26.7622	26.3872	27.1613	27.2191	26.8543	26.3756	26.5409	26.6885	26.0707	27.2475	27.089	26.9872	25.6576
903	768.554	7.06789	pos	PC(17:4/18:0)							GP	PC	35	4		(17:4/18:0)	(17:4)	(18:0)			M+H	C43 H78 O8 N1 P1	2.09285	37.7191	B	28.2566	28.2691	28.2972	28.2689	28.5885	28.6034	28.0334	28.6685	28.5841	29.0024	28.4974	27.9713	27.9184	28.0421	27.7643	28.2008	28.0398	28.0237	28.0441	28.2808	28.5597	28.4281	28.53	27.5693
904	790.538	5.25789	pos	PC(19:5/18:2)							GP	PC	37	7		(19:5/18:2)	(19:5)	(18:2)			M+H	C45 H76 O8 N1 P1	3.00361	5.3066	B	24.3268	24.4428	24.4432	24.415	24.0376	23.664	24.0016	22.5021	21.0988	24.6331	24.8197	24.9133	23.8859	25.6422	24.6074	25.898	25.7861	25.8748	26.315	24.6843	23.769	20.8234	22.2423	23.0996
905	820.585	8.78986	pos	PC(18:0/21:6)							GP	PC	39	6		(18:0/21:6)	(18:0)	(21:6)			M+H	C47 H82 O8 N1 P1	2.92897	32.8833	B	24.2309	24.1587	23.9809	24.315	23.9202	24.5851	24.5452	24.5971	24.3438	24.6083	24.1393	24.1272	23.9446	24.7558	24.035	24.3332	24.2591	23.8175	24.4065	23.9661	24.2095	24.255	24.1601	23.4053
906	782.567	8.98654	pos	PE(19:0/18:1)							GP	PE	37	1		(19:0/18:1)	(19:0)	(18:1)			M+Na	C42 H82 O8 N1 P1 Na0	1.99028	15.8259	B	28.6595	28.5652	28.6988	28.6833	28.8443	29.145	28.5724	28.8601	29.1524	29.141	28.7271	28.7591	28.5148	27.9715	27.2799	28.4871	28.1945	28.5568	28.8291	28.2985	27.8217	29.1649	28.96	28.9583
907	685.54	10.1455	pos	TG(4:0/16:0/20:5)							GL	TG	40	5		(4:0/16:0/20:5)	(4:0)	(16:0)	(20:5)		M+H	C43 H72 O6	3.96544	1.31527	B	25.2937	25.272	25.2534	25.2217	23.5731	22.3087	26.0744	21.6959	26.7327	23.9376	24.5573	22.6911	22.7652	26.5173	27.6806	24.0795	26.321	24.7085	24.9215	25.8153	22.683	22.4853	25.4518	24.2458
908	890.854	14.263	pos	TG(20:0e/16:0/18:2)							GL	TG	54	2	e	(20:0e/16:0/18:2)	(20:0e)	(16:0)	(18:2)		M+NH4	C57 H108 O5 N0	0.89412	16.6657	B	24.6102	24.6208	24.5807	24.6269	24.1268	24.4175	24.9642	24.3341	24.1875	23.4599	24.1285	24.4136	24.9782	25.3917	25.3358	25.05	25.4102	24.2481	25.2317	25.4381	23.0243	23.4542	24.1024	25.2389
909	886.822	13.6783	pos	TG(18:0p/18:1/18:2)							GL	TG	54	3	p	(18:0p/18:1/18:2)	(18:0p)	(18:1)	(18:2)		M+NH4	C57 H104 O5 N0	1.25106	4.08143	B	24.3938	24.5267	24.504	24.4236	24.9756	24.8417	25.3611	24.8387	24.5373	24.0963	23.9341	24.7209	25.0715	24.1511	24.9627	25.2897	24.7064	24.6899	25.4882	24.9178	23.0966	25.3731	23.8461	24.1082
910	1042.97	14.9986	pos	TG(28:1/18:1/18:1)							GL	TG	64	3		(28:1/18:1/18:1)	(28:1)	(18:1)	(18:1)		M+NH4	C67 H124 O6 N0	0.967934	4.99762	B	20.5925	20.6442	20.695	20.7081	19.9182	20.503	21.7953	20.1118	21.0095	19.0011	19.8774	19.2811	20.9369	20.1242	21.3264	18.807	21.3776	20.3278	20.6861	21.7189	17.9461	20.2343	21.1106	21.5288
912	1498.07	8.04721	neg	CL(21:0/16:0/18:0/20:4)							GP	CL	75	4		(21:0/16:0/18:0/20:4)	(21:0)	(16:0)	(18:0)	(20:4)	M-H	C84 H156 O17 P2	4.21506	14.1982	B	22.1007	21.3174	21.9418	21.5127	21.8062	21.68	21.8432	21.6734	22.2428	22.4102	22.0975	22.2606	22.3128	22.056	22.2588	21.7537	22.2672	21.6661	21.1065	21.5106	21.7862	21.7081	21.891	20.8886
913	483.273	1.35236	neg	LPG(16:0)				75376			GP	LPG	16	0		(16:0)	(16:0)				M-H	C22 H45 O9 N0 P1	0.946608	8.37658	B	21.4971	21.6432	21.6435	21.6227	20.5084	21.1914	21.2438	21.9774	21.6901	21.2426	21.4704	22.376	21.152	21.0763	19.8891	21.4474	21.4109	21.4385	21.337	21.5059	21.6655	20.737	22.1233	19.7825
915	502.294	1.481	neg	LdMePE(18:3)							GP	LdMePE	18	3		(18:3)	(18:3)				M-H	C25 H46 O7 N1 P1	2.89777	5.50752	B	21.8601	21.3621	21.7598	21.5123	21.4507	21.5655	21.1657	21.8852	21.1121	21.3373	22.2863	23.3331	21.241	22.5721	21.8212	21.4869	21.6919	22.4133	21.8969	21.1513	20.6983	21.3503	21.0539	19.7037
916	741.544	7.37636	neg	PEt(19:0/18:2)							GP	PEt	37	2		(19:0/18:2)	(19:0)	(18:2)			M-H	C42 H79 O8 N0 P1	2.65186	14.3439	B	22.1918	22.8342	22.4116	22.0621	20.6336	19.7041	20.1695	18.9729	2.62331	23.1898	20.8084	21.4377	19.1103	23.4358	18.9786	23.8083	23.9798	24.4595	24.4347	21.7174	18.1456	2.62331	19.3502	23.665
917	803.628	8.63175	neg	SM(d18:1/19:0)				84485			SP	SM	37	1		(d18:1/19:0)	(d18:1)	(19:0)			M+CH3COO	C42 H85 O6 N2 P1	2.94846	13.6228	B	23.0872	23.3792	23.4716	23.5476	22.8938	23.3959	23.4578	23.3547	23.4398	23.5221	23.6546	23.5822	23.4205	22.9396	23.6916	23.4781	23.7967	24.0842	23.6339	23.834	21.121	22.8992	23.4453	24.3102
919	762.508	7.19836	neg	dMePE(16:1/20:5)							GP	dMePE	36	6		(16:1/20:5)	(16:1)	(20:5)			M-H	C43 H74 O8 N1 P1	2.87673	3.39577	B	29.9908	30.1407	30.0323	29.9027	29.883	30.5566	29.9916	30.2073	30.4819	30.2507	30.5104	32.3412	30.1802	30.2958	32.8082	29.9426	30.0952	29.9194	29.7408	29.1568	30.072	30.2335	30.1097	28.4982
920	816.555	8.38439	neg	dMePE(18:1/22:6)							GP	dMePE	40	7		(18:1/22:6)	(18:1)	(22:6)			M-H	C47 H80 O8 N1 P1	0.881104	16.2381	B	27.3867	27.3293	27.3429	27.301	27.5017	27.5927	26.9989	27.7842	27.8145	27.5582	27.7436	26.7855	26.9328	27.7758	27.8404	27.253	27.1613	27.0676	26.936	26.9992	27.5827	27.1541	27.1796	26.2554
921	759.637	9.03336	pos	SM(d18:1/20:0)	C00550	mmu00600,mmu04071,mmu04217	Sphingolipid metabolism|Sphingolipid signaling pathway|Necroptosis	83359			SP	SM	38	1		(d18:1/20:0)	(d18:1)	(20:0)			M+H	C43 H87 O6 N2 P1	1.28676	48.3963	B	29.4345	29.4017	29.4726	29.4502	29.318	29.2033	29.8303	29.331	29.3708	29.3898	29.6037	29.6172	29.2643	29.2901	29.1206	29.3929	29.7525	29.5549	29.6096	29.9634	29.2496	29.2931	29.5031	30.0941
922	807.637	9.12754	pos	SM(d18:1/24:4)							SP	SM	42	5		(d18:1/24:4)	(d18:1)	(24:4)			M+H	C47 H87 O6 N2 P1	4.71185	39.1515	B	24.4695	24.8661	24.6116	24.8265	24.8829	23.9915	24.4676	24.3295	25.039	24.6776	25.2064	24.4673	24.5622	24.8049	24.1982	24.4128	24.5087	24.8205	24.6423	24.305	25.1305	24.6672	24.5516	24.2213
923	834.528	5.76218	pos	PS(18:1/22:6)				90025			GP	PS	40	7		(18:1/22:6)	(18:1)	(22:6)			M+H	C46 H76 O10 N1 P1	2.69198	8.98082	B	22.7011	22.1347	22.434	22.6509	21.0212	22.3531	22.4728	23.1132	23.4883	23.6502	21.5634	20.8488	21.2596	21.5564	22.0827	21.6464	21.3938	21.362	21.7885	22.0103	23.7825	22.7826	23.9157	21.1821
924	670.541	7.98993	pos	DG(18:2/21:5)							GL	DG	39	7		(18:2/21:5)	(18:2)	(21:5)			M+NH4	C42 H68 O5 N0	3.01618	15.7961	B	21.8683	22.0485	21.9649	22.0192	23.2212	21.6871	23.0918	19.9267	20.777	21.8479	2.62331	2.62331	22.4951	19.0252	2.62331	20.4411	18.8426	22.0218	21.0263	21.8005	21.4175	22.4385	23.2395	24.0125
925	725.557	7.18039	pos	SM(d18:1/16:0)				78646			SP	SM	34	1		(d18:1/16:0)	(d18:1)	(16:0)			M+Na	C39 H79 O6 N2 P1 Na0	3.31129	7.02686	B	26.1195	26.506	25.9679	26.4844	26.0833	24.5425	25.9595	26.5991	26.7251	24.7621	26.4555	24.1652	25.9162	26.0093	26.4832	26.0557	26.7108	26.4732	26.2106	25.9005	26.3689	26.1327	25.0347	25.683
926	735.533	6.75375	neg	PEt(18:0p/20:4)							GP	PEt	38	4	p	(18:0p/20:4)	(18:0p)	(20:4)			M-H	C43 H77 O7 N0 P1	1.851	18.1791	B	23.0895	23.0061	23.2442	23.1623	22.887	21.8588	22.1064	20.1429	17.9467	22.9228	22.4749	22.598	20.6588	24.1927	23.5055	24.3543	25.3255	24.674	25.1787	23.0329	21.4454	17.6424	18.3601	22.9497
927	800.56	8.79829	neg	PE(20:1p/22:6)							GP	PE	42	7	p	(20:1p/22:6)	(20:1p)	(22:6)			M-H	C47 H80 O7 N1 P1	1.8706	11.976	B	22.1333	22.448	21.8705	22.3679	22.5438	22.0554	22.2807	22.085	22.5247	22.348	21.8448	21.2798	21.6554	21.8621	22.6461	21.6854	23.1449	22.7396	22.0716	21.8441	22.9058	21.6292	22.8817	22.8769
929	845.675	9.86446	neg	SM(d22:1/18:0)							SP	SM	40	1		(d22:1/18:0)	(d22:1)	(18:0)			M+CH3COO	C45 H91 O6 N2 P1	1.46447	14.4768	B	30.0661	30.0322	30.0498	30.0604	30.2529	30.1481	30.0407	29.774	30.11	30.205	29.7249	29.529	29.786	29.7216	29.8169	29.7401	30.3963	30.0569	29.848	29.8505	30.295	30.0807	30.5535	30.3055
930	733.481	5.34296	neg	PEt(15:0/22:6)							GP	PEt	37	6		(15:0/22:6)	(15:0)	(22:6)			M-H	C42 H71 O8 N0 P1	1.3531	2.97135	B	23.266	23.2006	23.338	23.5016	22.8956	23.3476	22.4201	19.9593	21.5009	24.4667	23.2158	23.9455	22.664	23.2286	22.8808	24.1375	24.0873	23.8996	24.0792	22.9162	23.3033	19.952	22.611	23.0123
931	691.527	2.63386	pos	PEt(16:0/17:0)							GP	PEt	33	0		(16:0/17:0)	(16:0)	(17:0)			M+H	C38 H75 O8 N0 P1	3.03897	3.15975	B	22.7393	22.824	22.8839	22.9785	23.9269	20.1412	21.5252	21.9136	22.2949	23.5861	23.4518	24.4318	21.934	21.0764	20.1531	21.9695	20.2292	24.504	22.4966	21.672	23.9428	22.2461	25.1042	20.3094
932	694.598	10.4582	pos	TG(6:0/15:0/18:2)							GL	TG	39	2		(6:0/15:0/18:2)	(6:0)	(15:0)	(18:2)		M+NH4	C42 H76 O6 N0	0.825701	19.1899	B	22.6259	22.8003	22.6817	22.6491	20.8485	21.201	23.8778	20.9142	23.7692	21.0794	21.4362	20.2577	22.1222	23.3844	24.3099	20.8264	22.8621	22.2473	22.9025	23.6594	20.3997	21.2913	23.1143	24.7184
934	846.755	12.3384	pos	TG(18:1/14:0/18:2)							GL	TG	50	3		(18:1/14:0/18:2)	(18:1)	(14:0)	(18:2)		M+NH4	C53 H96 O6 N0	1.88894	18.4851	B	28.4214	28.4874	28.5924	28.554	26.5019	25.5306	28.1195	24.5844	27.6093	24.7275	25.2185	23.7738	27.6524	27.1975	27.7392	24.639	27.0311	26.8667	27.6439	27.7384	24.2979	25.3231	27.1738	30.4124
935	808.513	6.12421	neg	PS(18:0/20:5)							GP	PS	38	5		(18:0/20:5)	(18:0)	(20:5)			M-H	C44 H76 O10 N1 P1	2.6536	14.2699	B	25.0488	24.7784	24.4231	25.0315	24.7592	24.7689	23.3394	24.5725	23.8116	23.5909	24.0729	24.8645	24.3097	25.0391	25.0999	25.1029	25.4807	25.3483	25.0571	24.3152	23.9537	23.4695	24.2568	23.9938
936	852.648	10.8057	pos	PE(24:0/20:4)	C00350	mmu00563,mmu00564,mmu04136,mmu04140,mmu04723,mmu05167	Glycosylphosphatidylinositol (GPI)-anchor biosynthesis|Glycerophospholipid metabolism|Autophagy - other|Autophagy - animal|Retrograde endocannabinoid signaling|Kaposi sarcoma-associated herpesvirus infection				GP	PE	44	4		(24:0/20:4)	(24:0)	(20:4)			M+H	C49 H90 O8 N1 P1	2.22187	10.7744	B	21.1534	21.2398	21.1595	21.0798	21.0962	21.2705	20.834	21.0273	21.4865	21.4792	21.4912	20.8952	20.5972	21.1657	21.1982	21.5408	20.8581	20.7999	20.2056	20.3847	21.5604	21.2943	21.7101	19.0785
937	556.494	8.00493	pos	DG(16:1/14:0)				88469			GL	DG	30	1		(16:1/14:0)	(16:1)	(14:0)			M+NH4	C33 H62 O5 N0	0.764555	5.65094	B	21.2899	21.4228	20.8087	21.5403	18.8821	21.8001	21.7709	21.7363	21.4848	19.9327	20.1259	22.8516	23.0093	22.0016	20.665	21.7951	21.1718	20.1383	20.156	20.8308	2.62331	21.7642	18.3993	22.9774
938	722.666	11.6666	pos	DG(24:0/18:2)							GL	DG	42	2		(24:0/18:2)	(24:0)	(18:2)			M+NH4	C45 H84 O5 N0	1.16163	3.27616	B	20.6226	20.7268	20.7609	20.9341	20.3688	21.2525	21.0256	20.5771	21.9121	20.4964	20.8858	20.2404	19.9736	20.557	20.0203	20.6471	20.5725	19.2951	20.3641	20.0569	19.1426	21.3477	21.0032	20.3084
939	792.554	5.83918	pos	PC(18:1/19:5)							GP	PC	37	6		(18:1/19:5)	(18:1)	(19:5)			M+H	C45 H78 O8 N1 P1	1.1942	8.34505	B	26.6701	27.4506	27.3698	27.3886	25.9828	26.4683	27.0291	26.562	24.0916	26.9345	27.802	27.6741	26.6165	27.8956	27.9023	27.967	27.838	27.8766	28.5654	27.5839	27.1077	23.7254	25.9272	26.5823
940	916.869	14.2784	pos	TG(20:0e/18:1/18:2)							GL	TG	56	3	e	(20:0e/18:1/18:2)	(20:0e)	(18:1)	(18:2)		M+NH4	C59 H110 O5 N0	0.898198	12.7709	B	23.6507	23.6225	23.4973	23.5787	23.0993	22.9445	23.7477	22.5635	22.7268	22.0948	22.6202	23.0785	23.5511	24.3374	24.0137	23.6324	24.6467	23.1545	23.8931	24.4625	22.2507	22.4068	23.7941	25.3296
941	818.571	9.10254	neg	PE(24:5/18:1)							GP	PE	42	6		(24:5/18:1)	(24:5)	(18:1)			M-H	C47 H82 O8 N1 P1	0.914436	2.12913	B	26.3773	26.2808	26.2888	26.3031	26.856	25.6428	25.2957	25.5048	26.5157	26.2479	26.0157	25.8159	25.4973	26.1869	24.9263	25.5065	25.8456	25.6767	25.9954	25.0068	26.0605	26.142	27.2046	25.6232
942	739.528	6.68196	neg	PEt(19:1/18:2)							GP	PEt	37	3		(19:1/18:2)	(19:1)	(18:2)			M-H	C42 H77 O8 N0 P1	1.99921	11.68	B	23.1197	23.2027	23.0981	23.3885	22.9825	22.6107	22.1748	22.2073	19.5292	23.897	22.5057	23.2374	22.4599	23.193	22.7508	24.1819	23.5413	23.9084	24.6451	22.3838	23.1675	17.9771	21.6708	22.9796
945	848.77	12.7043	pos	TG(16:0/16:1/18:1)	C00422	mmu00561,mmu04714,mmu04923,mmu04931,mmu04975,mmu04977,mmu04979,mmu05417	Glycerolipid metabolism|Thermogenesis|Regulation of lipolysis in adipocytes|Insulin resistance|Fat digestion and absorption|Vitamin digestion and absorption|Cholesterol metabolism|Lipid and atherosclerosis				GL	TG	50	2		(16:0/16:1/18:1)	(16:0)	(16:1)	(18:1)		M+NH4	C53 H98 O6 N0	2.82346	11.0557	B	29.7005	29.3537	29.3797	29.3641	28.3282	28.2739	29.3419	28.275	29.503	27.9567	28.3033	29.0915	29.6864	29.4934	29.8598	28.3522	29.475	29.2197	29.0178	29.742	27.0915	28.4383	29.0212	29.7749
946	900.801	12.8097	pos	TG(18:0/18:2/18:2)	C00422	mmu00561,mmu04714,mmu04923,mmu04931,mmu04975,mmu04977,mmu04979,mmu05417	Glycerolipid metabolism|Thermogenesis|Regulation of lipolysis in adipocytes|Insulin resistance|Fat digestion and absorption|Vitamin digestion and absorption|Cholesterol metabolism|Lipid and atherosclerosis				GL	TG	54	4		(18:0/18:2/18:2)	(18:0)	(18:2)	(18:2)		M+NH4	C57 H102 O6 N0	3.12885	18.4757	B	30.4222	30.4025	30.3	30.4266	29.8902	29.8428	30.4048	29.7756	30.6806	29.406	29.1284	29.2772	29.8877	29.8695	30.4511	29.3123	29.7834	29.8878	30.3151	30.4317	29.1048	29.7807	30.1438	31.0624
947	932.864	13.7945	pos	TG(18:0/18:1/20:1)	C00422	mmu00561,mmu04714,mmu04923,mmu04931,mmu04975,mmu04977,mmu04979,mmu05417	Glycerolipid metabolism|Thermogenesis|Regulation of lipolysis in adipocytes|Insulin resistance|Fat digestion and absorption|Vitamin digestion and absorption|Cholesterol metabolism|Lipid and atherosclerosis				GL	TG	56	2		(18:0/18:1/20:1)	(18:0)	(18:1)	(20:1)		M+NH4	C59 H110 O6 N0	4.80185	5.62856	B	27.55	27.5482	27.6047	27.6418	26.4878	26.9563	28.2062	26.9213	27.5224	25.7758	26.5979	26.5213	27.6687	27.5546	28.2994	26.5464	27.9623	27.6137	27.7063	28.4482	26.0447	26.8159	27.771	28.4058
949	752.559	8.76732	pos	LPC(35:5)							GP	LPC	35	5		(35:5)	(35:5)				M+H	C43 H78 O7 N1 P1	2.98644	1.87855	B	27.3629	27.3536	27.3317	27.4455	27.5632	27.0389	27.1121	27.5519	27.4229	27.7686	28.0115	27.6117	27.4079	27.5861	27.6041	27.5855	27.8882	27.5234	27.3595	27.7025	27.6456	27.1251	27.1473	26.7126
950	566.418	5.73939	pos	LPE(24:0)							GP	LPE	24	0		(24:0)	(24:0)				M+H	C29 H60 O7 N1 P1	0.253399	5.07585	B	20.9982	20.7171	20.5716	20.5497	20.5768	20.3334	19.9645	20.2757	20.9077	20.6355	20.5665	20.0313	19.8129	19.8416	19.5158	19.5254	19.4276	20.0793	20.1455	19.7209	21.3969	20.37	22.3737	19.2191
951	780.554	7.62429	pos	PC(17:4/19:1)							GP	PC	36	5		(17:4/19:1)	(17:4)	(19:1)			M+H	C44 H78 O8 N1 P1	3.07919	13.5943	B	28.3166	28.2473	28.4418	28.3864	28.7555	28.4183	28.685	28.5295	28.3712	28.6329	28.3275	28.3028	28.2643	28.0067	28.5327	28.3765	28.3701	28.4342	28.8273	28.5047	29.1129	28.4937	28.745	28.5169
952	826.632	9.11118	pos	PC(29:3/10:0)							GP	PC	39	3		(29:3/10:0)	(29:3)	(10:0)			M+H	C47 H88 O8 N1 P1	1.099	41.8662	B	26.2942	26.1308	26.384	26.1702	26.188	27.0146	26.0155	26.6156	26.7914	26.9305	26.1517	26.2031	26.1721	26.2829	25.3451	26.4222	25.703	26.0077	26.2239	26.0203	25.0903	26.7991	26.7078	24.9327
953	852.648	10.8061	pos	PC(17:4/24:0)							GP	PC	41	4		(17:4/24:0)	(17:4)	(24:0)			M+H	C49 H90 O8 N1 P1	1.67768	10.4674	B	21.0666	21.2398	21.1595	21.0798	21.0962	21.2705	20.834	21.0273	21.4865	21.4792	21.491	20.8952	20.5972	21.1657	21.0943	21.5111	20.8581	20.7999	20.2056	20.3847	21.5604	21.2943	21.7101	19.0785
954	850.632	10.1097	pos	PC(17:4/24:1)							GP	PC	41	5		(17:4/24:1)	(17:4)	(24:1)			M+H	C49 H88 O8 N1 P1	0.314507	19.1155	B	20.3691	21.0118	21.1522	21.4664	21.5238	20.5921	21.0729	20.9242	22.1884	21.658	22.1808	21.0881	20.6852	21.366	20.937	21.6803	21.0299	21.0997	20.8005	20.6014	21.0401	20.6815	21.6223	19.2481
956	820.583	9.1235	pos	PE(20:0/20:3)	C00350	mmu00563,mmu00564,mmu04136,mmu04140,mmu04723,mmu05167	Glycosylphosphatidylinositol (GPI)-anchor biosynthesis|Glycerophospholipid metabolism|Autophagy - other|Autophagy - animal|Retrograde endocannabinoid signaling|Kaposi sarcoma-associated herpesvirus infection				GP	PE	40	3		(20:0/20:3)	(20:0)	(20:3)			M+Na	C45 H84 O8 N1 P1 Na0	1.06574	20.9403	B	24.029	23.5011	24.0287	24.137	23.9025	23.5729	24.0367	24.0485	24.5237	23.2677	23.4719	22.6055	22.143	23.1084	21.3698	23.4135	23.5872	23.0664	23.0129	23.4172	23.9886	23.3389	24.3138	24.059
957	822.601	9.38293	pos	PE(24:5/18:0)							GP	PE	42	5		(24:5/18:0)	(24:5)	(18:0)			M+H	C47 H84 O8 N1 P1	0.739764	12.0839	B	24.4864	24.3986	24.4342	24.1283	24.5179	23.8302	24.0619	24.5668	24.3497	24.7846	24.476	24.3826	24.3975	24.2063	23.7334	24.4656	24.6378	24.3443	24.156	24.4462	24.3988	24.0499	24.528	23.6075
958	663.496	8.61029	pos	PMe(16:0/16:0)							GP	PMe	32	0		(16:0/16:0)	(16:0)	(16:0)			M+H	C36 H71 O8 N0 P1	1.99017	7.93556	B	23.3383	23.382	23.1209	23.0319	20.4744	22.9112	23.7258	23.5872	23.7411	22.1522	23.7139	24.4398	23.7955	23.8377	22.8565	24.0064	22.1674	18.9943	22.3379	24.3757	18.7685	23.3387	20.2774	26.0908
959	812.541	6.62196	pos	PS(18:0/18:1)	C02737	mmu00260,mmu00564,mmu04148,mmu05140,mmu05146,mmu05322	Glycine, serine and threonine metabolism|Glycerophospholipid metabolism|Efferocytosis|Leishmaniasis|Amoebiasis|Systemic lupus erythematosus	79096			GP	PS	36	1		(18:0/18:1)	(18:0)	(18:1)			M+Na	C42 H80 O10 N1 P1 Na0	4.20352	13.2374	B	28.4307	28.4024	28.4083	28.4028	28.6093	28.2594	28.1646	28.6235	28.7294	28.6734	26.5888	27.5553	28.3365	26.4659	28.1671	27.6372	28.8077	28.2793	28.6793	28.3879	29.1362	28.6156	28.6701	28.6729
960	605.478	4.64718	pos	TG(8:0/8:0/18:3)							GL	TG	34	3		(8:0/8:0/18:3)	(8:0)	(8:0)	(18:3)		M+H	C37 H64 O6	0.757303	3.23592	B	21.0016	21.0576	21.0047	21.0806	20.6734	21.4927	19.8558	20.7405	20.1192	20.8829	20.2436	20.7521	21.2865	20.7212	21.3477	20.9071	21.8093	21.0614	21.3646	21.1872	21.0839	20.3099	21.1769	19.97
961	726.661	11.9157	pos	TG(16:0/9:0/16:0)							GL	TG	41	0		(16:0/9:0/16:0)	(16:0)	(9:0)	(16:0)		M+NH4	C44 H84 O6 N0	1.65479	6.61457	B	21.2674	21.5819	21.2734	21.3628	21.3409	21.9422	21.7255	21.9551	21.675	21.3416	20.9629	20.878	21.6365	21.7783	22.5961	20.9601	21.3918	21.1251	21.5918	21.7562	21.3258	20.5578	21.7535	20.9475
962	792.744	11.6813	pos	TG(20:1p/11:0/16:0)							GL	TG	47	1	p	(20:1p/11:0/16:0)	(20:1p)	(11:0)	(16:0)		M+NH4	C50 H94 O5 N0	0.45731	3.56078	B	23.2412	23.3215	23.4332	23.13	21.9033	23.9031	22.8686	23.7096	22.1852	22.436	21.8163	22.0424	22.2442	21.6361	23.6827	22.3458	24.0755	22.3947	22.7821	22.946	23.4595	21.8898	23.8399	24.3178
963	820.739	12.2807	pos	TG(16:0/14:1/18:1)							GL	TG	48	2		(16:0/14:1/18:1)	(16:0)	(14:1)	(18:1)		M+NH4	C51 H94 O6 N0	0.508651	2.67036	B	26.6806	26.6936	26.6783	27.1439	24.7548	23.8135	26.5638	23.6166	26.7306	23.7348	24.6947	23.9958	26.4088	26.6619	27.3934	24.1422	26.2974	25.9268	26.052	26.9539	22.5136	24.2601	25.8394	28.9559
964	852.801	13.3854	pos	TG(18:0/14:0/18:0)							GL	TG	50	0		(18:0/14:0/18:0)	(18:0)	(14:0)	(18:0)		M+NH4	C53 H102 O6 N0	3.16659	2.94696	B	29.6442	29.727	29.7513	29.6434	28.6835	28.8031	29.6422	28.5787	29.9533	29.383	29.4154	29.5478	29.7669	29.985	30.3541	29.2092	30.2975	29.8052	29.5093	30.1841	28.4247	29.081	29.9637	29.939
965	834.791	13.587	pos	TG(18:1p/16:0/16:0)							GL	TG	50	1	p	(18:1p/16:0/16:0)	(18:1p)	(16:0)	(16:0)		M+NH4	C53 H100 O5 N0	1.56383	17.2016	B	24.9897	25.1269	24.9919	25.0328	24.9354	25.0541	25.7482	24.9742	25.5573	24.6686	24.524	24.6466	25.7272	25.328	25.5159	25.7371	25.5575	24.9727	25.3859	25.5626	22.9093	23.9947	24.8899	24.8077
966	880.833	13.7405	pos	TG(20:0/16:0/16:0)							GL	TG	52	0		(20:0/16:0/16:0)	(20:0)	(16:0)	(16:0)		M+NH4	C55 H106 O6 N0	0.924659	16.2997	B	29.1841	29.18	29.1723	29.1261	27.6757	28.1242	29.5306	27.986	29.2379	28.2153	28.4645	28.621	29.2175	29.4131	30.0402	28.5015	29.8948	29.0775	28.9853	29.8264	27.5543	28.3037	29.5529	29.8514
967	878.817	12.6152	pos	TG(16:0/16:0/20:1)	C00422	mmu00561,mmu04714,mmu04923,mmu04931,mmu04975,mmu04977,mmu04979,mmu05417	Glycerolipid metabolism|Thermogenesis|Regulation of lipolysis in adipocytes|Insulin resistance|Fat digestion and absorption|Vitamin digestion and absorption|Cholesterol metabolism|Lipid and atherosclerosis				GL	TG	52	1		(16:0/16:0/20:1)	(16:0)	(16:0)	(20:1)		M+NH4	C55 H104 O6 N0	1.90651	0.721272	B	23.8406	23.7771	23.8604	23.9251	21.5955	21.3849	23.2812	21.9791	24.3546	22.3313	22.6909	22.7808	23.871	24.1153	24.6562	22.4513	24.4254	23.616	23.8407	24.7632	21.2535	21.8442	23.2298	24.2715
968	878.817	13.4484	pos	TG(18:0/16:1/18:0)							GL	TG	52	1		(18:0/16:1/18:0)	(18:0)	(16:1)	(18:0)		M+NH4	C55 H104 O6 N0	1.56628	3.96676	B	30.6991	30.624	30.7057	30.6567	29.782	30.4996	30.9453	30.4548	30.2057	29.7651	29.5558	30.6775	31.0089	30.5239	30.6798	30.1447	30.2617	31.0603	30.6216	30.9246	29.2633	30.345	30.0915	30.9395
969	892.869	14.5359	pos	TG(18:0p/18:0/18:0)							GL	TG	54	0	p	(18:0p/18:0/18:0)	(18:0p)	(18:0)	(18:0)		M+NH4	C57 H110 O5 N0	0.897702	4.27472	B	24.0277	24.0662	24.0464	24.0453	23.5876	23.9003	24.1303	23.8949	23.5744	22.8875	24.1571	24.2475	24.0148	25.1548	24.7873	24.4231	25.2425	23.255	24.3783	24.577	23.0942	23.4331	23.5064	24.1404
970	904.833	13.4823	pos	TG(18:0/18:0/18:2)	C00422	mmu00561,mmu04714,mmu04923,mmu04931,mmu04975,mmu04977,mmu04979,mmu05417	Glycerolipid metabolism|Thermogenesis|Regulation of lipolysis in adipocytes|Insulin resistance|Fat digestion and absorption|Vitamin digestion and absorption|Cholesterol metabolism|Lipid and atherosclerosis				GL	TG	54	2		(18:0/18:0/18:2)	(18:0)	(18:0)	(18:2)		M+NH4	C57 H106 O6 N0	3.68297	1.95663	B	29.9714	29.9359	29.9436	29.9469	29.2542	29.4563	30.2591	29.2738	29.866	29.0305	29.7371	29.0844	29.8449	29.9809	30.3915	29.2418	30.1279	29.9269	30.04	30.3965	28.7461	29.4544	29.9409	30.3678
972	1006.97	14.4496	pos	TG(29:0/16:0/16:0)							GL	TG	61	0		(29:0/16:0/16:0)	(29:0)	(16:0)	(16:0)		M+NH4	C64 H124 O6 N0	0.518911	4.84804	B	21.0514	20.8774	20.933	20.9133	19.8049	18.4841	21.3783	19.5294	20.9476	20.214	19.9195	20.4617	19.7236	20.7099	22.0376	20.3669	23.101	21.0857	20.7383	21.3447	20.7609	19.6441	20.8291	19.6609
973	1000.93	14.6192	pos	TG(25:0/18:1/18:2)							GL	TG	61	3		(25:0/18:1/18:2)	(25:0)	(18:1)	(18:2)		M+NH4	C64 H118 O6 N0	1.24831	17.0477	B	20.995	21.0799	21.4223	20.9976	19.9043	20.7237	22.2103	19.9452	21.4888	19.1493	20.0748	18.6855	20.4075	20.068	22.9263	20.0836	21.7927	20.4644	20.0931	21.867	17.788	20.327	21.4902	21.7231
974	1010.91	14.195	pos	TG(26:1/18:2/18:2)							GL	TG	62	5		(26:1/18:2/18:2)	(26:1)	(18:2)	(18:2)		M+NH4	C65 H116 O6 N0	4.87039	3.38478	B	21.8547	21.961	22.0461	21.669	21.1526	21.802	23.2628	20.8741	21.954	20.5959	20.1463	20.6305	21.419	20.7886	22.7479	21.0968	23.138	21.4431	22.0834	22.4866	20.3516	20.9299	22.2201	23.4171
975	1024.83	12.666	pos	TG(20:0/22:6/22:6)							GL	TG	64	12		(20:0/22:6/22:6)	(20:0)	(22:6)	(22:6)		M+NH4	C67 H106 O6 N0	0.812298	3.35587	B	21.6786	21.77	21.3784	21.2244	21.9254	21.35	22.8529	20.9369	20.2885	20.4046	2.62331	17.9401	20.8856	16.7612	17.9223	19.8516	17.3797	18.4016	22.5758	21.8333	19.3106	19.6784	20.441	22.8314
976	1039.96	14.7188	pos	TG(29:0/18:1/18:2)							GL	TG	65	3		(29:0/18:1/18:2)	(29:0)	(18:1)	(18:2)		M+H	C68 H126 O6	3.49673	2.69085	B	19.734	19.6106	19.7221	19.9306	18.8673	17.877	20.1045	18.4598	19.8019	18.2316	18.7943	19.631	18.3428	19.6313	21.0512	19.6672	21.6637	19.5861	19.5262	20.3458	19.2356	18.8219	19.3799	18.8473
982	1452	13.302	neg	CL(18:2/18:1/18:1/18:2)							GP	CL	72	6		(18:2/18:1/18:1/18:2)	(18:2)	(18:1)	(18:1)	(18:2)	M-H	C81 H146 O17 P2	2.93012	85.531	B	27.3479	27.2557	27.3384	27.6678	27.2775	27.1933	27.0051	27.4288	27.3053	26.9045	26.8489	27.1527	27.243	26.5991	27.6804	27.2023	27.6304	27.3922	25.0682	27.6656	27.5649	27.2308	27.1644	26.339
983	1449.98	11.4464	neg	CL(18:2/18:2/18:2/18:1)							GP	CL	72	7		(18:2/18:2/18:2/18:1)	(18:2)	(18:2)	(18:2)	(18:1)	M-H	C81 H144 O17 P2	1.88522	150.857	B	30.5198	30.5525	30.5241	30.5212	30.564	30.6036	30.1831	30.4457	30.5962	30.5408	30.2189	30.0674	30.4975	30.3033	30.5099	30.3887	30.8679	30.4336	29.6823	30.5787	30.638	30.5981	30.6202	30.1779
984	1480.03	7.78732	neg	CL(18:2/16:0/20:0/20:4)							GP	CL	74	6		(18:2/16:0/20:0/20:4)	(18:2)	(16:0)	(20:0)	(20:4)	M-H	C83 H150 O17 P2	4.89347	26.5189	B	24.5524	24.3341	24.3912	24.4391	24.2971	24.3958	24.3087	25.6824	24.6612	24.7464	24.8766	25.6789	24.2832	24.599	24.3687	24.3126	24.4854	24.4395	24.3862	23.717	24.524	25.9305	24.2905	24.5333
985	1494.04	7.40793	neg	CL(21:0/16:0/16:0/22:6)							GP	CL	75	6		(21:0/16:0/16:0/22:6)	(21:0)	(16:0)	(16:0)	(22:6)	M-H	C84 H152 O17 P2	4.97942	29.609	B	23.9552	23.8088	23.7801	23.7148	23.619	24.1279	23.2026	23.7371	23.9364	24.0591	24.0005	24.1982	24.2088	24.1404	23.0065	23.4906	23.7309	23.0344	22.4681	22.9782	23.7514	24.0849	23.3493	23.1615
987	675.497	6.64561	neg	PA(18:0/16:0)							GP	PA	34	0		(18:0/16:0)	(18:0)	(16:0)			M-H	C37 H73 O8 N0 P1	4.10295	11.2272	B	21.1924	21.537	21.3532	21.2347	21.6269	21.9437	21.2254	20.5502	21.4736	21.326	21.0969	21.821	20.9362	22.833	22.0253	22.8677	23.3127	23.183	23.0292	21.176	21.0423	20.8587	20.7703	21.7911
988	695.466	5.15829	neg	PA(16:0/20:4)				73262			GP	PA	36	4		(16:0/20:4)	(16:0)	(20:4)			M-H	C39 H69 O8 N0 P1	1.63268	4.24523	B	22.4338	22.5216	21.6043	22.1161	21.9901	21.2064	22.0411	20.7714	16.3165	22.687	22.0684	22.0104	20.9023	23.4213	21.9951	23.1362	23.3204	23.9605	23.7156	22.5069	22.239	19.2613	21.0948	23.0753
989	848.581	7.67671	neg	PC(16:0p/22:6)							GP	PC	38	6	p	(16:0p/22:6)	(16:0p)	(22:6)			M+CH3COO	C46 H80 O7 N1 P1	3.70321	13.5968	B	22.8467	22.9498	23.3549	23.1947	23.3415	22.7165	23.317	22.0569	23.2111	23.1638	21.4151	22.3004	22.8193	23.6927	23.1004	23.1251	23.5695	24.4647	24.0022	22.5387	23.6807	22.584	23.4622	23.3998
991	828.649	11.3229	neg	PE(18:1/24:0)	C00350	mmu00563,mmu00564,mmu04136,mmu04140,mmu04723,mmu05167	Glycosylphosphatidylinositol (GPI)-anchor biosynthesis|Glycerophospholipid metabolism|Autophagy - other|Autophagy - animal|Retrograde endocannabinoid signaling|Kaposi sarcoma-associated herpesvirus infection				GP	PE	42	1		(18:1/24:0)	(18:1)	(24:0)			M-H	C47 H92 O8 N1 P1	3.11407	10.5812	B	20.67	21.2454	21.2337	21.3779	21.1915	20.7952	21.35	21.2656	21.3625	21.3733	21.8446	19.7099	20.3231	21.7758	21.4223	21.2286	21.7143	21.3733	21.2823	21.1689	21.6448	21.2699	21.3628	19.9635
993	695.466	5.15743	neg	PEt(14:0/20:4)							GP	PEt	34	4		(14:0/20:4)	(14:0)	(20:4)			M-H	C39 H69 O8 N0 P1	1.34797	5.30729	B	22.4338	22.5216	21.6043	22.1161	21.9901	21.2064	22.0411	20.7714	16.3165	22.687	22.0684	22.0104	20.9023	23.4659	21.9951	23.2392	23.3204	23.9529	22.7846	22.5069	22.239	19.2613	21.0948	23.0753
994	711.497	5.82354	neg	PEt(17:1/18:2)							GP	PEt	35	3		(17:1/18:2)	(17:1)	(18:2)			M-H	C40 H73 O8 N0 P1	0.335167	6.30848	B	23.9808	24.1135	23.9789	24.2254	23.6482	23.431	23.1378	24.199	20.462	23.6407	24.5144	24.3754	22.7496	25.492	24.4898	25.2755	24.7045	25.0195	25.0238	23.3702	23.2081	19.0733	20.3822	24.0143
996	767.487	4.24232	neg	PG(18:3/18:2)				89332			GP	PG	36	5		(18:3/18:2)	(18:3)	(18:2)			M-H	C42 H73 O10 N0 P1	1.18109	5.65208	B	20.306	19.6697	19.9213	20.3459	19.2031	17.7981	20.4428	20.9187	21.0943	20.7363	21.4565	20.1838	20.9744	19.7204	16.5179	19.9406	20.2838	19.0811	19.3035	19.1769	16.3291	20.8181	20.6336	20.3807
997	817.644	9.06918	neg	SM(d20:0/18:1)							SP	SM	38	1		(d20:0/18:1)	(d20:0)	(18:1)			M+CH3COO	C43 H87 O6 N2 P1	0.605973	15.8993	B	28.3444	28.3088	28.2633	28.2946	28.2428	27.6619	27.9948	27.5396	27.8925	28.1317	28.3146	28.1138	28.0066	28.1383	28.1792	27.9726	28.6927	28.4356	28.3227	28.2022	28.3864	27.7247	28.4753	28.4929
998	937.514	5.92807	neg	SQDG(22:6/22:6)							GP	SQDG	44	12		(22:6/22:6)	(22:6)	(22:6)			M-H	C53 H78 O12 S1	4.47403	2.57526	B	22.5606	22.0889	22.4095	22.4137	22.2677	22.12	22.0593	20.7456	2.62331	22.2674	22.3005	21.4838	21.326	22.5199	23.1443	23.45	23.4674	23.5476	23.6373	22.5093	21.5297	2.62331	20.3579	21.8855
1000	780.555	8.62264	neg	dMePE(17:0/20:4)							GP	dMePE	37	4		(17:0/20:4)	(17:0)	(20:4)			M-H	C44 H80 O8 N1 P1	0.646297	6.6362	B	25.4795	24.9599	25.425	25.5668	25.8062	25.7467	25.3973	24.6441	25.1347	25.9313	25.267	25.0722	25.9055	25.4657	25.4961	25.1023	25.6015	24.849	25.578	26.2304	25.7691	26.2709	25.4183	24.5791
1001	790.539	7.57411	neg	dMePE(18:2/20:4)							GP	dMePE	38	6		(18:2/20:4)	(18:2)	(20:4)			M-H	C45 H78 O8 N1 P1	4.98082	12.9539	B	29.2384	29.2107	29.0133	29.177	29.306	29.3514	29.0947	29.2454	29.3585	29.257	29.4246	28.5463	29.0392	29.9071	29.3765	28.8579	29.7915	28.9399	28.8965	28.89	29.4055	29.0609	29.1908	29.1171
1002	802.539	7.95564	neg	dMePE(17:1/22:6)							GP	dMePE	39	7		(17:1/22:6)	(17:1)	(22:6)			M-H	C46 H78 O8 N1 P1	0.976314	7.43459	B	24.0278	24.1963	24.2447	24.294	24.4104	24.6029	23.8269	25.1935	24.9125	24.6318	24.8531	24.0102	23.7818	24.5028	24.801	24.3198	23.266	23.7532	23.2531	23.6196	24.0654	24.3841	23.5112	23.864
1004	763.561	6.36504	neg	phSM(d17:0/16:1)							SP	phSM	33	1		(d17:0/16:1)	(d17:0)	(16:1)			M+CH3COO	C38 H77 O7 N2 P1	2.45498	2.81993	B	21.476	21.9056	22.0083	21.9866	21.8385	21.5823	21.9941	21.8509	21.9667	22.3205	21.2012	20.9293	21.745	21.7163	21.8098	22.0594	21.5196	20.7356	21.5454	21.6466	22.1973	21.5444	21.7803	22.1159
1005	594.449	4.99104	pos	PC(8:0e/15:0)							GP	PC	23	0	e	(8:0e/15:0)	(8:0e)	(15:0)			M+H	C31 H64 O7 N1 P1	2.70423	34.0156	B	21.3766	21.6171	21.6199	21.441	21.7134	21.9737	21.6973	22.0955	22.1088	22.2625	21.7586	21.6517	21.3187	21.4395	21.0869	21.5929	21.1769	21.3307	21.367	21.1681	21.9319	22.0134	22.2652	21.0557
1006	795.637	9.50843	pos	SM(d18:1/23:3)							SP	SM	41	4		(d18:1/23:3)	(d18:1)	(23:3)			M+H	C46 H87 O6 N2 P1	3.57257	21.2553	B	24.8895	24.8126	24.825	24.8123	25.2664	24.9707	24.8583	25.0894	24.9814	25.3136	25.0617	24.8321	24.764	24.4826	24.2494	24.8763	24.7684	25.0798	24.731	24.6529	24.731	25.204	25.4548	24.6541
1007	829.716	10.9752	pos	SM(d18:1/25:0)				132058			SP	SM	43	1		(d18:1/25:0)	(d18:1)	(25:0)			M+H	C48 H97 O6 N2 P1	1.3444	39.1369	B	27.5621	27.593	27.5033	27.509	27.7571	27.7415	27.5189	27.8819	27.9341	28.0246	27.8424	27.5319	27.6805	27.0573	27.1333	27.6402	27.4668	27.4811	27.2375	27.4267	27.2909	27.8352	27.9655	26.8045
1008	873.707	10.6003	neg	SM(d20:0/22:1)							SP	SM	42	1		(d20:0/22:1)	(d20:0)	(22:1)			M+CH3COO	C47 H95 O6 N2 P1	1.94176	14.5022	B	30.8233	30.7372	30.818	30.7407	31.0517	31.0706	30.7209	30.5925	31.1056	31.0811	30.4823	30.117	30.56	30.4023	30.536	30.4902	30.851	30.6588	30.4088	30.3607	30.8556	30.95	31.2746	30.817
1009	885.707	10.1834	neg	SM(d25:0/18:2)							SP	SM	43	2		(d25:0/18:2)	(d25:0)	(18:2)			M+CH3COO	C48 H95 O6 N2 P1	2.15023	14.779	B	25.1751	25.0905	25.1256	25.0537	25.1295	25.4387	25.4427	25.3289	25.2538	25.5528	24.9739	24.8382	24.9432	24.7976	25.1499	25.1136	25.0575	25.0114	25.0087	24.7775	24.9802	25.2606	24.9498	24.902
1010	454.293	1.96029	pos	PE(8:0e/8:0)							GP	PE	16	0	e	(8:0e/8:0)	(8:0e)	(8:0)			M+H	C21 H44 O7 N1 P1	1.60132	18.8536	B	30.9864	30.9749	30.9631	30.9993	30.7878	30.8344	30.8285	31.2523	30.9711	31.0517	31.6694	31.8742	30.8877	31.2932	30.7457	31.3532	30.8717	31.3338	30.7865	30.7415	31.2495	30.9188	30.8521	30.0298
1011	773.653	9.57336	pos	SM(d18:1/21:0)				84484			SP	SM	39	1		(d18:1/21:0)	(d18:1)	(21:0)			M+H	C44 H89 O6 N2 P1	0.75676	43.6079	B	28.8427	28.8594	28.8952	28.8879	28.9747	29.155	29.0221	29.1894	29.0695	29.0312	29.0936	29.249	29.0745	28.6392	28.465	28.8959	28.802	28.8909	28.8763	28.8968	28.2692	29.2208	29.1506	28.863
1012	899.722	10.5297	neg	SM(d22:1/22:1)							SP	SM	44	2		(d22:1/22:1)	(d22:1)	(22:1)			M+CH3COO	C49 H97 O6 N2 P1	3.42498	11.371	B	24.1405	24.1111	24.3875	24.0054	24.4812	24.3037	24.1675	24.1251	24.0687	24.4991	24.2224	23.3905	23.2226	24.1988	24.3406	24.2281	24.0498	24.45	24.0938	23.9442	24.4967	24.0162	24.0705	23.9792
1013	566.418	3.85943	pos	PC(10:0e/11:0)							GP	PC	21	0	e	(10:0e/11:0)	(10:0e)	(11:0)			M+H	C29 H60 O7 N1 P1	1.5422	34.931	B	21.3092	21.0855	21.3321	21.2917	21.4643	21.0014	20.9427	21.6257	21.4506	21.5907	21.0726	21.0018	20.5319	20.4062	20.1914	20.4823	20.678	22.0861	21.596	20.5783	21.3214	21.1191	22.7688	20.633
1014	732.554	8.81789	pos	PE(19:1/16:0)							GP	PE	35	1		(19:1/16:0)	(19:1)	(16:0)			M+H	C40 H78 O8 N1 P1	1.55821	19.8092	B	25.6141	25.317	25.7551	25.654	25.4936	25.9383	25.4261	26.2955	25.9219	25.5161	25.088	25.6765	25.3909	25.9125	25.6187	25.6542	25.173	25.1173	25.1097	24.6519	25.3229	25.9522	25.6852	25.2907
1015	792.554	5.83564	pos	PE(18:1/22:5)	C00350	mmu00563,mmu00564,mmu04136,mmu04140,mmu04723,mmu05167	Glycosylphosphatidylinositol (GPI)-anchor biosynthesis|Glycerophospholipid metabolism|Autophagy - other|Autophagy - animal|Retrograde endocannabinoid signaling|Kaposi sarcoma-associated herpesvirus infection				GP	PE	40	6		(18:1/22:5)	(18:1)	(22:5)			M+H	C45 H78 O8 N1 P1	3.36693	11.0709	B	26.6701	27.4503	26.6476	27.3581	26.6095	26.2967	26.2829	26.5691	24.0916	26.9014	27.1695	26.9217	26.6097	27.7728	27.1527	27.9276	27.6859	27.7766	28.5619	26.8012	27.107	23.7254	25.9735	25.8334
1016	778.538	6.28825	pos	PC(12:0/24:6)							GP	PC	36	6		(12:0/24:6)	(12:0)	(24:6)			M+H	C44 H76 O8 N1 P1	2.71852	39.1807	B	27.257	27.2756	27.366	27.3351	25.2982	27.3281	27.29	28.0534	27.784	28.1748	27.4054	26.9842	27.3917	27.5796	26.0122	27.616	26.7097	26.2619	26.1419	27.0426	27.5243	27.5693	27.4881	26.4095
1017	747.566	6.72264	neg	SM(d17:1/16:0)							SP	SM	33	1		(d17:1/16:0)	(d17:1)	(16:0)			M+CH3COO	C38 H77 O6 N2 P1	1.65399	17.0954	B	26.8493	26.8996	26.8745	26.958	26.9207	27.0461	26.9344	26.9937	27.2617	27.1422	26.7664	26.5351	27.0636	26.2177	26.6663	26.5149	26.5946	26.7542	26.9599	26.6065	26.3258	26.9155	27.436	27.2844
1018	716.522	7.77421	pos	PC(16:0/15:2)							GP	PC	31	2		(16:0/15:2)	(16:0)	(15:2)			M+H	C39 H74 O8 N1 P1	1.05436	37.6873	B	30.9543	30.9454	30.9665	30.9308	31.231	31.0526	31.1801	30.873	31.3193	31.4982	30.961	30.7383	30.7728	30.7269	30.5338	31.0047	31.0353	30.9586	31.2256	30.1821	31.2463	31.3239	31.3185	31.2478
1019	931.531	6.25857	pos	PIP(17:1/18:0)							GP	PIP	35	1		(17:1/18:0)	(17:1)	(18:0)			M+H	C44 H84 O16 N0 P2	4.67668	1.97734	B	24.7926	24.79	24.7804	24.7447	25.1473	24.7865	24.7208	24.894	25.1113	25.1681	24.819	24.7606	24.8238	24.4913	24.6994	24.732	23.8461	24.6791	24.52	24.8351	25.289	25.1647	24.2481	23.8421
1020	781.622	9.05932	pos	SM(d18:1/22:3)							SP	SM	40	4		(d18:1/22:3)	(d18:1)	(22:3)			M+H	C45 H85 O6 N2 P1	4.27377	19.4147	B	25.4954	25.4217	25.4568	25.4297	25.4843	24.616	24.9854	24.8759	24.8999	25.4531	25.9175	25.1565	24.6224	25.1103	24.9989	25.0658	25.9556	25.7796	25.0656	25.2504	26.1291	24.8114	25.8579	25.0185
1021	718.538	6.93961	pos	PC(8:0/23:1)							GP	PC	31	1		(8:0/23:1)	(8:0)	(23:1)			M+H	C39 H76 O8 N1 P1	2.90655	39.2236	B	23.9428	24.3094	24.0865	24.3789	24.055	24.6159	23.5038	24.7045	24.3761	24.7545	24.7686	24.6739	24.3473	24.6233	23.7926	23.9751	24.2276	23.9788	23.5923	23.6936	24.1506	24.6687	23.4728	23.1724
1022	792.554	6.777	pos	PC(19:4/18:2)							GP	PC	37	6		(19:4/18:2)	(19:4)	(18:2)			M+H	C45 H78 O8 N1 P1	2.79914	39.0949	B	27.7157	28.0258	27.9762	28.0412	28.3664	28.3777	27.9009	28.4511	28.2552	28.7399	27.9731	27.6874	27.7356	27.9287	27.677	27.9477	27.5526	27.284	27.584	27.6148	28.2085	28.3372	28.2017	27.4398
1023	890.663	9.37825	pos	PC(28:4/16:2)							GP	PC	44	6		(28:4/16:2)	(28:4)	(16:2)			M+H	C52 H92 O8 N1 P1	1.29619	32.0151	B	22.2643	21.7163	21.6944	21.6487	22.0576	22.2492	22.0792	22.2548	22.152	22.8732	22.0892	22.3571	22.2268	21.6304	22.2767	22.1567	22.1688	21.8148	22.1538	21.9549	22.2241	22.4707	22.17	20.8328
1024	819.637	8.31454	pos	SM(d20:2/23:4)							SP	SM	43	6		(d20:2/23:4)	(d20:2)	(23:4)			M+H	C48 H87 O6 N2 P1	4.37087	39.0076	B	28.1191	28.135	28.1582	28.0892	28.4342	28.2274	28.0662	28.1724	28.2584	28.3731	28.2615	28.1895	28.0376	28.1021	27.971	28.2093	28.1246	28.2177	28.0975	27.9886	28.5284	28.2963	28.2619	27.989
1025	860.616	7.93871	pos	PC(26:6/16:1)							GP	PC	42	7		(26:6/16:1)	(26:6)	(16:1)			M+H	C50 H86 O8 N1 P1	1.90267	38.7148	B	24.7997	24.6509	24.7472	24.6143	25.0352	25.0581	23.6966	25.0712	25.1394	25.1973	25.3629	23.7394	24.0738	25.0348	25.0925	25.1407	24.0743	24.5299	24.4278	24.5926	25.0222	24.5397	24.8703	23.3349
1027	742.538	6.68696	pos	PC(16:0/17:3)							GP	PC	33	3		(16:0/17:3)	(16:0)	(17:3)			M+H	C41 H76 O8 N1 P1	2.52576	24.8968	B	23.5165	23.6992	23.7318	23.7342	23.9432	23.986	23.3286	23.9238	23.5943	24.203	23.883	23.2642	23.3395	23.7576	23.2995	24.3649	23.7168	23.9314	24.1452	23.2734	23.5903	23.7126	23.8274	23.6776
1028	788.56	9.11296	neg	PE(18:0p/23:6)							GP	PE	41	6	p	(18:0p/23:6)	(18:0p)	(23:6)			M-H	C46 H80 O7 N1 P1	2.00306	2.36914	B	23.7364	24.1396	24.1008	24.178	24.5674	22.8757	23.5996	22.9192	23.9054	24.1884	24.1458	23.7778	23.1861	23.5379	23.7343	23.7506	23.5897	23.3874	24.0474	23.1329	23.74	22.4147	24.4559	24.04
1029	797.512	5.82886	pos	PEt(20:4/22:6)							GP	PEt	42	10		(20:4/22:6)	(20:4)	(22:6)			M+H	C47 H73 O8 N0 P1	4.38422	3.09323	B	25.4616	25.3711	25.3226	25.3784	24.7965	24.5634	25.0704	24.6347	22.6023	25.3661	25.8391	25.233	24.571	26.5873	25.3185	26.7401	26.0958	25.9828	26.5557	24.9547	25.1815	21.8736	23.225	24.6359
1030	694.482	7.28329	neg	PE(14:0p/20:4)							GP	PE	34	4	p	(14:0p/20:4)	(14:0p)	(20:4)			M-H	C39 H70 O7 N1 P1	2.56086	3.22685	B	21.4444	21.8917	21.5026	22.0491	22.2814	20.8125	22.008	21.5309	21.7393	21.7883	21.0776	21.3244	21.62	21.6582	22.1751	21.4772	21.9326	22.2396	20.5104	21.3901	20.8825	21.6774	21.6536	22.1122
1031	794.569	6.69107	pos	PC(24:5/13:0)							GP	PC	37	5		(24:5/13:0)	(24:5)	(13:0)			M+H	C45 H80 O8 N1 P1	2.87385	14.5926	B	26.7394	26.641	26.6646	26.7379	26.8118	26.1232	26.4279	25.7034	24.3824	26.9407	26.1941	26.563	26.0493	27.1511	26.7871	28.0202	28.0466	28.0558	28.4274	26.9353	26.3489	24.4518	26.4127	26.6593
1033	838.559	4.23375	pos	PG(22:5/18:2)							GP	PG	40	7		(22:5/18:2)	(22:5)	(18:2)			M+NH4	C46 H77 O10 N0 P1	4.48444	4.11121	B	23.7393	23.8262	23.7535	23.9384	23.7074	23.5653	23.4311	23.6541	23.4698	23.9492	23.5509	23.2871	23.3392	23.0998	23.7266	23.4754	23.8486	21.2325	23.4813	23.3399	23.923	22.8724	24.9991	23.956
1035	774.541	9.05382	pos	PE(16:1p/22:3)							GP	PE	38	4	p	(16:1p/22:3)	(16:1p)	(22:3)			M+Na	C43 H78 O7 N1 P1 Na0	2.52985	27.8167	B	25.2424	25.1021	25.3912	25.3517	25.5154	25.2576	20.3086	25.1734	25.3306	25.6407	25.6385	24.9542	24.5473	25.1823	25.1185	25.4656	25.1304	25.2666	25.2769	24.9149	25.8029	25.1215	25.4784	24.4563
1036	772.529	7.64168	neg	PE(18:2p/22:5)							GP	PE	40	7	p	(18:2p/22:5)	(18:2p)	(22:5)			M-H	C45 H76 O7 N1 P1	4.64906	9.15204	B	24.8899	24.9709	25.0012	24.9674	26.0743	24.3378	25.653	23.4444	24.5792	24.4471	23.2221	23.1408	25.3832	22.367	21.8152	23.9072	23.6886	24.6489	25.0831	25.2807	24.0532	23.9567	25.8396	27.6653
1037	984.743	9.68336	neg	PE(32:1/22:6)							GP	PE	54	7		(32:1/22:6)	(32:1)	(22:6)			M-H	C59 H104 O8 N1 P1	1.42928	16.0448	B	22.5172	22.3837	22.418	22.4851	22.685	23.2854	22.8425	22.64	22.3952	22.3795	21.282	21.6318	22.1874	22.0239	22.2767	21.3029	23.5291	22.8317	22.0343	23.0055	22.918	22.4583	22.6161	22.0831
1039	834.528	3.626	pos	PG(18:3/22:6)				89343			GP	PG	40	9		(18:3/22:6)	(18:3)	(22:6)			M+NH4	C46 H73 O10 N0 P1	2.47142	7.58431	B	20.6126	20.2945	20.3404	20.6422	20.8309	20.7339	20.3403	20.6433	20.8381	20.4849	20.8909	20.8476	20.4322	20.9631	19.8162	20.3195	20.607	20.2676	20.5189	20.0266	20.7233	20.386	21.0824	20.707
1040	800.524	7.23764	neg	PE(19:2/22:6)							GP	PE	41	8		(19:2/22:6)	(19:2)	(22:6)			M-H	C46 H76 O8 N1 P1	3.21099	6.64485	B	21.8677	22.4201	21.4337	21.9466	21.6259	22.1058	21.3945	22.0383	21.5283	22.4841	22.1666	21.2118	20.9641	21.8205	21.5311	22.078	20.2153	21.6463	21.5114	19.7847	21.8741	20.9724	22.5582	19.4807
1042	692.522	6.02964	pos	PC(16:0/13:0)							GP	PC	29	0		(16:0/13:0)	(16:0)	(13:0)			M+H	C37 H74 O8 N1 P1	2.04827	8.84585	B	24.1748	23.8668	23.8491	23.5754	23.2532	22.6961	22.8538	22.6222	21.9023	23.9296	24.1727	23.2864	23.6892	24.7017	24.2776	24.4703	24.7809	24.6337	23.6567	23.8869	23.91	22.4834	23.4615	23.0257
1043	814.538	5.20568	pos	PC(19:5/20:4)							GP	PC	39	9		(19:5/20:4)	(19:5)	(20:4)			M+H	C47 H76 O8 N1 P1	4.79232	14.6848	B	21.7413	21.6381	21.8621	21.6446	20.4522	22.0713	20.8645	22.4534	22.7143	21.5201	22.7308	23.3514	21.4784	23.3035	21.6058	23.479	22.3723	23.3692	22.3622	21.8387	22.3808	21.9037	21.8393	21.9613
1044	760.491	5.75418	pos	PE(18:3/20:5)	C00350	mmu00563,mmu00564,mmu04136,mmu04140,mmu04723,mmu05167	Glycosylphosphatidylinositol (GPI)-anchor biosynthesis|Glycerophospholipid metabolism|Autophagy - other|Autophagy - animal|Retrograde endocannabinoid signaling|Kaposi sarcoma-associated herpesvirus infection				GP	PE	38	8		(18:3/20:5)	(18:3)	(20:5)			M+H	C43 H70 O8 N1 P1	3.57068	9.68936	B	21.6265	21.6748	21.723	21.8529	21.3954	22.3901	20.5957	21.8828	21.6394	22.2119	22.5847	22.6914	21.8872	22.9094	22.421	22.7658	21.5053	21.5364	21.2605	20.5419	20.6942	22.0846	20.9091	17.4918
1045	802.56	7.58061	neg	PS(15:0/22:1)							GP	PS	37	1		(15:0/22:1)	(15:0)	(22:1)			M-H	C43 H82 O10 N1 P1	3.32245	2.64855	B	27.4604	27.3898	27.3903	27.0593	27.7145	27.5592	27.2961	27.1793	27.7385	27.4579	27.3824	26.8448	27.2358	27.2241	27.4343	26.8676	27.4756	27.3157	27.2209	26.7021	27.5	27.51	27.7512	27.8718
1046	1002.85	13.2222	pos	TG(22:1/18:2/22:6)							GL	TG	62	9		(22:1/18:2/22:6)	(22:1)	(18:2)	(22:6)		M+NH4	C65 H108 O6 N0	2.16431	15.7675	B	23.6499	23.3363	23.5424	23.6523	23.6144	23.6294	23.885	22.2189	19.4763	22.5933	18.1712	18.6064	23.276	18.7356	19.3102	21.9047	21.956	21.6749	23.9882	24.051	20.4518	23.0143	23.0856	18.8577
1050	606.509	8.02861	pos	DG(16:1/18:3)				88497			GL	DG	34	4		(16:1/18:3)	(16:1)	(18:3)			M+NH4	C37 H64 O5 N0	1.17471	24.2938	B	22.7446	23.2993	23.0476	23.5949	23.1747	22.811	23.9013	22.8626	22.7463	22.3155	21.6593	22.4727	23.3537	22.2648	21.0357	22.6806	22.3034	23.4035	22.3517	23.0158	21.1128	22.6415	22.565	25.416
1051	780.554	8.07132	pos	PC(18:4/18:1)	C00157	mmu00564,mmu00590,mmu00591,mmu00592,mmu04723,mmu04981,mmu05231	Glycerophospholipid metabolism|Arachidonic acid metabolism|Linoleic acid metabolism|alpha-Linolenic acid metabolism|Retrograde endocannabinoid signaling|Folate transport and metabolism|Choline metabolism in cancer	89418			GP	PC	36	5		(18:4/18:1)	(18:4)	(18:1)			M+H	C44 H78 O8 N1 P1	3.07919	29.0027	B	25.3575	25.3284	25.3997	25.6021	25.6684	25.5988	23.5355	25.165	25.0163	25.7207	25.0403	25.5769	25.3768	25.6678	24.4638	25.4902	24.9634	25.2427	23.8827	23.8676	24.511	25.3522	25.4256	25.4119
1052	806.569	8.72414	pos	PC(16:1/22:5)	C00157	mmu00564,mmu00590,mmu00591,mmu00592,mmu04723,mmu04981,mmu05231	Glycerophospholipid metabolism|Arachidonic acid metabolism|Linoleic acid metabolism|alpha-Linolenic acid metabolism|Retrograde endocannabinoid signaling|Folate transport and metabolism|Choline metabolism in cancer	89657			GP	PC	38	6		(16:1/22:5)	(16:1)	(22:5)			M+H	C46 H80 O8 N1 P1	0.49899	31.3675	B	27.9269	27.9956	28.1157	27.979	25.9544	28.0248	28.0147	28.0963	28.2159	28.3471	27.8831	28.4237	27.9525	26.6014	28.0572	28.0011	27.7177	26.0505	27.743	28.5007	27.9056	28.0505	28.2917	26.4653
1053	818.569	8.37046	pos	PC(16:2/23:5)							GP	PC	39	7		(16:2/23:5)	(16:2)	(23:5)			M+H	C47 H80 O8 N1 P1	2.91786	25.8618	B	24.9447	25.1535	25.037	24.9334	24.9973	24.9824	24.4651	25.4548	25.7236	25.0625	25.8431	25.1422	24.0942	25.8215	25.2641	24.6478	24.553	24.5763	24.292	24.1176	25.3448	24.7352	24.6955	24.0127
1055	704.559	9.61493	pos	PE(18:0p/16:0)							GP	PE	34	0	p	(18:0p/16:0)	(18:0p)	(16:0)			M+H	C39 H78 O7 N1 P1	1.91392	7.56481	B	22.5962	23.3478	23.1426	22.9665	22.2376	22.7775	22.1298	22.3031	22.4916	23.0609	22.9071	23.2557	22.3393	23.6183	22.9287	22.3979	23.2118	23.692	23.5593	22.6841	23.4602	22.4911	22.7957	21.3852
1056	792.551	5.85825	pos	PE(18:1/20:2)	C00350	mmu00563,mmu00564,mmu04136,mmu04140,mmu04723,mmu05167	Glycosylphosphatidylinositol (GPI)-anchor biosynthesis|Glycerophospholipid metabolism|Autophagy - other|Autophagy - animal|Retrograde endocannabinoid signaling|Kaposi sarcoma-associated herpesvirus infection				GP	PE	38	3		(18:1/20:2)	(18:1)	(20:2)			M+Na	C43 H80 O8 N1 P1 Na0	3.03013	13.5554	B	27.4257	27.4506	27.3698	27.3886	27.3834	26.4683	27.0291	26.562	24.0961	26.1507	27.802	27.6741	26.6165	27.3976	27.1527	27.4385	27.3432	27.4824	28.5654	27.5839	27.107	23.7313	25.9735	26.5823
1057	839.7	10.8407	pos	SM(d18:1/26:2)							SP	SM	44	3		(d18:1/26:2)	(d18:1)	(26:2)			M+H	C49 H95 O6 N2 P1	4.23064	12.8626	B	23.7991	23.8863	23.5746	23.8268	24.2223	23.6337	23.6668	23.4692	23.7939	23.7091	23.9148	23.5194	23.2368	23.5782	23.1863	23.8574	23.7225	23.955	23.7529	23.5484	23.9934	23.5687	24.1624	23.7728
1058	872.77	12.397	pos	TG(16:1/18:1/18:2)	C00422	mmu00561,mmu04714,mmu04923,mmu04931,mmu04975,mmu04977,mmu04979,mmu05417	Glycerolipid metabolism|Thermogenesis|Regulation of lipolysis in adipocytes|Insulin resistance|Fat digestion and absorption|Vitamin digestion and absorption|Cholesterol metabolism|Lipid and atherosclerosis				GL	TG	52	4		(16:1/18:1/18:2)	(16:1)	(18:1)	(18:2)		M+NH4	C55 H98 O6 N0	1.33881	17.9538	B	29.6257	29.524	29.4451	29.2248	28.1311	28.0033	29.6282	27.5768	28.799	26.9872	26.8057	27.5199	29.3916	28.7473	29.4291	27.2641	28.4797	28.5904	29.0134	29.4678	25.679	27.6303	28.5946	30.6722
1060	778.539	7.21354	neg	PE(18:0/21:5)							GP	PE	39	5		(18:0/21:5)	(18:0)	(21:5)			M-H	C44 H78 O8 N1 P1	3.50717	3.3647	B	22.3589	22.4716	22.389	22.5893	22.7676	22.5319	21.9363	21.7768	21.9262	22.8306	22.18	22.3042	20.4665	23.1662	22.3268	23.3587	23.5059	22.5882	22.8159	22.2838	21.1482	21.5923	22.1205	23.0492
1061	847.549	5.75864	neg	PG(20:1/22:6)							GP	PG	42	7		(20:1/22:6)	(20:1)	(22:6)			M-H	C48 H81 O10 N0 P1	3.68183	9.52575	B	21.8959	21.9374	21.9486	22.0153	21.481	21.6295	21.573	21.6936	21.8895	22.1987	21.9185	21.1073	20.8534	22.0923	21.4589	22.0135	21.8084	20.6856	20.4757	21.1522	22.1769	21.2323	22.3412	21.8647
1062	846.623	9.10071	neg	PS(20:0/20:0)							GP	PS	40	0		(20:0/20:0)	(20:0)	(20:0)			M-H	C46 H90 O10 N1 P1	3.14127	1.04194	B	31.1525	31.1157	31.1029	31.1117	31.3875	31.1634	30.7614	31.0209	30.9089	31.1499	30.8825	30.8935	31.3873	31.1529	31.6289	31.1063	30.9888	30.8013	30.7148	30.5529	31.2419	31.3264	31.1585	30.3183
1063	698.645	11.1568	pos	Cer(d18:1/28:4)							SP	Cer	46	5		(d18:1/28:4)	(d18:1)	(28:4)			M+H	C46 H83 O3 N1	3.66348	3.91265	B	21.9023	21.961	21.9464	22.0226	22.323	22.1561	22.302	22.0931	22.1562	22.5311	22.1667	21.61	21.9075	21.9237	21.7119	22.3084	22.2068	22.102	21.9276	21.7834	22.1456	22.1467	22.178	21.5341
1064	721.503	7.43271	neg	PG(16:0/16:0)				73205			GP	PG	32	0		(16:0/16:0)	(16:0)	(16:0)			M-H	C38 H75 O10 N0 P1	4.99717	0.440595	B	24.6841	24.4264	24.3174	24.5166	25.5926	24.034	25.2882	23.1759	24.3141	24.5581	19.5358	22.053	25.0623	21.3604	24.3179	23.2441	22.1629	23.8571	24.3418	24.2617	23.8385	24.2903	25.6141	26.8326
1065	430.404	2.48632	pos	StE(0:0)							ST	StE	4			(0:0)	(0:0)				M+NH4	C29 H48 O1 N0	1.27664	3.1313	B	24.7502	24.8413	24.7569	24.8006	25.1375	24.9565	24.8999	24.3433	25.5519	24.7339	25.002	24.6195	24.3541	25.1572	24.4374	24.7314	25.2301	24.0533	24.6865	24.2395	26.1329	25.0838	24.7758	24.4214
1066	437.267	2.55525	neg	LPA(18:0)							GP	LPA	18	0		(18:0)	(18:0)				M-H	C21 H43 O7 N0 P1	0.655274	0.0913488	B	26.5254	26.6541	26.6006	26.5952	27.2087	27.134	26.3675	26.7144	26.8927	27.1913	26.2218	26.2815	26.8851	26.2511	26.1504	26.802	26.6322	26.4332	26.7183	26.7405	26.9172	26.2494	27.3551	25.2947
1067	587.428	5.89364	pos	TG(6:0/9:0/16:2)							GL	TG	31	2		(6:0/9:0/16:2)	(6:0)	(9:0)	(16:2)		M+Na	C34 H60 O6 Na0	4.09842	1.95403	B	25.7676	25.7463	25.7575	25.6662	24.9049	26.5739	24.7727	25.1703	25.1063	25.5661	26.1195	25.4062	26.5955	25.9266	26.3441	26.3542	26.6215	24.9213	25.8989	26.7621	26.3301	25.1073	25.3781	25.8624
1069	946.916	14.8219	pos	TG(20:0e/18:1/20:1)							GL	TG	58	2	e	(20:0e/18:1/20:1)	(20:0e)	(18:1)	(20:1)		M+NH4	C61 H116 O5 N0	1.02071	4.08027	B	22.2568	22.4903	22.4188	22.4977	22.1289	22.1178	22.2388	22.0353	21.8598	21.7623	22.321	22.1398	22.0382	23.2112	22.7656	22.5632	23.2158	21.6876	22.8025	22.5966	21.1168	21.7762	21.8525	22.6276
1070	1155.1	15.9409	pos	TG(30:0/18:1/24:2)							GL	TG	72	3		(30:0/18:1/24:2)	(30:0)	(18:1)	(24:2)		M+NH4	C75 H140 O6 N0	1.17174	3.70178	B	20.1811	20.1747	20.2741	19.9289	19.4868	20.9005	21.3112	21.5043	19.3226	18.1564	18.352	20.424	21.7466	19.0073	20.0232	19.2706	19.4889	19.632	20.8258	21.2607	14.7189	20.0762	18.9485	19.2554
1071	757.481	5.05093	neg	PMe(20:4/20:4)							GP	PMe	40	8		(20:4/20:4)	(20:4)	(20:4)			M-H	C44 H71 O8 N0 P1	2.89574	1.50241	B	20.8936	20.506	20.708	20.2167	19.647	21.6027	19.2425	18.3106	17.8729	22.1998	19.3018	22.4917	20.1109	20.2602	18.2548	22.1678	18.3979	16.4112	18.9669	18.418	22.2463	15.8706	17.6756	16.9728
1072	536.371	3.56682	pos	LPE(22:1)							GP	LPE	22	1		(22:1)	(22:1)				M+H	C27 H54 O7 N1 P1	1.00403	0.742766	B	20.2696	20.5124	20.2483	20.4529	20.0559	19.9334	20.135	20.8701	20.653	20.9043	21.1657	20.961	20.6256	20.9467	20.1353	20.9053	19.9647	20.9536	20.2535	20.3743	20.5191	19.9687	21.1388	17.4213
1074	858.528	3.57646	pos	PG(20:5/22:6)							GP	PG	42	11		(20:5/22:6)	(20:5)	(22:6)			M+NH4	C48 H73 O10 N0 P1	0.758822	6.92491	B	20.0289	20.2062	20.0528	19.9503	21.5045	20.9543	19.9272	20.3323	20.8975	20.3835	20.5946	20.6118	19.9051	20.9217	20.7943	20.0345	20.1987	19.4582	20.7319	19.7306	21.1499	20.3002	20.349	19.858
1075	722.629	11.0129	pos	TG(6:0/16:0/19:2)							GL	TG	41	2		(6:0/16:0/19:2)	(6:0)	(16:0)	(19:2)		M+NH4	C44 H80 O6 N0	1.00393	11.8656	B	23.4883	23.5833	23.5162	23.6064	23.4069	24.0277	24.5391	22.9826	23.4533	22.5199	22.1126	21.8753	23.9915	23.1508	24.0571	22.5095	23.5545	23.0382	24.1293	23.5241	22.3932	22.538	23.6872	25.485
1076	876.801	13.1126	pos	TG(15:1/18:1/19:0)							GL	TG	52	2		(15:1/18:1/19:0)	(15:1)	(18:1)	(19:0)		M+NH4	C55 H102 O6 N0	1.42161	4.28567	B	31.146	31.8149	31.1248	31.1181	30.6886	30.9894	31.603	30.8409	30.8659	30.1769	30.0493	30.8727	31.2632	30.7698	30.9511	30.5526	30.875	30.9416	31.0921	31.2329	29.7685	30.94	30.8545	31.1374
1077	976.927	14.8325	pos	TG(25:0/16:0/18:1)							GL	TG	59	1		(25:0/16:0/18:1)	(25:0)	(16:0)	(18:1)		M+NH4	C62 H118 O6 N0	1.494	3.70288	B	20.5453	20.532	20.5807	20.4006	19.2762	20.6081	21.1932	19.9122	21.1864	19.5031	20.4067	19.8739	20.2798	20.3868	21.3458	19.901	21.267	19.7281	20.0449	20.9476	18.0049	20.2666	20.8489	20.0272
1078	1044.99	15.2451	pos	TG(30:1/16:0/18:1)							GL	TG	64	2		(30:1/16:0/18:1)	(30:1)	(16:0)	(18:1)		M+NH4	C67 H126 O6 N0	0.595729	2.41432	B	20.6147	20.5899	20.4436	20.4358	19.2058	20.2764	21.4728	20.7356	20.996	18.5901	19.5799	19.4939	21.4026	20.3721	21.0177	19.4165	20.9662	20.3552	20.5578	21.4376	18.3609	20.3156	20.6835	20.3894
1079	421.236	1.18804	neg	LPMe(16:1)							GP	LPMe	16	1		(16:1)	(16:1)				M-H	C20 H39 O7 N0 P1	1.94539	0.520226	B	21.866	22.0593	21.7547	21.6677	22.8994	21.2569	20.3017	20.3602	19.4539	22.559	20.6051	20.8616	22.0407	20.4818	19.4651	19.9469	20.979	22.8654	20.9765	20.67	23.5747	21.1274	23.3052	17.8954
1080	552.535	8.63961	pos	Cer(d18:1/17:0)				86513			SP	Cer	35	1		(d18:1/17:0)	(d18:1)	(17:0)			M+H	C35 H69 O3 N1	0.408065	8.85882	B	21.692	21.6679	21.5757	21.2281	18.2894	20.7351	21.5362	20.9618	21.8496	21.7947	21.8577	22.173	21.5267	20.4637	20.9872	21.5478	20.9058	21.2033	20.8203	21.5333	20.943	21.399	21.5336	21.7563
1081	618.582	10.0367	pos	Cer(d18:2/22:1)							SP	Cer	40	3		(d18:2/22:1)	(d18:2)	(22:1)			M+H	C40 H75 O3 N1	3.94203	20.761	B	21.6562	21.3236	21.5207	21.4518	21.6409	20.3869	21.5893	21.9312	20.5873	21.4147	22.5784	22.7503	21.8113	21.5426	21.1909	21.6352	21.6069	21.1721	20.3103	21.0821	22.1018	20.7495	21.9655	22.0946
1082	642.603	10.8281	pos	DG(18:0/18:0)				41847			GL	DG	36	0		(18:0/18:0)	(18:0)	(18:0)			M+NH4	C39 H76 O5 N0	0.707326	2.30449	B	20.3476	20.2247	20.8544	20.5063	20.3796	20.1302	20.7719	20.0845	20.8001	20.5062	20.8863	19.7128	20.8027	20.5045	19.9425	19.9489	20.97	20.0113	20.3539	20.6957	20.8849	20.3851	20.9701	19.2817
1083	814.557	5.73461	pos	PS(18:0/18:0)				84519			GP	PS	36	0		(18:0/18:0)	(18:0)	(18:0)			M+Na	C42 H82 O10 N1 P1 Na0	3.34473	8.23978	B	26.2081	26.2437	26.2953	26.2922	25.4283	26.0396	25.9822	27.3571	27.1688	26.6456	27.054	26.4857	26.1209	26.1227	25.81	26.1178	25.0062	25.5841	24.793	26.3306	26.9391	26.5416	26.2871	25.0091
1084	589.444	5.72714	pos	TG(15:1/8:0/8:0)							GL	TG	31	1		(15:1/8:0/8:0)	(15:1)	(8:0)	(8:0)		M+Na	C34 H62 O6 Na0	4.40505	1.59248	B	25.0843	25.0303	25.1115	25.0304	24.5177	25.3509	24.1337	24.8231	24.6909	25.1301	25.6238	24.691	25.758	25.2541	25.6809	25.6063	25.8289	24.595	25.0346	25.1535	25.1865	24.7604	25.1672	24.2608
1085	698.629	11.451	pos	TG(6:0/16:0/17:0)							GL	TG	39	0		(6:0/16:0/17:0)	(6:0)	(16:0)	(17:0)		M+NH4	C42 H80 O6 N0	0.513191	2.74743	B	19.7952	19.2839	19.3101	18.9853	2.62331	19.401	20.9388	17.03	20.1209	19.2003	19.557	17.4151	20.3662	20.724	22.0664	18.0032	21.7038	18.3099	19.7026	20.7906	16.6524	17.3471	20.317	20.207
1086	890.854	14.2625	pos	TG(18:0p/18:0/18:1)							GL	TG	54	1	p	(18:0p/18:0/18:1)	(18:0p)	(18:0)	(18:1)		M+NH4	C57 H108 O5 N0	0.42603	3.98741	B	24.596	24.6158	24.5672	24.6331	24.1956	24.4238	24.9894	24.3509	24.195	23.4996	24.1624	24.4206	25.0294	25.3546	25.328	25.088	25.4321	24.2485	25.2344	25.4714	23.0071	23.4544	23.985	25.2419
1087	934.88	14.0807	pos	TG(18:0/16:1/22:0)							GL	TG	56	1		(18:0/16:1/22:0)	(18:0)	(16:1)	(22:0)		M+NH4	C59 H112 O6 N0	4.50162	2.12255	B	25.6526	25.6887	25.6301	25.5783	24.0652	24.6762	26.561	24.3897	25.8642	23.9689	24.7846	24.4178	25.3069	25.8886	26.9843	24.7071	26.8412	25.462	25.4553	26.7944	23.8003	24.5206	26.7743	26.4602
1092	404.389	5.79761	pos	ChE(0:0)							ST	ChE	4			(0:0)	(0:0)				M+NH4	C27 H46 O1 N0	0.651527	1.29965	B	21.9664	22.3407	22.1098	22.3703	22.3734	22.4276	22.0953	22.2504	22.0352	22.5902	22.2628	22.1972	22.0467	21.9633	21.8714	21.907	21.9048	22.0785	21.8978	22.3419	22.7147	22.179	22.4227	21.9694
1093	640.603	12.9264	pos	ChE(16:1)							ST	ChE	16	1		(16:1)	(16:1)				M+NH4	C43 H74 O2 N0	1.63045	3.47311	B	21.2164	20.8592	20.7773	20.9715	21.0938	22.2687	21.1268	23.3441	22.187	21.6549	21.0648	21.8201	21.9382	19.4856	19.4884	21.6296	20.1292	22.0942	20.6185	21.2158	21.7577	21.3663	21.4653	2.62331
1094	526.447	6.37129	pos	DG(10:0/18:2)							GL	DG	28	2		(10:0/18:2)	(10:0)	(18:2)			M+NH4	C31 H56 O5 N0	0.215539	22.0504	B	18.8722	18.7752	18.742	19.2628	18.8681	19.3392	19.4994	17.0582	18.943	10.6918	2.62331	2.62331	18.5095	16.5714	18.15	10.4093	18.9341	16.4513	18.2337	18.4181	2.62331	16.3907	18.8389	21.8969
1098	604.494	7.078	pos	DG(16:2/18:3)							GL	DG	34	5		(16:2/18:3)	(16:2)	(18:3)			M+NH4	C37 H62 O5 N0	0.966875	5.73315	B	21	21.4143	21.2929	20.5471	19.0333	19.112	20.9954	18.5074	19.3503	18.3919	17.7526	18.7947	21.4332	18.4751	20.6747	20.6845	21.0115	19.7983	21.7964	21.2143	20.4828	18.5668	20.0197	24.4413
1099	602.478	6.86793	pos	DG(12:0/22:6)							GL	DG	34	6		(12:0/22:6)	(12:0)	(22:6)			M+NH4	C37 H60 O5 N0	0.888779	14.9146	B	20.9244	20.6823	21.3319	20.9891	21.4474	17.8224	20.7065	19.4176	17.4299	19.2622	18.0037	17.3676	19.7845	2.62331	17.6557	17.9393	17.7318	17.7255	17.9603	19.426	17.0478	17.8957	19.9647	24.9097
1101	644.525	8.1765	pos	DG(15:0/22:6)							GL	DG	37	6		(15:0/22:6)	(15:0)	(22:6)			M+NH4	C40 H66 O5 N0	1.58484	3.486	B	18.8938	19.5454	19.0883	19.325	18.6206	20.0911	19.6971	20.7009	21.4222	2.62331	18.262	17.9841	18.6904	17.4592	2.62331	19.6836	17.6261	2.62331	18.0749	21.5013	2.62331	18.0434	2.62331	23.1299
1103	504.342	2.14114	pos	LPC(16:0e)							GP	LPC	16	0	e	(16:0e)	(16:0e)				M+Na	C24 H52 O6 N1 P1 Na0	0.728612	1.60313	B	23.9985	23.8192	23.8352	23.6787	23.9708	23.8241	23.5109	24.2341	23.9318	23.4084	25.2138	25.1704	24.1594	24.4035	23.905	24.3693	23.7171	23.8949	23.9415	23.8501	23.7385	23.6473	23.3054	21.829
1104	504.308	1.31193	pos	LPC(17:3)							GP	LPC	17	3		(17:3)	(17:3)				M+H	C25 H46 O7 N1 P1	0.689122	0.299119	B	22.7446	22.735	22.7468	22.6949	21.8608	20.7959	21.7368	21.5431	16.5379	22.1139	23.4071	24.0808	21.1644	24.131	22.4236	24.1849	23.2419	24.8693	24.6486	22.6774	21.542	17.5846	20.7488	19.9073
1105	504.345	2.14143	pos	LPC(18:2p)							GP	LPC	18	2	p	(18:2p)	(18:2p)				M+H	C26 H50 O6 N1 P1	4.72786	2.80587	B	24.0825	23.8488	23.4453	23.4349	23.881	23.5895	23.4528	23.995	23.8724	23.2445	24.9365	24.9776	24.1315	23.9514	23.7487	24.1803	23.5976	23.5883	23.5143	23.5975	23.2493	23.2126	23.1025	21.667
1106	528.308	1.26571	pos	LPC(19:5)							GP	LPC	19	5		(19:5)	(19:5)				M+H	C27 H46 O7 N1 P1	1.0817	1.34074	B	23.1167	22.6656	22.7885	22.8147	22.259	21.1011	21.921	21.894	16.5585	22.1273	23.4382	24.1544	21.6945	23.7778	22.7124	24.516	23.5493	24.8057	24.51	22.5541	22.7541	17.8628	22.1006	20.8002
1108	790.572	8.07414	pos	LPC(36:4)							GP	LPC	36	4		(36:4)	(36:4)				M+Na	C44 H82 O7 N1 P1 Na0	1.94729	10.0457	B	22.9611	23.1977	22.9739	23.5419	23.1875	23.0895	23.1129	22.8247	23.4219	23.1829	23.6041	23.2262	23.622	23.0932	23.2969	23.5039	23.9203	23.6088	23.6432	23.7065	23.3041	22.8491	21.094	22.6497
1109	818.603	8.97014	pos	LPC(38:4)							GP	LPC	38	4		(38:4)	(38:4)				M+Na	C46 H86 O7 N1 P1 Na0	3.65314	23.4221	B	24.4431	24.2889	23.9506	24.0941	24.3536	24.1866	23.4318	24.1409	23.0175	24.4506	24.4771	23.6973	23.886	24.2788	24.7192	24.5482	24.9466	24.3764	24.4774	24.6217	24.5738	23.8437	23.8993	22.0529
1110	564.402	4.62168	pos	LPE(24:1)							GP	LPE	24	1		(24:1)	(24:1)				M+H	C29 H58 O7 N1 P1	0.332263	3.8792	B	18.8295	18.5787	19.1292	19.3923	17.4769	18.6198	18.6501	18.6881	17.0776	16.4558	18.5972	17.5785	18.4376	18.2811	16.4347	17.5105	16.2644	19.9092	18.7889	16.2655	19.4356	18.2307	21.2322	15.2463
1111	558.355	2.41771	pos	LPE(24:4)							GP	LPE	24	4		(24:4)	(24:4)				M+H	C29 H52 O7 N1 P1	0.744096	0.950135	B	20.4859	20.4595	21.1799	21.0498	17.7678	22.5646	18.0525	25.0404	21.2022	22.8188	21.5787	25.5733	23.4099	24.6001	18.9196	21.2619	20.0971	21.6353	23.4617	20.2062	19.1206	18.698	20.5452	18.1279
1112	470.324	1.70254	pos	LPMe(18:0)							GP	LPMe	18	0		(18:0)	(18:0)				M+NH4	C22 H45 O7 N0 P1	0.186106	0.572788	B	21.8743	21.7509	21.7284	21.6772	20.6889	21.844	21.1506	21.5985	21.3352	22.2042	19.6639	20.47	21.6361	18.8616	21.8314	21.7528	22.2564	21.4358	22.1156	22.3714	22.3603	22.0379	21.2931	22.2939
1113	552.402	3.34182	pos	PC(8:0e/12:0)							GP	PC	20	0	e	(8:0e/12:0)	(8:0e)	(12:0)			M+H	C28 H58 O7 N1 P1	0.744982	44.5581	B	24.6289	24.7441	24.6826	24.6519	25.1756	24.8634	24.2657	24.8462	25.047	25.23	24.7021	24.5698	24.2894	24.7117	24.2412	24.7407	24.6435	24.6678	24.6533	24.131	24.9503	24.9091	25.7537	23.3591
1114	608.465	5.58004	pos	PC(8:0e/16:0)							GP	PC	24	0	e	(8:0e/16:0)	(8:0e)	(16:0)			M+H	C32 H66 O7 N1 P1	1.05927	0.724913	B	24.0017	24.0392	24.0423	24.0696	23.9404	24.0452	23.9499	24.1523	24.5211	24.491	24.404	24.0931	23.7443	24.1356	23.6951	24.0506	23.623	23.9996	23.7479	23.4349	24.6664	24.1979	24.785	23.366
1115	712.491	6.77429	pos	PC(17:4/14:0)							GP	PC	31	4		(17:4/14:0)	(17:4)	(14:0)			M+H	C39 H70 O8 N1 P1	3.37333	3.6226	B	22.6806	22.7744	22.7542	22.6827	22.7499	23.0101	22.3694	23.3091	23.1901	23.676	23.2741	22.8321	22.6792	23.4138	22.2788	22.8299	22.4378	22.0944	22.0754	21.7865	22.4443	22.7618	22.646	21.7513
1116	732.554	8.13582	pos	PC(11:0/21:1)							GP	PC	32	1		(11:0/21:1)	(11:0)	(21:1)			M+H	C40 H78 O8 N1 P1	0.489343	31.9228	B	23.4525	23.5054	23.527	23.4821	23.3676	23.5414	22.7056	23.1542	23.6715	23.0454	23.4629	23.3125	23.2629	23.2017	22.8753	22.8896	23.1425	23.0063	22.7908	22.4582	23.2997	23.8835	23.1173	23.4082
1117	752.52	7.43239	pos	PC(15:1/17:1)							GP	PC	32	2		(15:1/17:1)	(15:1)	(17:1)			M+Na	C40 H76 O8 N1 P1 Na0	2.55479	12.8639	B	24.3343	24.1635	23.6147	24.0099	24.3199	25.1133	24.051	25.2703	24.7711	24.6091	24.9037	24.4145	24.1454	24.6791	23.9343	24.3734	23.6762	24.0364	23.8184	23.5253	24.0964	24.2778	24.3295	18.2917
1118	730.538	8.21436	pos	PC(17:0/15:2)							GP	PC	32	2		(17:0/15:2)	(17:0)	(15:2)			M+H	C40 H76 O8 N1 P1	1.38592	16.7883	B	26.2802	26.0412	26.3759	26.0686	26.2979	26.6987	26.1898	26.2126	26.4117	27.0019	25.8844	25.6346	25.6777	25.5903	25.6663	26.0707	25.9857	26.2236	26.6225	25.1084	26.3271	26.8529	26.7754	26.344
1120	754.538	8.15961	pos	PC(17:4/17:0)							GP	PC	34	4		(17:4/17:0)	(17:4)	(17:0)			M+H	C42 H76 O8 N1 P1	1.73546	6.18912	B	27.8227	27.8917	27.9379	27.8624	28.2201	28.2102	27.7411	28.1358	28.135	28.504	28.0301	27.7482	27.6085	27.6752	27.5538	27.8171	27.8032	28.0378	28.0573	27.2052	28.1011	28.0436	28.0252	27.5114
1121	770.569	6.10504	pos	PC(16:0/19:3)							GP	PC	35	3		(16:0/19:3)	(16:0)	(19:3)			M+H	C43 H80 O8 N1 P1	0.301686	2.81176	B	25.499	25.4681	25.5176	25.56	25.2764	24.4874	25.0523	24.2357	22.699	25.6411	25.6498	25.7414	24.5057	26.5225	25.029	26.7492	27.0384	27.2373	27.1671	25.8816	24.894	22.624	23.9325	25.4108
1122	770.569	6.48507	pos	PC(18:1/17:2)							GP	PC	35	3		(18:1/17:2)	(18:1)	(17:2)			M+H	C43 H80 O8 N1 P1	1.28408	7.14667	B	24.0573	24.1659	24.2713	23.7851	23.5114	24.0245	23.5172	23.1118	22.794	23.665	24.8963	24.1607	22.71	25.7343	24.8583	26.1566	25.0726	25.7318	25.5876	23.3009	23.4116	22.6416	24.5909	25.633
1126	782.569	18.2781	pos	PC(15:1/21:3)							GP	PC	36	4		(15:1/21:3)	(15:1)	(21:3)			M+H	C44 H80 O8 N1 P1	0.325172	26.5234	B	24.1478	24.4293	24.4922	24.7337	24.3144	24.7622	24.3745	24.7099	24.6557	24.8878	24.7691	24.4486	24.3464	24.5585	24.3735	24.5941	24.5232	24.3628	24.3877	24.5337	24.9787	24.6658	24.5818	23.9658
1127	800.616	10.0012	pos	PC(19:1/18:1)							GP	PC	37	2		(19:1/18:1)	(19:1)	(18:1)			M+H	C45 H86 O8 N1 P1	0.461557	13.0386	B	23.4508	23.8269	23.5663	23.488	23.1625	23.4752	23.5612	24.0737	24.3134	23.9318	23.9452	23.3017	23.3985	23.898	23.7276	23.6585	23.1458	23.2966	23.4463	23.0074	24.2492	23.7213	23.6506	21.1596
1128	796.585	7.33807	pos	PC(20:1/17:3)							GP	PC	37	4		(20:1/17:3)	(20:1)	(17:3)			M+H	C45 H82 O8 N1 P1	2.77493	6.47402	B	26.3918	26.3867	26.3794	26.4141	26.4516	26.5603	25.8838	26.5587	25.8908	26.7446	24.6413	24.5762	25.8065	25.8146	25.6282	25.2957	27.1438	23.6441	23.8864	26.444	26.1793	25.8011	25.7743	25.3785
1129	810.601	9.107	pos	PC(30:4/8:0)							GP	PC	38	4		(30:4/8:0)	(30:4)	(8:0)			M+H	C46 H84 O8 N1 P1	0.455798	40.5006	B	29.662	29.772	29.757	29.556	29.999	29.7691	29.3175	30.0736	29.7411	29.922	29.5359	29.6702	29.8036	29.7019	29.8598	29.9592	29.519	29.3506	29.4902	29.732	29.9803	30.1971	29.7332	28.7442
1130	810.601	13.4409	pos	PC(24:3/14:1)							GP	PC	38	4		(24:3/14:1)	(24:3)	(14:1)			M+H	C46 H84 O8 N1 P1	0.0697384	22.848	B	23.1261	23.7771	23.0012	23.5435	24.0632	23.987	24.0232	23.8755	23.4663	22.6774	23.4579	23.4538	23.9742	23.6807	23.744	23.4386	24.0698	24.0317	23.9187	24.397	24.065	24.3519	23.7418	24.8119
1131	806.569	7.8145	pos	PC(19:2/19:4)							GP	PC	38	6		(19:2/19:4)	(19:2)	(19:4)			M+H	C46 H80 O8 N1 P1	0.035372	27.8167	B	28.8449	28.7718	28.7617	28.6913	29.0348	28.9943	28.7861	28.826	28.8916	28.9907	28.3743	28.3731	28.8285	28.6775	29.1018	28.8841	28.6998	28.6041	28.7496	28.5672	29.0265	28.8125	28.7885	28.3481
1135	826.632	10.1584	pos	PC(24:3/15:0)							GP	PC	39	3		(24:3/15:0)	(24:3)	(15:0)			M+H	C47 H88 O8 N1 P1	3.13376	26.5671	B	21.8793	21.9529	22.2132	21.9524	21.9429	22.0098	21.8096	22.3804	22.4781	22.7385	22.2273	21.8367	21.9406	22.3893	21.6712	22.3064	21.8018	21.6574	21.7912	21.535	21.9797	22.0779	22.2947	20.502
1136	824.616	8.55471	pos	PC(19:1/20:3)							GP	PC	39	4		(19:1/20:3)	(19:1)	(20:3)			M+H	C47 H86 O8 N1 P1	0.301316	41.8924	B	22.8716	23.1838	23.0389	22.9523	21.1953	22.3287	22.9945	23.9317	23.0437	23.6092	24.1958	20.858	21.9502	19.0215	22.9779	23.3018	22.7216	21.7466	22.8668	23.1017	23.7321	21.4389	23.0674	22.2928
1138	860.614	8.208	pos	PC(27:3/13:1)							GP	PC	40	4		(27:3/13:1)	(27:3)	(13:1)			M+Na	C48 H88 O8 N1 P1 Na0	2.79048	3.69345	B	26.8986	27.0078	26.916	26.8596	27.2035	27.0834	26.4972	27.5873	27.2743	27.3652	27.2326	26.5649	26.6634	27.2686	27.3574	27.2062	26.5061	26.3837	26.469	26.7498	27.2091	26.9322	26.7	25.4015
1141	860.616	9.25121	pos	PC(20:5/22:2)	C00157	mmu00564,mmu00590,mmu00591,mmu00592,mmu04723,mmu04981,mmu05231	Glycerophospholipid metabolism|Arachidonic acid metabolism|Linoleic acid metabolism|alpha-Linolenic acid metabolism|Retrograde endocannabinoid signaling|Folate transport and metabolism|Choline metabolism in cancer				GP	PC	42	7		(20:5/22:2)	(20:5)	(22:2)			M+H	C50 H86 O8 N1 P1	4.50197	21.7001	B	24.3048	24.3912	24.226	24.312	24.7678	24.7471	23.8794	24.5728	24.8782	24.9321	24.1464	23.8389	24.1311	24.3029	23.6907	24.3553	24.38	24.1789	24.2607	24.2014	24.5278	24.7126	25.1397	23.025
1143	788.52	6.84354	pos	PE(20:3/18:2)	C00350	mmu00563,mmu00564,mmu04136,mmu04140,mmu04723,mmu05167	Glycosylphosphatidylinositol (GPI)-anchor biosynthesis|Glycerophospholipid metabolism|Autophagy - other|Autophagy - animal|Retrograde endocannabinoid signaling|Kaposi sarcoma-associated herpesvirus infection				GP	PE	38	5		(20:3/18:2)	(20:3)	(18:2)			M+Na	C43 H76 O8 N1 P1 Na0	3.04562	16.6278	B	28.1847	28.1613	28.1676	28.1761	28.283	28.3713	28.276	28.1252	28.4664	28.4001	28.6615	28.0192	28.2111	28.1626	27.9145	28.1017	28.202	28.2045	28.2633	27.7875	28.7207	28.3137	28.5868	27.1285
1145	689.512	8.74304	pos	PEt(15:0/18:1)							GP	PEt	33	1		(15:0/18:1)	(15:0)	(18:1)			M+H	C38 H73 O8 N0 P1	1.08696	4.16053	B	25.2564	25.2795	25.3249	25.3184	26.2049	24.837	25.9663	24.8261	25.1137	24.8945	24.4262	24.7744	25.528	24.2192	23.4378	24.8992	23.7772	24.9448	25.427	25.8719	24.9089	25.15	25.4792	27.8708
1146	749.509	5.76504	pos	PEt(16:0/20:3)							GP	PEt	36	3		(16:0/20:3)	(16:0)	(20:3)			M+Na	C41 H75 O8 N0 P1 Na0	3.01601	1.43587	B	25.9166	24.983	25.471	25.343	24.8944	25.7118	24.9736	23.7811	20.5893	25.2178	25.0907	27.1192	24.1223	27.6774	25.0244	27.9593	28.0803	28.4046	28.4025	25.4816	24.9237	21.3013	24.3673	27.0701
1147	727.527	6.28282	pos	PEt(19:1/17:2)							GP	PEt	36	3		(19:1/17:2)	(19:1)	(17:2)			M+H	C41 H75 O8 N0 P1	0.426747	2.51998	B	22.9588	23.1979	23.0196	23.0996	22.5211	22.236	22.5542	22.1067	15.6474	22.7763	23.7083	23.713	21.8348	24.4522	23.6214	24.2966	24.1052	24.4884	24.5633	22.8179	22.688	17.0374	20.658	22.4825
1148	843.59	5.75275	pos	PEt(22:4/23:4)							GP	PEt	45	8		(22:4/23:4)	(22:4)	(23:4)			M+H	C50 H83 O8 N0 P1	4.70434	0.571658	B	23.1461	22.8034	22.8698	22.6246	23.0768	24.2083	22.5734	22.7578	22.3315	23.0315	22.509	22.8843	22.9118	22.5843	22.9205	22.8412	23.3854	22.8418	22.5883	22.7839	23.8097	22.6786	23.53	22.21
1149	888.575	5.14968	pos	PG(22:5/22:5)							GP	PG	44	10		(22:5/22:5)	(22:5)	(22:5)			M+NH4	C50 H79 O10 N0 P1	0.626317	4.83663	B	19.3208	18.9917	19.605	19.0931	18.9279	18.9329	19.2296	19.7789	18.6235	20.3468	18.8359	18.5782	18.3005	18.5602	18.194	20.8204	20.0971	19.0118	19.1437	19.3947	20.2257	18.7366	19.9035	20.0117
1150	873.546	5.82554	pos	PI(17:0/18:1)							GP	PI	35	1		(17:0/18:1)	(17:0)	(18:1)			M+Na	C44 H83 O13 N0 P1 Na0	2.75375	9.17609	B	22.5706	22.4146	21.9648	22.6821	22.9919	22.7181	22.2427	22.942	22.7691	23.1293	22.0461	22.2787	22.0593	21.9918	21.5206	21.9059	22.356	22.6237	22.4516	22.2114	22.4511	22.6941	22.932	22.7592
1151	784.51	5.78325	pos	PS(16:0/18:1)							GP	PS	34	1		(16:0/18:1)	(16:0)	(18:1)			M+Na	C40 H76 O10 N1 P1 Na0	3.18738	7.08742	B	26.3124	26.2423	26.2101	26.2604	26.6459	26.0855	25.873	26.501	26.6981	26.5099	26.1172	26.6335	26.079	25.4888	25.8308	26.0789	26.2568	26.0228	25.7975	25.6597	26.9656	26.3023	26.4804	26.2162
1155	633.509	9.93879	pos	TG(4:0/14:0/18:3)							GL	TG	36	3		(4:0/14:0/18:3)	(4:0)	(14:0)	(18:3)		M+H	C39 H68 O6	3.75917	1.34379	B	20.3013	20.5263	20.4355	20.8705	2.62331	2.62331	21.1078	2.62331	22.0086	19.1627	19.5619	18.721	17.9033	22.018	23.021	18.3348	22.2054	19.5076	20.1234	21.6151	2.62331	16.5643	20.8282	17.6082
1156	687.556	10.6933	pos	TG(4:0/16:0/20:4)							GL	TG	40	4		(4:0/16:0/20:4)	(4:0)	(16:0)	(20:4)		M+H	C43 H74 O6	4.37706	5.79719	B	23.9935	23.8889	23.8034	23.9461	20.9024	19.7582	24.2606	18.3716	24.893	22.0709	23.5533	22.0285	22.5436	25.4406	26.4069	23.3045	25.4353	23.9223	24.2356	25.0375	20.9393	21.5615	23.3082	22.1712
1157	709.54	2.64904	pos	TG(4:0/14:1/24:6)							GL	TG	42	7		(4:0/14:1/24:6)	(4:0)	(14:1)	(24:6)		M+H	C45 H72 O6	0.912521	4.7646	B	19.1747	20.0018	19.705	19.7238	20.1568	18.4379	19.2206	20.2703	19.8491	20.3092	21.3092	22.4459	19.3811	18.8038	17.525	19.5319	18.1776	20.5	20.1288	19.7075	19.954	19.055	21.0461	18.0225
1159	762.661	10.8406	pos	TG(28:3/8:0/8:0)							GL	TG	44	3		(28:3/8:0/8:0)	(28:3)	(8:0)	(8:0)		M+NH4	C47 H84 O6 N0	0.880431	0.421228	B	21.2834	21.3605	21.291	21.6744	19.256	15.946	22.4502	16.0353	22.5665	18.6606	20.4026	18.8169	17.6084	22.5943	24.0458	20.1395	22.1667	20.8683	21.02	22.1189	18.2963	17.8179	21.5612	23.7041
1160	755.618	11.5394	pos	TG(11:0/16:2/18:3)							GL	TG	45	5		(11:0/16:2/18:3)	(11:0)	(16:2)	(18:3)		M+H	C48 H82 O6	3.47724	1.71722	B	21.4477	21.2089	21.2937	21.3602	20.8149	21.4292	22.7287	20.0812	20.9689	19.4771	19.0804	20.0758	21.8969	20.7309	22.1493	19.5922	21.0095	20.0147	21.2388	21.0913	17.5924	19.4686	20.8025	23.3632
1161	792.708	11.7861	pos	TG(16:1/14:0/16:1)							GL	TG	46	2		(16:1/14:0/16:1)	(16:1)	(14:0)	(16:1)		M+NH4	C49 H90 O6 N0	1.66073	4.14734	B	23.4882	24	23.5763	23.9962	21.4624	21.3473	23.9064	19.8897	23.2928	20.5129	21.6368	19.7403	21.8852	23.5158	24.2965	20.8645	23.917	22.0252	22.681	23.4597	19.8763	20.624	22.5419	27.5447
1162	798.661	11.1377	pos	TG(29:6/9:0/9:0)							GL	TG	47	6		(29:6/9:0/9:0)	(29:6)	(9:0)	(9:0)		M+NH4	C50 H84 O6 N0	0.596586	9.69688	B	20.0375	19.7359	19.931	19.6658	20.8395	20.4557	21.4475	16.437	15.938	17.4364	2.62331	15.6466	21.6421	15.9513	2.62331	12.8061	18.4134	2.62331	18.998	18.3822	15.9023	16.5616	18.3143	22.9767
1163	817.632	11.3526	pos	TG(10:0/18:2/20:4)							GL	TG	48	6		(10:0/18:2/20:4)	(10:0)	(18:2)	(20:4)		M+Na	C51 H86 O6 Na0	0.0433814	1.96494	B	25.9529	25.866	25.8878	25.7543	26.1065	25.8486	26.0728	25.8144	25.8923	26.1268	26.2135	26.1447	25.9206	25.9416	25.6452	26.1121	25.875	26.0484	25.8742	25.808	26.3429	25.9167	26.0249	26.286
1164	810.661	11.004	pos	TG(16:0/8:0/24:7)							GL	TG	48	7		(16:0/8:0/24:7)	(16:0)	(8:0)	(24:7)		M+NH4	C51 H84 O6 N0	0.206585	12.3596	B	20.4522	20.4826	20.2036	20.3135	19.2568	18.9458	20.3806	17.4607	17.2905	17.4574	16.2188	16.3758	20.1009	15.5933	16.3386	17.7564	16.3533	18.0426	18.7755	18.5389	16.429	17.4232	18.239	24.5827
1167	850.786	13.0541	pos	TG(18:0/14:0/18:1)							GL	TG	50	1		(18:0/14:0/18:1)	(18:0)	(14:0)	(18:1)		M+NH4	C53 H100 O6 N0	3.49379	2.03241	B	30.3698	30.3463	30.3392	30.3458	29.5147	29.4979	30.3899	29.3894	30.4767	29.7229	29.6706	30.1769	30.2572	30.4747	30.7111	29.6042	30.5652	30.2385	30.0904	30.6118	28.9794	29.5799	30.5516	30.5911
1168	856.739	13.3797	pos	TG(15:2/15:2/21:1)							GL	TG	51	5		(15:2/15:2/21:1)	(15:2)	(15:2)	(21:1)		M+NH4	C54 H94 O6 N0	4.82473	4.2822	B	27.5096	27.5627	27.5156	27.5745	27.1877	26.896	27.4517	26.7745	27.7965	27.6638	27.7652	27.7611	27.5373	27.8961	27.6774	27.5613	27.7746	27.5667	27.376	27.6543	27.381	27.4182	27.781	26.8915
1169	819.686	11.1574	pos	TG(12:0e/18:2/21:6)							GL	TG	51	8	e	(12:0e/18:2/21:6)	(12:0e)	(18:2)	(21:6)		M+H	C54 H90 O5	0.378767	1.63437	B	22.1448	22.1476	22.0395	22.0985	21.8524	22.0443	21.8398	21.7095	22.0344	21.9883	22.9528	22.563	22.7533	22.4043	21.9897	22.4491	22.4825	22.4364	22.9186	22.1399	22.1711	21.8524	22.1495	20.8235
1173	845.665	11.6884	pos	TG(17:4/16:0/19:5)							GL	TG	52	9		(17:4/16:0/19:5)	(17:4)	(16:0)	(19:5)		M+H	C55 H88 O6	4.09437	2.31526	B	24.9089	24.9502	24.7355	24.7622	20.9493	19.5658	21.2891	21.0618	21.0432	18.7619	19.0622	18.2867	21.7564	21.0085	21.934	19.1026	21.2204	20.0591	21.2976	21.177	19.2766	18.465	22.0952	27.3238
1174	886.786	12.6059	pos	TG(18:1/17:2/18:1)							GL	TG	53	4		(18:1/17:2/18:1)	(18:1)	(17:2)	(18:1)		M+NH4	C56 H100 O6 N0	1.17218	3.90701	B	25.8219	25.8305	25.8761	25.8498	25.0475	24.8324	26.3904	24.6182	25.152	24.2663	23.3242	22.9015	25.3449	25.0237	25.7798	23.3266	24.3154	24.9233	25.7829	25.8317	21.7096	25.0078	25.1774	27.1101
1176	878.723	12.758	pos	TG(18:3/17:3/18:2)							GL	TG	53	8		(18:3/17:3/18:2)	(18:3)	(17:3)	(18:2)		M+NH4	C56 H92 O6 N0	4.39675	3.22194	B	29.0273	28.9851	29.106	29.0367	29.3042	29.2404	29.015	29.2907	29.0138	29.14	28.9635	29.2028	28.934	28.9042	28.7385	29.0339	28.8614	29.0002	28.9691	28.787	29.0054	29.3469	29.3147	28.2131
1177	859.681	11.1472	pos	TG(11:0/18:2/24:7)							GL	TG	53	9		(11:0/18:2/24:7)	(11:0)	(18:2)	(24:7)		M+H	C56 H90 O6	2.49217	1.71311	B	21.0651	21.1625	20.8911	20.9919	20.7593	20.5325	20.8801	20.6849	20.8366	20.9522	21.9663	21.6393	21.7806	21.2762	21.1931	21.6141	21.269	21.2122	21.6448	20.9738	20.89	20.6039	21.2354	19.6745
1179	869.665	11.5325	pos	TG(17:4/18:2/19:5)							GL	TG	54	11		(17:4/18:2/19:5)	(17:4)	(18:2)	(19:5)		M+H	C57 H88 O6	2.78552	1.74126	B	23.9649	24.0023	23.9774	23.7627	19.7036	19.0682	21.7244	18.9343	19.4691	19.1645	17.744	17.1049	20.6989	18.2921	18.3563	19.4408	15.5043	18.6147	19.8697	20.101	17.4822	19.533	20.5183	27.1956
1180	888.838	14.1587	pos	TG(18:0p/18:1/18:1)							GL	TG	54	2	p	(18:0p/18:1/18:1)	(18:0p)	(18:1)	(18:1)		M+NH4	C57 H106 O5 N0	0.363925	2.74257	B	21.5067	20.9664	21.1064	21.2932	20.5737	22.0117	22.3495	21.5038	21.294	19.6604	21.5403	21.0038	25.2769	21.3782	22.4361	21.4577	22.0713	20.8144	21.8299	21.9157	19.6974	20.143	20.4725	25.0591
1181	884.807	13.385	pos	TG(18:0p/18:2/18:2)							GL	TG	54	4	p	(18:0p/18:2/18:2)	(18:0p)	(18:2)	(18:2)		M+NH4	C57 H102 O5 N0	0.853825	3.51276	B	22.1745	22.129	22.0791	22.1253	21.8879	13.6738	22.6678	20.2586	22.8273	21.9507	20.5515	20.9006	22.8618	22.1949	22.6936	21.4788	22.4096	18.8436	20.1342	22.6456	20.3222	19.464	18.9555	18.8748
1182	898.786	13.9059	pos	TG(19:0/17:3/18:2)							GL	TG	54	5		(19:0/17:3/18:2)	(19:0)	(17:3)	(18:2)		M+NH4	C57 H100 O6 N0	0.604671	4.28595	B	23.3278	23.4493	23.8425	23.6479	22.0024	23.319	24.3144	23.455	23.8042	22.7155	22.5939	23.9834	24.0806	23.6821	24.7423	23.0432	24.4491	23.013	24.0032	24.9493	21.0806	23.6321	24.6378	26.2719
1183	912.801	14.0701	pos	TG(18:0/17:2/20:3)							GL	TG	55	5		(18:0/17:2/20:3)	(18:0)	(17:2)	(20:3)		M+NH4	C58 H102 O6 N0	4.81324	3.083	B	26.5595	26.6128	26.5551	26.5552	24.7804	25.3891	27.1431	25.1362	26.8117	25.2346	26.0207	25.4315	26.382	26.919	27.7559	25.9425	27.5506	26.3208	26.2506	27.406	24.9178	25.4417	27.2634	26.7031
1184	926.817	12.842	pos	TG(19:0/18:1/19:4)							GL	TG	56	5		(19:0/18:1/19:4)	(19:0)	(18:1)	(19:4)		M+NH4	C59 H104 O6 N0	1.4215	3.89481	B	28.1945	28.3588	28.5399	28.3502	27.7144	27.5469	28.4916	27.2118	27.9907	26.6233	27.0253	26.3952	29.2833	27.8146	28.1937	26.7404	27.6817	28.9391	29.7607	29.5686	26.9089	27.4952	27.8972	29.5683
1186	907.775	10.8709	pos	TG(26:2/15:2/15:2)							GL	TG	56	6		(26:2/15:2/15:2)	(26:2)	(15:2)	(15:2)		M+H	C59 H102 O6	4.10623	3.05852	B	23.0665	23.4394	22.9903	23.1892	21.5725	23.7888	23.1002	23.1239	22.8321	22.0649	23.2909	23.3774	24.257	23.0671	23.3899	23.5299	23.9375	21.5139	23.897	24.0432	21.6113	22.693	21.8443	24.405
1187	907.775	13.7057	pos	TG(18:0/18:1/20:5)							GL	TG	56	6		(18:0/18:1/20:5)	(18:0)	(18:1)	(20:5)		M+H	C59 H102 O6	2.63663	3.84739	B	24.851	25.0347	24.7623	24.9772	22.3651	22.5228	24.473	21.8021	23.1859	20.4021	22.9057	22.2755	24.2705	20.6566	22.6429	23.1264	21.3349	24.8639	23.3504	24.3281	22.5103	23.0854	24.5779	25.7133
1188	922.786	12.1698	pos	TG(18:1/18:1/20:5)							GL	TG	56	7		(18:1/18:1/20:5)	(18:1)	(18:1)	(20:5)		M+NH4	C59 H100 O6 N0	3.6319	1.91498	B	25.4033	25.4655	25.5822	25.688	24.0947	24.9232	26.2978	24.2801	24.9263	24.5096	22.0537	23.1555	26.8132	24.3256	25.0442	23.8977	22.504	23.8402	24.8535	25.1475	21.8385	25.3485	24.8265	27.1799
1189	920.77	12.0639	pos	TG(21:4/14:0/21:4)							GL	TG	56	8		(21:4/14:0/21:4)	(21:4)	(14:0)	(21:4)		M+NH4	C59 H98 O6 N0	1.04963	3.19188	B	26.7361	26.7158	26.7504	26.73	24.3275	23.5767	25.3344	22.778	23.5037	23.4762	21.1933	22.1287	26.1746	22.2593	21.3998	23.3692	23.2229	24.1056	25.6624	25.5219	21.9959	24.5381	24.7602	26.5979
1190	936.801	13.8196	pos	TG(19:1/19:3/19:3)							GL	TG	57	7		(19:1/19:3/19:3)	(19:1)	(19:3)	(19:3)		M+NH4	C60 H102 O6 N0	4.4711	2.91891	B	26.2258	26.2708	26.2772	26.2742	25.6804	25.7711	26.6887	25.6391	26.2965	24.537	25.3556	25.2298	25.9132	26.1481	26.6638	25.2896	26.3632	26.007	26.2576	26.6584	24.7744	25.5607	26.4558	26.5992
1191	948.932	15.0878	pos	TG(14:0p/22:0/22:0)							GL	TG	58	0	p	(14:0p/22:0/22:0)	(14:0p)	(22:0)	(22:0)		M+NH4	C61 H118 O5 N0	0.0858544	2.65645	B	21.6016	21.4314	21.616	21.5766	21.3031	21.5077	21.444	21.2916	21.4425	21.3448	22.138	21.4592	21.5863	22.3528	22.0997	21.8394	22.2349	20.7527	22.1117	21.8344	21.1018	21.2992	21.3446	20.8951
1192	958.88	13.8195	pos	TG(19:0/19:0/20:3)							GL	TG	58	3		(19:0/19:0/20:3)	(19:0)	(19:0)	(20:3)		M+NH4	C61 H112 O6 N0	0.792101	3.36791	B	25.2662	25.348	25.3181	25.3005	24.3825	24.5896	26.2865	24.2924	25.4264	23.442	23.9486	23.5626	24.7459	25.0221	25.9933	23.9287	25.5637	24.9671	25.3092	26.1082	23.3652	24.1896	25.4939	26.4609
1196	1002.94	13.9422	pos	TG(29:2/16:0/16:0)							GL	TG	61	2		(29:2/16:0/16:0)	(29:2)	(16:0)	(16:0)		M+NH4	C64 H120 O6 N0	0.535893	1.11531	B	20.8497	20.6043	20.8199	20.8522	19.077	19.5169	22.1575	19.6884	20.8295	18.5103	19.1317	18.6391	20.0128	20.599	22.0775	19.7232	21.9228	20.4502	20.8145	21.7887	18.3678	19.2816	21.2953	22.4585
1197	998.911	14.3378	pos	TG(25:1/18:1/18:2)							GL	TG	61	4		(25:1/18:1/18:2)	(25:1)	(18:1)	(18:2)		M+NH4	C64 H116 O6 N0	0.294851	2.91295	B	21.0781	21.2528	20.9288	21.4405	21.0072	20.8967	22.5483	19.6901	21.6865	18.8282	20.2824	18.8002	20.304	20.6785	22.4596	19.9309	21.5498	20.0972	21.1758	21.991	17.9345	19.9605	21.8979	22.5739
1198	990.755	11.4577	pos	TG(18:3/22:6/22:6)							GL	TG	62	15		(18:3/22:6/22:6)	(18:3)	(22:6)	(22:6)		M+NH4	C65 H96 O6 N0	0.0479735	2.7955	B	20.7925	20.5364	20.8925	20.6598	20.7336	19.4453	21.2117	17.9761	18.9095	18.6284	14.7625	15.4081	21.2021	15.6317	2.62331	18.4982	18.1486	17.0376	20.5052	18.4127	16.9799	18.9781	19.2513	23.9273
1199	993.884	14.7269	pos	TG(26:4/16:0/20:1)							GL	TG	62	5		(26:4/16:0/20:1)	(26:4)	(16:0)	(20:1)		M+H	C65 H116 O6	2.4897	2.65505	B	22.2686	22.2538	22.2782	22.1858	21.0757	22.1878	23.2445	22.0403	22.5736	20.999	21.9758	21.1133	21.9428	22.1086	23.2362	21.7031	23.1864	21.7804	21.9935	22.9745	20.7792	21.7601	22.5527	22.1724
1201	991.869	14.4182	pos	TG(30:4/16:1/16:1)							GL	TG	62	6		(30:4/16:1/16:1)	(30:4)	(16:1)	(16:1)		M+H	C65 H114 O6	4.05948	1.32608	B	23.1064	23.0847	23.0308	23.0313	22.1051	22.8869	24.369	21.9895	23.4077	21.9107	22.1929	22.3581	22.5127	22.7498	24.2228	22.1351	23.994	22.7165	23.1456	23.9494	21.0938	21.6736	23.6329	23.9585
1203	987.838	13.8704	pos	TG(16:1/22:6/24:1)							GL	TG	62	8		(16:1/22:6/24:1)	(16:1)	(22:6)	(24:1)		M+H	C65 H110 O6	2.40168	0.700467	B	22.5246	22.4288	22.6403	22.8798	22.4198	22.2316	23.2508	21.5882	22.509	20.8907	20.8252	19.8512	22.0821	21.7673	22.6009	21.0436	22.2915	21.8655	22.5376	23.0657	20.5383	21.3896	22.7512	24.0878
1205	1101.98	15.2888	pos	TG(28:0/18:1/24:6)							GL	TG	70	7		(28:0/18:1/24:6)	(28:0)	(18:1)	(24:6)		M+H	C73 H128 O6	1.64656	1.3059	B	20.4132	20.0582	19.9417	19.9609	19.9666	20.545	21.7917	20.6777	19.7632	18.0266	16.8174	18.0972	21.1979	17.37	19.6496	18.17	19.6242	19.623	21.0365	21.2721	9.90456	20.1596	19.9702	21.3484
1206	1132.03	14.5012	pos	TG(26:4/23:1/23:1)							GL	TG	72	6		(26:4/23:1/23:1)	(26:4)	(23:1)	(23:1)		M+H	C75 H134 O6	3.81929	2.73767	B	21.3987	21.3461	21.4767	21.4125	20.2776	20.8963	22.3638	20.7771	21.7789	20.5048	20.9096	21.2533	21.3954	21.7719	22.5939	21.3022	23.0738	21.8458	21.6813	22.3429	20.1618	20.5957	21.7034	21.5201
1207	1132.03	15.7218	pos	TG(30:3/18:1/24:2)							GL	TG	72	6		(30:3/18:1/24:2)	(30:3)	(18:1)	(24:2)		M+H	C75 H134 O6	1.25657	2.52959	B	20.3219	20.5159	20.3676	20.4928	20.0561	21.1496	21.6252	21.7349	19.4906	19.0968	18.5035	20.3781	21.9899	19.2041	20.6189	19.2578	19.8323	19.8806	21.1364	21.6328	16.9946	20.7013	19.5445	19.7746
1211	1472.06	7.75432	neg	CL(23:0/16:0/16:1/18:2)							GP	CL	73	3		(23:0/16:0/16:1/18:2)	(23:0)	(16:0)	(16:1)	(18:2)	M-H	C82 H154 O17 P2	3.91185	22.9945	B	22.9888	22.8534	23.2284	23.0921	23.278	23.179	23.3986	22.8908	23.7985	23.6746	21.8138	22.4659	22.9821	22.8608	22.6438	22.5375	23.5095	22.7003	23.275	22.1631	22.9079	23.553	23.7689	24.4421
1212	1482.04	7.92696	neg	CL(18:2/16:0/18:1/22:2)							GP	CL	74	5		(18:2/16:0/18:1/22:2)	(18:2)	(16:0)	(18:1)	(22:2)	M-H	C83 H152 O17 P2	3.7917	23.8235	B	23.2009	23.4668	23.3814	23.995	23.1427	23.7613	23.6953	23.5899	24.0139	23.4147	24.0907	23.251	22.918	23.5667	24.3211	23.1221	23.4029	23.8189	23.4468	21.5555	23.3946	23.0316	23.5282	23.1443
1213	1478.01	12.4075	neg	CL(20:2/18:1/18:2/18:2)							GP	CL	74	7		(20:2/18:1/18:2/18:2)	(20:2)	(18:1)	(18:2)	(18:2)	M-H	C83 H148 O17 P2	1.8975	71.4373	B	26.0388	27.0431	26.8934	26.806	26.9386	26.9111	26.7354	27.043	27.0519	27.2329	26.1695	25.9594	26.6848	26.8455	26.6391	26.8097	26.8858	26.9048	27.0259	26.8035	27.3076	27.2483	27.4536	23.4087
1218	1495.96	12.0006	neg	CL(18:2/18:2/22:6/18:2)							GP	CL	76	12		(18:2/18:2/22:6/18:2)	(18:2)	(18:2)	(22:6)	(18:2)	M-H	C85 H142 O17 P2	1.27044	53.167	B	23.9978	23.9368	23.9751	24.0057	23.748	24.0542	23.5279	22.9394	22.8805	24.3518	23.6409	23.4931	24.1255	22.7058	24.1564	22.6225	24.2738	22.9651	22.692	23.5596	24.4815	24.2737	23.4008	22.0631
1222	487.283	1.41318	neg	LPEt(20:3)							GP	LPEt	20	3		(20:3)	(20:3)				M-H	C25 H45 O7 N0 P1	0.741807	6.34337	B	21.5109	21.493	21.5418	21.5678	18.1474	20.2136	19.8969	19.6929	18.0308	20.7388	21.7084	23.0639	20.0269	23.1319	21.528	23.0971	22.2634	23.7179	22.9707	20.8077	20.0338	17.4065	18.5251	18.215
1223	531.273	1.20654	neg	LPG(20:4)							GP	LPG	20	4		(20:4)	(20:4)				M-H	C26 H45 O9 N0 P1	0.38675	2.577	B	21.1875	21.2099	21.1618	21.0947	12.7187	19.9926	20.8057	21.9952	21.194	20.8526	21.7777	22.3903	21.1362	21.1773	20.4609	21.469	2.62331	21.9411	18.8489	21.3865	21.1571	20.8989	21.2548	19.1993
1224	478.294	2.08007	neg	LdMePE(16:1)							GP	LdMePE	16	1		(16:1)	(16:1)				M-H	C23 H46 O7 N1 P1	1.84922	2.57044	B	31.3288	31.2622	31.319	31.3309	30.551	31.1117	30.9228	31.7204	31.3395	30.9675	32.3293	32.0313	31.1372	31.9609	31.7031	31.5432	30.8993	31.616	30.8389	30.9967	31.2972	30.8726	30.846	29.584
1225	737.513	6.72243	neg	PA(19:1/20:3)							GP	PA	39	4		(19:1/20:3)	(19:1)	(20:3)			M-H	C42 H75 O8 N0 P1	2.88601	3.98852	B	24.3074	24.8386	24.3378	24.5975	23.7435	25.2687	24.1355	23.4312	23.2056	26.335	24.2751	25.8017	24.2771	23.8728	22.8261	25.4507	23.5953	23.4795	23.8019	24.0435	26.0314	23.3836	22.614	24.6537
1226	775.528	6.66604	neg	PA(20:1/22:5)							GP	PA	42	6		(20:1/22:5)	(20:1)	(22:5)			M-H	C45 H77 O8 N0 P1	0.739457	1.57193	B	28.3517	28.404	28.3831	28.3869	28.2954	27.3978	28.1392	26.4462	23.9587	28.4506	27.317	28.0205	27.5697	28.9529	28.4877	29.5606	29.8546	29.8035	30.0845	28.6594	27.7157	24.3217	26.9858	28.7293
1227	802.597	8.15814	neg	PC(18:1p/16:0)							GP	PC	34	1	p	(18:1p/16:0)	(18:1p)	(16:0)			M+CH3COO	C42 H82 O7 N1 P1	1.03473	8.13578	B	23.0595	23.2344	23.5318	23.4319	23.5961	23.947	23.2687	22.8678	23.2559	23.8208	22.9938	22.6802	22.5825	23.2869	22.9925	23.7474	24.139	22.9248	23.3984	23.3706	23.3609	22.5354	22.6886	22.3334
1231	778.576	9.54864	neg	PE(18:0e/22:5)							GP	PE	40	5	e	(18:0e/22:5)	(18:0e)	(22:5)			M-H	C45 H82 O7 N1 P1	1.22977	2.51891	B	27.1968	27.2154	27.1343	27.1744	27.3819	27.0635	27.284	27.1339	27.1267	27.3248	27.0808	26.9851	27.1006	27.1571	27.648	27.3798	27.419	26.9157	27.2288	27.4344	27.1803	26.9337	26.7505	26.9492
1233	828.591	9.55307	neg	PE(20:0p/24:7)							GP	PE	44	7	p	(20:0p/24:7)	(20:0p)	(24:7)			M-H	C49 H84 O7 N1 P1	1.19295	2.63521	B	23.0397	23.1437	23.2694	23.0855	23.3351	22.3622	22.9264	21.4445	22.7549	22.918	23.2799	23.4208	22.5073	23.1232	23.1875	22.8304	24.2858	22.8756	24.1302	22.6978	24.0739	22.9412	23.7961	24.1235
1238	873.707	12.0505	neg	SM(d24:0/18:1)							SP	SM	42	1		(d24:0/18:1)	(d24:0)	(18:1)			M+CH3COO	C47 H95 O6 N2 P1	0.701071	7.45103	B	24.849	24.9625	24.9079	25.1474	24.9919	25.2336	24.8731	24.6035	25.3625	25.1534	24.5537	24.1407	24.7846	24.4265	24.5369	24.5169	24.9942	24.9755	24.5934	24.5035	24.9899	24.9901	25.4605	25.1338
1239	742.539	8.50511	neg	dMePE(16:1/18:1)							GP	dMePE	34	2		(16:1/18:1)	(16:1)	(18:1)			M-H	C41 H78 O8 N1 P1	3.43757	7.78155	B	27.7497	27.8678	27.8499	27.718	27.7022	28.3405	27.9437	28.3622	28.2225	28.3607	28.2853	27.5626	27.6596	28.3309	28.3128	27.8514	27.5018	27.4308	27.6691	26.8695	27.8742	27.8824	27.9872	32.0953
1240	764.524	7.42618	neg	dMePE(16:0/20:5)							GP	dMePE	36	5		(16:0/20:5)	(16:0)	(20:5)			M-H	C43 H76 O8 N1 P1	2.07903	5.40368	B	30.4209	30.4718	30.4139	30.4364	30.6372	30.6814	30.5022	30.227	30.5501	30.7328	30.3349	30.1799	30.462	30.3113	30.3294	30.4061	30.581	30.37	30.3064	30.2764	30.6232	30.5537	30.7194	30.952
1241	804.555	8.37711	neg	dMePE(17:0/22:6)							GP	dMePE	39	6		(17:0/22:6)	(17:0)	(22:6)			M-H	C46 H80 O8 N1 P1	2.43555	2.82388	B	23.2757	23.2566	22.3443	23.4309	23.7354	23.3456	22.7135	22.1846	22.7481	23.272	22.0371	21.2586	23.3219	22.1875	21.7364	22.813	22.696	23.313	23.0704	23.6773	23.5961	23.7832	21.8331	23.9017
1242	316.285	2.17004	pos	Cer(d18:0)							SP	Cer	18	0		(d18:0)	(d18:0)				M+H	C18 H37 O3 N1	0.899411	6.18646	C	24.356	24.4325	24.4635	24.354	24.5765	24.3607	24.3348	24.519	24.0429	24.4013	24.4503	24.6286	24.49	24.4774	24.1397	24.3945	24.2976	24.4013	24.678	24.4445	24.5585	24.4988	24.3357	23.9022
1243	344.316	2.87875	pos	Cer(d20:0)							SP	Cer	20	0		(d20:0)	(d20:0)				M+H	C20 H41 O3 N1	0.884275	4.02389	C	23.1896	23.1307	23.189	23.2128	23.549	23.5323	22.9479	23.4648	22.8511	23.2165	23.442	23.4936	23.2357	23.379	23.2783	23.4151	23.0643	23.5243	23.4869	23.2245	23.5223	23.3891	23.2317	23.0365
1244	398.363	5.12682	pos	Cer(d24:1)							SP	Cer	24	1		(d24:1)	(d24:1)				M+H	C24 H47 O3 N1	0.751902	1.87407	C	24.2763	24.2672	24.2894	24.3459	24.3956	24.5434	23.9071	24.1349	23.6362	24.2916	24.0783	24.3886	24.6292	24.6208	24.1858	24.3936	24.4035	24.5044	24.4738	24.7188	24.563	24.3117	24.3453	24.2764
1245	512.504	8.81175	pos	Cer(d32:0)							SP	Cer	32	0		(d32:0)	(d32:0)				M+H	C32 H65 O3 N1	0.658473	7.91548	C	24.7764	24.6858	24.6955	24.7007	24.8407	24.9403	24.4734	24.668	24.0619	24.3959	24.757	24.9233	24.8515	24.8256	24.4107	24.528	24.4745	25.0969	25.1557	24.7097	25.0836	24.7002	24.5252	24.5372
1246	566.551	9.73311	pos	Cer(d36:1)							SP	Cer	36	1		(d36:1)	(d36:1)				M+H	C36 H71 O3 N1	1.1393	13.797	C	25.6917	25.712	25.8242	25.8558	24.8437	25.9472	26.5449	26.0227	25.2709	25.3628	25.5899	26.2086	25.5762	25.3818	26.1844	25.8385	26.7033	25.7154	26.1488	25.9736	24.6664	25.5616	25.4389	25.5454
1247	720.554	7.65532	pos	PC(31:0)	C00157	mmu00564,mmu00590,mmu00591,mmu00592,mmu04723,mmu04981,mmu05231	Glycerophospholipid metabolism|Arachidonic acid metabolism|Linoleic acid metabolism|alpha-Linolenic acid metabolism|Retrograde endocannabinoid signaling|Folate transport and metabolism|Choline metabolism in cancer	134583			GP	PC	31	0		(31:0)	(31:0)				M+H	C39 H78 O8 N1 P1	1.32888	39.2426	C	26.0673	26.2613	26.1247	26.0952	26.3416	26.3687	26.2671	26.5528	26.2252	26.9891	26.24	26.2905	26.0923	26.067	26.3813	26.572	26.0387	26.221	26.4853	26.0479	26.4145	26.3694	26.544	25.6589
1248	734.569	8.08064	pos	PC(32:0)	C00157	mmu00564,mmu00590,mmu00591,mmu00592,mmu04723,mmu04981,mmu05231	Glycerophospholipid metabolism|Arachidonic acid metabolism|Linoleic acid metabolism|alpha-Linolenic acid metabolism|Retrograde endocannabinoid signaling|Folate transport and metabolism|Choline metabolism in cancer	86090			GP	PC	32	0		(16:0/16:0)	(16:0)	(16:0)			M+H	C40 H80 O8 N1 P1	1.784	39.2588	C	32.5062	32.5279	32.5253	32.484	32.613	32.4644	32.4992	32.6127	32.7512	32.8067	33.0048	32.7402	32.4703	32.5086	32.5326	32.6489	32.5834	32.4852	32.4708	32.238	32.7989	32.5153	32.5292	32.2189
1249	720.59	8.66582	pos	PC(32:0e)							GP	PC	32	0	e	(32:0e)	(32:0e)				M+H	C40 H82 O7 N1 P1	1.83804	39.3645	C	28.5853	28.6002	28.6372	28.5669	28.7062	28.6421	28.5473	28.3544	28.673	28.7386	29.0046	28.8145	28.4066	28.8165	28.9102	28.9536	29.189	28.6566	28.7815	28.1935	28.5362	28.4215	28.0826	27.9886
1250	732.554	7.40943	pos	PC(32:1)	C00157	mmu00564,mmu00590,mmu00591,mmu00592,mmu04723,mmu04981,mmu05231	Glycerophospholipid metabolism|Arachidonic acid metabolism|Linoleic acid metabolism|alpha-Linolenic acid metabolism|Retrograde endocannabinoid signaling|Folate transport and metabolism|Choline metabolism in cancer	73793			GP	PC	32	1		(17:1/15:0)	(17:1)	(15:0)			M+H	C40 H78 O8 N1 P1	1.71519	39.3025	C	30.721	30.7416	30.7721	30.7844	30.6632	31.0139	30.2506	31.0031	31.0185	31.0259	31.1584	31.5092	31.0727	31.2021	30.6246	30.8205	30.8591	30.4441	29.678	30.0999	30.86	31.126	30.2347	29.8332
1251	730.538	6.66204	pos	PC(32:2)	C00157	mmu00564,mmu00590,mmu00591,mmu00592,mmu04723,mmu04981,mmu05231	Glycerophospholipid metabolism|Arachidonic acid metabolism|Linoleic acid metabolism|alpha-Linolenic acid metabolism|Retrograde endocannabinoid signaling|Folate transport and metabolism|Choline metabolism in cancer	86094			GP	PC	32	2		(16:1/16:1)	(16:1)	(16:1)			M+H	C40 H76 O8 N1 P1	1.64601	39.2539	C	29.2778	29.0981	29.2496	29.2741	29.324	29.658	28.9061	29.9432	29.5454	29.9316	29.7682	29.3605	29.3791	29.7438	29.1944	29.3403	28.9707	28.3087	28.1631	28.5163	29.1985	29.7883	29.0683	28.7189
1252	748.585	8.52982	pos	PC(33:0)	C00157	mmu00564,mmu00590,mmu00591,mmu00592,mmu04723,mmu04981,mmu05231	Glycerophospholipid metabolism|Arachidonic acid metabolism|Linoleic acid metabolism|alpha-Linolenic acid metabolism|Retrograde endocannabinoid signaling|Folate transport and metabolism|Choline metabolism in cancer	134075			GP	PC	33	0		(33:0)	(33:0)				M+H	C41 H82 O8 N1 P1	3.83453	39.1178	C	26.6743	26.4062	26.7683	26.6948	26.8144	26.7483	26.7637	27.1078	26.8899	27.2754	27.2516	26.9744	26.4442	26.8485	26.8382	26.9655	26.3206	26.1276	26.7499	26.4682	26.868	23.947	26.7218	26.3028
1253	760.585	8.27279	pos	PC(34:1)	C00157	mmu00564,mmu00590,mmu00591,mmu00592,mmu04723,mmu04981,mmu05231	Glycerophospholipid metabolism|Arachidonic acid metabolism|Linoleic acid metabolism|alpha-Linolenic acid metabolism|Retrograde endocannabinoid signaling|Folate transport and metabolism|Choline metabolism in cancer	73001			GP	PC	34	1		(16:0/18:1)	(16:0)	(18:1)			M+H	C42 H82 O8 N1 P1	1.07479	39.2932	C	34.0572	34.1203	34.1105	34.109	34.2522	34.3519	33.9674	34.3959	34.314	34.3192	34.4635	34.3277	33.9479	34.2866	34.153	34.1282	34.1335	33.9351	33.6644	33.7203	34.4387	34.3206	34.0046	33.7466
1254	746.606	8.80932	pos	PC(34:1e)							GP	PC	34	1	e	(34:1e)	(34:1e)				M+H	C42 H84 O7 N1 P1	1.50879	39.3831	C	29.2063	29.2685	29.1805	29.2544	28.8983	29.1351	29.336	29.4941	29.2607	28.8863	29.5834	29.7134	29.323	29.7375	29.6025	29.8047	29.6838	29.088	29.4142	29.4436	29.0894	28.8756	28.3743	28.3744
1255	758.569	7.59411	pos	PC(34:2)	C00157	mmu00564,mmu00590,mmu00591,mmu00592,mmu04723,mmu04981,mmu05231	Glycerophospholipid metabolism|Arachidonic acid metabolism|Linoleic acid metabolism|alpha-Linolenic acid metabolism|Retrograde endocannabinoid signaling|Folate transport and metabolism|Choline metabolism in cancer	73002			GP	PC	34	2		(16:0/18:2)	(16:0)	(18:2)			M+H	C42 H80 O8 N1 P1	1.52454	39.3242	C	34.7639	34.7644	34.7629	34.7536	35.0817	34.9006	34.7657	34.7353	34.9898	35.0838	34.7975	34.6963	34.6359	34.5951	34.5211	34.6887	34.8259	34.7005	34.7439	34.4129	35.1481	35.0316	35.0677	34.7743
1256	756.554	6.86589	pos	PC(34:3)	C00157	mmu00564,mmu00590,mmu00591,mmu00592,mmu04723,mmu04981,mmu05231	Glycerophospholipid metabolism|Arachidonic acid metabolism|Linoleic acid metabolism|alpha-Linolenic acid metabolism|Retrograde endocannabinoid signaling|Folate transport and metabolism|Choline metabolism in cancer	84786			GP	PC	34	3		(16:1/18:2)	(16:1)	(18:2)			M+H	C42 H78 O8 N1 P1	1.38056	39.3466	C	31.9991	32.0337	32.0024	32.054	32.4031	32.5978	31.6447	32.5998	32.3818	32.3412	32.6094	32.2933	31.7686	32.6095	32.4729	31.8986	31.9143	31.3233	30.8789	31.5755	32.3396	32.6065	31.8748	31.7376
1257	774.601	8.7075	pos	PC(35:1)	C00157	mmu00564,mmu00590,mmu00591,mmu00592,mmu04723,mmu04981,mmu05231	Glycerophospholipid metabolism|Arachidonic acid metabolism|Linoleic acid metabolism|alpha-Linolenic acid metabolism|Retrograde endocannabinoid signaling|Folate transport and metabolism|Choline metabolism in cancer				GP	PC	35	1		(35:1)	(35:1)				M+H	C43 H84 O8 N1 P1	1.60789	39.4246	C	29.1274	29.2624	29.1402	29.1013	29.5316	29.551	29.1465	29.7789	29.3851	29.6185	29.4175	29.3127	28.9254	29.3079	29.3694	29.2044	28.8079	28.7158	28.6554	28.7304	29.1506	29.4317	29.2121	28.9345
1258	772.585	8.03632	pos	PC(35:2)	C00157	mmu00564,mmu00590,mmu00591,mmu00592,mmu04723,mmu04981,mmu05231	Glycerophospholipid metabolism|Arachidonic acid metabolism|Linoleic acid metabolism|alpha-Linolenic acid metabolism|Retrograde endocannabinoid signaling|Folate transport and metabolism|Choline metabolism in cancer				GP	PC	35	2		(35:2)	(35:2)				M+H	C43 H82 O8 N1 P1	1.36486	39.3175	C	30.9629	30.9479	30.9527	30.9413	31.3803	31.3424	31.0449	31.2256	31.2365	31.5805	30.8439	30.5103	30.8165	30.5623	30.642	30.7178	30.5921	30.7561	31.0355	30.4413	31.1067	31.4412	31.6192	31.1691
1259	770.569	7.33682	pos	PC(35:3)	C00157	mmu00564,mmu00590,mmu00591,mmu00592,mmu04723,mmu04981,mmu05231	Glycerophospholipid metabolism|Arachidonic acid metabolism|Linoleic acid metabolism|alpha-Linolenic acid metabolism|Retrograde endocannabinoid signaling|Folate transport and metabolism|Choline metabolism in cancer				GP	PC	35	3		(35:3)	(35:3)				M+H	C43 H80 O8 N1 P1	1.93554	39.2393	C	28.163	28.0969	28.2042	28.0853	28.4886	29.0663	27.9349	28.987	28.5924	28.7238	28.5982	28.0648	27.7095	28.2673	28.3805	28.4088	27.7154	28.1891	27.7678	27.6982	28.3217	28.8239	28.6031	27.3809
1260	788.616	9.10871	pos	PC(36:1)	C00157	mmu00564,mmu00590,mmu00591,mmu00592,mmu04723,mmu04981,mmu05231	Glycerophospholipid metabolism|Arachidonic acid metabolism|Linoleic acid metabolism|alpha-Linolenic acid metabolism|Retrograde endocannabinoid signaling|Folate transport and metabolism|Choline metabolism in cancer	86109			GP	PC	36	1		(18:0/18:1)	(18:0)	(18:1)			M+H	C44 H86 O8 N1 P1	1.07843	39.3384	C	31.9871	31.9939	31.9528	31.834	32.2895	33.0085	32.9554	33.0442	32.1459	32.7158	31.8109	32.6021	31.6416	32.6001	32.8195	32.2016	32.3805	32.2862	31.5643	32.6481	32.5085	33.1058	32.5018	32.3046
1261	786.601	8.48336	pos	PC(36:2)	C00157	mmu00564,mmu00590,mmu00591,mmu00592,mmu04723,mmu04981,mmu05231	Glycerophospholipid metabolism|Arachidonic acid metabolism|Linoleic acid metabolism|alpha-Linolenic acid metabolism|Retrograde endocannabinoid signaling|Folate transport and metabolism|Choline metabolism in cancer	84822			GP	PC	36	2		(36:2)	(36:2)				M+H	C44 H84 O8 N1 P1	1.36088	39.2011	C	34.3537	34.3566	34.3668	34.338	34.6493	34.5723	34.3541	34.4127	34.4942	34.6722	34.3182	34.2499	34.4011	34.1981	34.3272	34.3989	34.2599	34.3146	34.35	34.1009	34.6966	34.6452	34.6386	34.2885
1262	784.585	7.81821	pos	PC(36:3)	C00157	mmu00564,mmu00590,mmu00591,mmu00592,mmu04723,mmu04981,mmu05231	Glycerophospholipid metabolism|Arachidonic acid metabolism|Linoleic acid metabolism|alpha-Linolenic acid metabolism|Retrograde endocannabinoid signaling|Folate transport and metabolism|Choline metabolism in cancer	86119			GP	PC	36	3		(36:3)	(36:3)				M+H	C44 H82 O8 N1 P1	1.4332	39.2634	C	33.8491	33.8063	33.8415	33.8333	34.0154	34.1271	33.6653	34.3981	34.0096	33.4724	34.16	33.8247	33.8164	34.0078	34.0447	33.9303	33.7621	33.8157	33.7189	33.5285	34.1565	34.0954	33.7932	32.8071
1263	780.554	6.87196	pos	PC(36:5)	C00157	mmu00564,mmu00590,mmu00591,mmu00592,mmu04723,mmu04981,mmu05231	Glycerophospholipid metabolism|Arachidonic acid metabolism|Linoleic acid metabolism|alpha-Linolenic acid metabolism|Retrograde endocannabinoid signaling|Folate transport and metabolism|Choline metabolism in cancer	86137			GP	PC	36	5		(16:1/20:4)	(16:1)	(20:4)			M+H	C44 H78 O8 N1 P1	2.14267	39.1494	C	31.6642	31.6769	31.6246	31.6648	31.6801	32.1833	30.9374	32.0307	31.954	31.9426	32.3057	32.1587	31.9447	32.3402	31.8171	31.9322	31.5398	31.2386	30.8074	31.1879	31.5043	32.1446	31.3205	29.7169
1264	800.616	8.89589	pos	PC(37:2)	C00157	mmu00564,mmu00590,mmu00591,mmu00592,mmu04723,mmu04981,mmu05231	Glycerophospholipid metabolism|Arachidonic acid metabolism|Linoleic acid metabolism|alpha-Linolenic acid metabolism|Retrograde endocannabinoid signaling|Folate transport and metabolism|Choline metabolism in cancer				GP	PC	37	2		(37:2)	(37:2)				M+H	C45 H86 O8 N1 P1	1.24588	39.3734	C	30.2813	30.3221	30.3376	30.3505	30.5229	30.8743	30.1775	30.7275	30.8896	30.9677	30.1649	30.0957	30.2413	29.9174	29.5074	30.2045	29.9589	30.1509	30.207	29.9294	29.0923	30.8083	30.8459	30.3553
1265	798.601	8.22614	pos	PC(37:3)							GP	PC	37	3		(37:3)	(37:3)				M+H	C45 H84 O8 N1 P1	2.59763	39.2243	C	28.4746	28.2335	28.4646	28.4514	28.0936	29.0416	28.2081	28.948	29.846	28.3704	27.7076	27.9472	27.8363	28.6691	28.6011	28.5383	27.3342	27.6395	27.6561	27.4937	28.2658	28.9198	27.918	26.0001
1266	796.585	7.97914	pos	PC(37:4)	C00157	mmu00564,mmu00590,mmu00591,mmu00592,mmu04723,mmu04981,mmu05231	Glycerophospholipid metabolism|Arachidonic acid metabolism|Linoleic acid metabolism|alpha-Linolenic acid metabolism|Retrograde endocannabinoid signaling|Folate transport and metabolism|Choline metabolism in cancer				GP	PC	37	4		(17:0/20:4)	(17:0)	(20:4)			M+H	C45 H82 O8 N1 P1	2.34309	39.3045	C	31.1438	31.0822	31.096	31.0983	31.5301	31.3534	30.9428	31.4245	31.1764	31.7674	30.9437	30.7353	31.1502	30.6452	30.6335	31.1904	30.935	31.0796	31.3275	31.2795	31.3641	31.3686	31.4759	30.68
1267	812.616	8.72418	pos	PC(38:3)	C00157	mmu00564,mmu00590,mmu00591,mmu00592,mmu04723,mmu04981,mmu05231	Glycerophospholipid metabolism|Arachidonic acid metabolism|Linoleic acid metabolism|alpha-Linolenic acid metabolism|Retrograde endocannabinoid signaling|Folate transport and metabolism|Choline metabolism in cancer	86176			GP	PC	38	3		(18:0/20:3)	(18:0)	(20:3)			M+H	C46 H86 O8 N1 P1	2.33009	39.2943	C	32.5684	32.3771	32.5857	32.5531	32.5877	33.02	32.4975	29.7389	32.4455	32.79	29.1305	32.1212	32.9781	29.736	32.6636	30.0484	32.4599	32.5575	32.6678	32.5367	32.594	32.9203	32.7731	31.1979
1268	810.601	8.40575	pos	PC(38:4)	C00157	mmu00564,mmu00590,mmu00591,mmu00592,mmu04723,mmu04981,mmu05231	Glycerophospholipid metabolism|Arachidonic acid metabolism|Linoleic acid metabolism|alpha-Linolenic acid metabolism|Retrograde endocannabinoid signaling|Folate transport and metabolism|Choline metabolism in cancer	84573			GP	PC	38	4		(18:0/20:4)	(18:0)	(20:4)			M+H	C46 H84 O8 N1 P1	1.94605	39.2835	C	34.1248	34.174	34.0986	34.1764	34.3658	34.2818	34.0263	34.2474	34.2797	34.4749	34.2081	33.9958	34.1811	33.8759	34.0717	34.368	34.4176	34.2545	34.1981	34.3082	34.5545	34.274	34.2283	33.7148
1269	808.585	7.68375	pos	PC(38:5)	C00157	mmu00564,mmu00590,mmu00591,mmu00592,mmu04723,mmu04981,mmu05231	Glycerophospholipid metabolism|Arachidonic acid metabolism|Linoleic acid metabolism|alpha-Linolenic acid metabolism|Retrograde endocannabinoid signaling|Folate transport and metabolism|Choline metabolism in cancer	84795			GP	PC	38	5		(18:1/20:4)	(18:1)	(20:4)			M+H	C46 H82 O8 N1 P1	1.93482	39.1948	C	33.0931	33.0888	33.0827	33.0743	33.2497	33.299	32.7972	33.5632	33.1244	33.4793	33.4567	32.666	33.2426	33.3534	33.3359	33.5115	33.0413	32.9316	32.5665	33.1947	33.4021	33.1438	32.8156	30.9707
1270	804.554	6.50657	pos	PC(38:7)	C00157	mmu00564,mmu00590,mmu00591,mmu00592,mmu04723,mmu04981,mmu05231	Glycerophospholipid metabolism|Arachidonic acid metabolism|Linoleic acid metabolism|alpha-Linolenic acid metabolism|Retrograde endocannabinoid signaling|Folate transport and metabolism|Choline metabolism in cancer				GP	PC	38	7		(16:1/22:6)	(16:1)	(22:6)			M+H	C46 H78 O8 N1 P1	1.68972	39.2491	C	29.9937	29.9545	29.9181	29.9899	30.0274	29.3567	28.7383	29.6059	29.4904	30.3508	30.2312	29.8578	29.9154	30.1393	30.0772	30.0818	29.7046	29.4278	28.9077	29.957	31.6455	30.1627	30.9663	28.4722
1271	824.616	8.84882	pos	PC(39:4)							GP	PC	39	4		(19:0/20:4)	(19:0)	(20:4)			M+H	C47 H86 O8 N1 P1	1.46186	46.9442	C	29.9466	29.9336	29.6423	29.9836	30.2579	30.4721	29.6771	30.1699	30.3341	30.6757	29.4771	29.8126	30.1111	29.5444	28.9119	30.0696	29.7493	29.6485	29.9351	29.9991	29.3301	30.3602	30.067	29.5782
1272	844.679	10.4425	pos	PC(40:1)	C00157	mmu00564,mmu00590,mmu00591,mmu00592,mmu04723,mmu04981,mmu05231	Glycerophospholipid metabolism|Arachidonic acid metabolism|Linoleic acid metabolism|alpha-Linolenic acid metabolism|Retrograde endocannabinoid signaling|Folate transport and metabolism|Choline metabolism in cancer	86197			GP	PC	40	1		(40:1)	(40:1)				M+H	C48 H94 O8 N1 P1	1.67693	37.6287	C	23.7106	23.8665	23.6733	23.9258	23.7942	23.8495	23.9406	23.9756	23.9892	24.2322	23.5009	23.6456	23.9301	23.5843	23.9605	24.62	23.8528	23.66	23.9547	23.3332	24.1537	23.7946	23.9664	22.105
1273	840.648	9.32457	pos	PC(40:3)	C00157	mmu00564,mmu00590,mmu00591,mmu00592,mmu04723,mmu04981,mmu05231	Glycerophospholipid metabolism|Arachidonic acid metabolism|Linoleic acid metabolism|alpha-Linolenic acid metabolism|Retrograde endocannabinoid signaling|Folate transport and metabolism|Choline metabolism in cancer	89616			GP	PC	40	3		(40:3)	(40:3)				M+H	C48 H90 O8 N1 P1	1.79679	39.0336	C	25.8703	25.9015	25.9974	25.9094	26.0264	26.0051	25.697	26.5249	26.3142	26.2841	26.0149	25.6761	25.5126	25.727	25.8317	26.26	25.696	25.4221	25.864	25.8175	25.8837	25.915	26.3382	24.6985
1274	834.601	8.13325	pos	PC(40:6)	C00157	mmu00564,mmu00590,mmu00591,mmu00592,mmu04723,mmu04981,mmu05231	Glycerophospholipid metabolism|Arachidonic acid metabolism|Linoleic acid metabolism|alpha-Linolenic acid metabolism|Retrograde endocannabinoid signaling|Folate transport and metabolism|Choline metabolism in cancer	84829			GP	PC	40	6		(18:0/22:6)	(18:0)	(22:6)			M+H	C48 H84 O8 N1 P1	1.64446	38.8434	C	33.525	33.5679	33.5497	33.5245	34.0233	33.7293	33.6249	33.4921	33.4372	33.9636	32.905	33.1942	33.7008	33.1344	33.3574	33.8125	33.5297	33.4785	33.6423	33.6163	33.9289	33.9205	33.8672	33.445
1275	832.585	7.39843	pos	PC(40:7)	C00157	mmu00564,mmu00590,mmu00591,mmu00592,mmu04723,mmu04981,mmu05231	Glycerophospholipid metabolism|Arachidonic acid metabolism|Linoleic acid metabolism|alpha-Linolenic acid metabolism|Retrograde endocannabinoid signaling|Folate transport and metabolism|Choline metabolism in cancer	84812			GP	PC	40	7		(18:1/22:6)	(18:1)	(22:6)			M+H	C48 H82 O8 N1 P1	2.46758	38.8922	C	32.4493	32.4537	32.5025	32.4271	32.6776	32.69	32.2887	32.9241	32.6035	32.7508	32.8676	32.4412	32.4312	32.6693	32.9634	32.7644	32.3544	32.1434	32.0773	32.4124	32.7495	32.5741	32.4268	31.1396
1277	848.653	9.51111	pos	PC(42:6e)							GP	PC	42	6	e	(42:6e)	(42:6e)				M+H	C50 H90 O7 N1 P1	2.61882	38.7376	C	25.6381	26.138	25.6241	25.5733	25.1318	26.0686	26.0325	25.9712	24.7701	25.2898	25.6321	26.5387	25.4547	26.3071	26.0567	26.2091	26.6385	25.667	26.4665	27.0039	25.2339	26.4085	25.2498	25.9319
1279	856.585	6.91004	pos	PC(42:9)	C00157	mmu00564,mmu00590,mmu00591,mmu00592,mmu04723,mmu04981,mmu05231	Glycerophospholipid metabolism|Arachidonic acid metabolism|Linoleic acid metabolism|alpha-Linolenic acid metabolism|Retrograde endocannabinoid signaling|Folate transport and metabolism|Choline metabolism in cancer				GP	PC	42	9		(42:9)	(42:9)				M+H	C50 H82 O8 N1 P1	2.85958	38.4508	C	26.4352	26.4075	26.4552	26.5635	26.323	27.0426	26.0486	27.1149	26.4841	26.8203	27.164	27.3619	26.8815	27.1015	26.9358	26.9593	26.3748	26.523	26.2737	26.1442	26.5597	26.6269	26.5656	23.9849
1280	878.569	6.28411	pos	PC(44:12)	C00157	mmu00564,mmu00590,mmu00591,mmu00592,mmu04723,mmu04981,mmu05231	Glycerophospholipid metabolism|Arachidonic acid metabolism|Linoleic acid metabolism|alpha-Linolenic acid metabolism|Retrograde endocannabinoid signaling|Folate transport and metabolism|Choline metabolism in cancer				GP	PC	44	12		(44:12)	(44:12)				M+H	C52 H80 O8 N1 P1	1.49842	39.3018	C	26.7916	26.818	26.7896	26.7388	26.3866	26.4468	26.492	26.8566	26.317	26.6649	27.4676	28.3576	26.7318	27.5519	26.9442	27.6498	26.3628	27.1573	26.614	26.8288	26.6582	26.2484	26.363	24.24
1281	480.308	2.08454	pos	PE(18:0p)							GP	PE	18	0	p	(18:0p)	(18:0p)				M+H	C23 H46 O7 N1 P1	1.81856	15.9417	C	30.8835	30.8655	30.8837	30.8783	30.3209	30.6441	30.5335	31.5357	30.9703	30.6227	32.145	31.9726	30.718	31.5879	31.174	31.2818	30.4111	31.2308	30.5219	30.526	31.0879	30.5986	30.4893	28.8879
1282	689.559	6.72821	pos	SM(d33:1)							SP	SM	33	1		(d33:1)	(d33:1)				M+H	C38 H77 O6 N2 P1	1.88884	39.2467	C	27.861	27.8429	27.6632	27.8546	27.9194	28.0714	27.8012	28.2346	28.332	28.2117	28.2894	28.067	28.1293	27.5353	27.541	27.7687	27.56	27.6992	27.921	27.5423	27.513	28.0283	28.3251	27.6077
1283	705.591	7.52086	pos	SM(d34:0)							SP	SM	34	0		(d34:0)	(d34:0)				M+H	C39 H81 O6 N2 P1	2.84651	39.2103	C	26.3553	26.1272	26.4283	26.2337	26.6116	26.0293	26.3961	26.3428	26.2996	26.7553	26.5276	26.0564	25.8656	26.1736	26.1075	26.5349	26.7313	26.7691	26.3168	26.2328	26.6563	26.0782	26.6086	26.5897
1284	703.575	7.18657	pos	SM(d34:1)							SP	SM	34	1		(d18:1/16:0)	(d18:1)	(16:0)			M+H	C39 H79 O6 N2 P1	1.84837	39.227	C	31.4587	31.427	31.4491	31.4574	31.4459	31.4413	31.4246	31.5459	31.6765	31.8668	31.7444	31.4861	31.2683	31.3125	31.3338	31.4675	31.6839	31.6803	31.4874	31.2687	31.7338	31.4869	31.7013	31.1815
1285	701.559	6.39129	pos	SM(d34:2)							SP	SM	34	2		(d34:2)	(d34:2)				M+H	C39 H77 O6 N2 P1	1.41039	39.1878	C	26.6159	26.6263	26.6069	26.6146	26.443	26.5018	26.4774	26.5306	26.8329	26.9617	26.9626	26.762	26.5145	26.5059	26.4942	26.3885	26.6894	26.7914	26.4294	26.5105	26.5733	26.5688	26.8063	26.372
1286	733.622	8.46975	pos	SM(d36:0)							SP	SM	36	0		(d36:0)	(d36:0)				M+H	C41 H85 O6 N2 P1	2.71321	39.2979	C	24.5299	24.7338	24.8688	24.4208	24.6034	23.9222	25.0877	24.1874	24.1161	24.7495	25.0597	24.8883	23.9246	24.193	24.2559	24.5572	25.0449	25.127	24.6374	24.7861	24.9723	23.2568	24.5483	26.2185
1287	731.606	8.16925	pos	SM(d36:1)							SP	SM	36	1		(d36:1)	(d36:1)				M+H	C41 H83 O6 N2 P1	1.43311	39.1307	C	29.202	29.2306	29.2545	29.1996	29.102	28.7048	29.374	28.8198	28.9464	29.2459	29.2502	29.2955	29.0939	29.047	29.3556	29.2597	29.6189	29.735	29.5102	29.651	29.6058	28.7724	29.003	29.5785
1288	729.591	7.41175	pos	SM(d36:2)							SP	SM	36	2		(d36:2)	(d36:2)				M+H	C41 H81 O6 N2 P1	2.73917	39.1692	C	25.4493	25.3755	25.4739	25.3072	25.3392	24.8455	25.4826	24.8837	25.141	25.5293	25.4953	25.543	25.5979	25.3946	25.7571	25.6506	25.7132	26.0464	25.8413	25.8498	25.9127	25.0436	25.6599	25.6899
1289	787.669	9.87482	pos	SM(d40:1)							SP	SM	40	1		(d40:1)	(d40:1)				M+H	C45 H91 O6 N2 P1	1.13813	39.2579	C	30.6091	30.6397	30.6259	30.6074	30.9126	30.6764	30.6293	30.5436	30.7637	30.8912	30.6924	30.5303	30.3275	30.3036	30.2545	30.6008	30.8924	30.5061	30.3939	30.4353	31.0297	30.7172	31.1123	30.5194
1290	785.653	9.09129	pos	SM(d40:2)							SP	SM	40	2		(d40:2)	(d40:2)				M+H	C45 H89 O6 N2 P1	0.824117	39.0645	C	28.0685	28.201	28.2166	28.3075	27.8865	28.0886	28.6152	28.2671	28.3689	28.0805	28.2994	28.2991	28.18	28.0711	27.9391	28.0666	28.3206	28.4216	28.5247	28.7527	28.0368	28.2102	28.1086	29.1399
1291	811.669	9.16786	pos	SM(d42:3)							SP	SM	42	3		(d42:3)	(d42:3)				M+H	C47 H91 O6 N2 P1	2.01502	38.2464	C	30.1913	30.1508	30.1719	30.1589	30.1382	30.3398	30.6904	30.3668	30.3737	30.7257	30.2919	29.9806	30.0779	30.0006	29.8858	30.2773	30.0141	30.209	30.3709	30.3193	30.3337	30.3321	29.9857	30.1682
1292	827.7	10.1839	pos	SM(d43:2)							SP	SM	43	2		(d43:2)	(d43:2)				M+H	C48 H95 O6 N2 P1	1.60985	39.14	C	27.3066	27.225	27.3356	27.4054	27.3319	27.0716	27.522	27.4498	27.6377	27.6087	27.8164	27.6074	27.5092	27.1942	27.0384	27.9198	27.1878	27.6161	27.5174	27.2765	26.7375	27.5969	26.8731	26.8322
1293	841.716	10.5435	pos	SM(d44:2)							SP	SM	44	2		(d44:2)	(d44:2)				M+H	C49 H97 O6 N2 P1	1.35612	39.2973	C	24.3526	24.4496	24.4171	24.3214	24.5821	24.4671	24.5793	24.6109	24.5985	24.9679	24.8871	24.4164	24.2395	24.419	24.287	24.7726	24.53	24.5479	24.1647	24.2803	24.7742	24.3255	24.379	23.698
1294	849.684	10.1946	pos	SM(d45:5)							SP	SM	45	5		(d45:5)	(d45:5)				M+H	C50 H93 O6 N2 P1	4.66228	28.5422	C	24.0252	23.8866	24.1738	23.7451	23.9625	24.2433	23.9328	24.5175	24.1106	24.1971	24.3545	23.7353	23.6082	23.5743	23.8061	24.132	23.9625	23.7083	23.8634	23.4432	24.0288	24.1281	23.6288	23.3434
1295	845.653	8.54279	pos	SM(d45:7)							SP	SM	45	7		(d45:7)	(d45:7)				M+H	C50 H89 O6 N2 P1	4.14062	38.9955	C	27.8629	27.9389	27.9478	27.8858	28.2393	28.0718	28.0879	27.9805	28.1207	28.2321	28.1048	27.9725	27.9054	27.8734	27.9385	28.0008	27.822	27.9473	27.9126	27.9747	28.4028	28.0532	28.2619	28.1512
1296	843.637	7.85	pos	SM(d45:8)							SP	SM	45	8		(d45:8)	(d45:8)				M+H	C50 H87 O6 N2 P1	3.98931	38.2447	C	28.4412	28.4479	28.4553	28.4416	28.5485	28.432	28.3039	28.5489	28.5774	28.6432	28.6351	28.5254	28.3803	28.52	28.4895	28.4453	28.3967	28.498	28.3846	27.9947	28.8153	28.5273	28.5366	27.8286
1297	785.617	10.379	pos	phSM(d39:3)							SP	phSM	39	3		(d39:3)	(d39:3)				M+H	C44 H85 O7 N2 P1	3.9899	3.69114	C	29.5006	29.5023	29.5114	29.484	29.8614	29.5273	29.5993	29.5347	29.7013	29.8377	29.6758	29.546	29.3618	29.3579	29.3318	29.6665	29.5221	29.4843	29.5272	29.4035	29.9346	29.6657	29.6454	29.0265
1298	833.711	10.2652	pos	phSM(d42:0)							SP	phSM	42	0		(d42:0)	(d42:0)				M+H	C47 H97 O7 N2 P1	2.18118	7.08805	C	25.0954	24.8813	24.9071	24.9617	24.9144	25.147	25.0856	24.8244	25.0647	25.3169	25.4438	25.4381	25.1139	24.706	24.8775	25.2375	25.1757	25.2228	25.4753	25.1706	24.8306	25.2775	25.2499	24.7717
1299	831.695	9.49225	pos	phSM(d42:1)							SP	phSM	42	1		(d42:1)	(d42:1)				M+H	C47 H95 O7 N2 P1	0.841017	7.03624	C	25.5234	25.3444	25.6441	25.3178	25.5484	25.818	25.3327	25.3736	26.4555	25.9011	26.1156	25.6681	26.5148	25.4497	25.0902	25.535	25.3803	25.24	25.4187	25.3143	25.3041	25.9254	25.299	25.9675
1300	251.202	1.82532	neg	FA(16:2)							FA	FA	16	2		(16:2)	(16:2)				M-H	O2 H28 C16	1.46309	1.44976	C	29.6908	29.6106	29.5997	29.6732	29.6408	28.9581	29.6713	29.3269	29.2388	29.0202	29.0245	29.192	29.1912	29.1353	28.8964	29.0393	28.8053	29.7155	29.3952	29.4911	29.4364	29.3253	30.1466	31.8988
1301	533.458	2.66804	neg	OAHFA(34:2)							FA	OAHFA	34	2		(34:2)	(34:2)				M-H	C34 H62 O4	4.95172	9.8387	C	29.5524	29.4742	29.5266	29.5026	29.6128	29.5267	29.4603	29.2695	29.5399	29.6822	29.3207	29.2095	29.4128	29.4567	29.4523	29.4258	29.9846	29.5128	29.4385	29.3227	29.6057	29.4776	29.6435	29.6348
1302	551.504	3.04429	neg	OAHFA(35:0)							FA	OAHFA	35	0		(35:0)	(35:0)				M-H	C35 H68 O4	1.38615	3.78589	C	26.0488	25.9521	26.0395	25.9633	25.9545	25.6154	26.1134	26.3207	25.6706	25.9813	26.2826	26.782	26.1909	26.214	26.1575	26.1239	25.6517	25.7154	26.2806	26.1138	25.023	26.1785	25.726	25.7956
1303	547.473	2.43164	neg	OAHFA(35:2)							FA	OAHFA	35	2		(35:2)	(35:2)				M-H	C35 H64 O4	1.13151	5.63476	C	26.2242	26.3236	26.1385	26.1826	26.0689	26.054	26.538	26.7208	26.0745	25.6297	26.6478	26.9106	26.5135	26.5136	26.3055	26.3339	25.71	25.5156	25.9444	26.4811	25.3567	26.4324	25.3871	26.5893
1304	563.504	2.86989	neg	OAHFA(36:1)							FA	OAHFA	36	1		(36:1)	(36:1)				M-H	C36 H68 O4	0.65389	9.8387	C	32.9739	32.9609	32.9196	32.9607	32.5678	32.9777	33.1165	33.3795	32.808	32.4335	33.401	33.539	33.2692	33.3035	33.5461	33.0705	33.0747	32.2839	33.0844	33.3741	32.4121	33.0673	31.8188	33.1342
[truncated: 1,246 more rows]
[truncated: 4 more columns]

## Sheet: Data matrix with missing values
ID	m/z	Retention time (min)	Ion mode	Metabolites	KEGG	ID Annotation	Annotation	ChEBI	Reactome_id	Reactome_Description	Class	Sub Class	Total Carbon	Total Unsaturation	Connection Method	FattyAcid	FA1	FA2	FA3	FA4	Adducts	Formula	Delta(ppm)	mScore	Grade	QC1	QC2	QC3	QC4	VX_1	VX_2	VX_3	VX_4	VX_5	VX_6	CTRL_1	CTRL_2	CTRL_3	CTRL_4	CTRL_5	CTRL_6	CGA_1	CGA_2	CGA_3	CGA_4	CGA_5	CGA_6	DON_1	DON_2
[truncated: 2,339 more rows]
[truncated: 4 more columns]

[truncated: 2 more sheets: Grouping, Comparison]
